# Supplementary material for: Post-translational modification-centric base editor screens to assess phosphorylation site functionality in high-throughput
Source: Nat Methods. Author manuscript; Available in PMC 2025 Feb 7. (PMC11804830; doi:10.1038/s41592-024-02256-z)
Supplement: Supplementary Data 1 [file NIHMS2042066-supplement-Supplementary_Data_1.json]

{"colorScheme":{"valueToColorScheme":{"null":{"fractions":[0,0.5,1],"colors":["#002aff","#ffffff","#ff0000"],"min":-3,"max":3,"missingColor":"#c0c0c0","scalingMode":1,"stepped":false,"transformValues":0}}},"name":"0c8f6b1d-2d33-4ef9-af22-298cf60070f5","showRowNumber":false,"rowShapeModel":{},"columnShapeModel":{},"rowFontModel":{},"columnFontModel":{},"rowColorModel":{},"columnColorModel":{},"rows":[{"squished":false,"inlineTooltip":false,"tooltip":true,"highlightMatchingValues":false,"colorBarSize":12,"stackedBar":false,"display":["text"],"selectionColor":"rgb(182,213,253)","colorByField":null,"fontField":null,"barColor":"#bdbdbd","barSize":40,"autoscaleAlways":false,"minMaxReversed":false,"maxTextWidth":267.187744140625,"field":"id","size":{}}],"columns":[{"squished":false,"inlineTooltip":false,"tooltip":true,"highlightMatchingValues":false,"colorBarSize":12,"stackedBar":false,"display":["text"],"selectionColor":"rgb(182,213,253)","colorByField":null,"fontField":null,"barColor":"#bdbdbd","barSize":40,"autoscaleAlways":false,"minMaxReversed":false,"maxTextWidth":38.25196838378906,"field":"id","size":{}}],"rowSortBy":[{"isColumns":false,"type":"specified","modelIndices":[779,490,807,538,471,432,326,141,143,632,255,136,51,836,747,712,663,591,694,209,154,790,505,456,613,268,722,628,28,13,308,434,364,366,375,365,635,206,347,160,43,680,433,277,274,97,732,392,66,834,221,486,753,616,87,102,805,396,86,166,2,431,553,230,158,854,806,521,705,294,840,53,858,611,419,895,543,202,537,559,290,72,865,258,610,794,223,457,175,283,224,222,550,225,55,818,620,795,453,567,454,345,394,329,299,480,235,48,560,497,462,0,429,3,463,25,104,257,256,111,260,77,752,630,625,725,588,30,608,266,330,42,566,368,615,157,56,5,577,236,39,265,49,376,660,455,422,41,69,723,358,426,275,204,332,173,89,58,754,700,172,11,292,232,124,109,35,33,40,500,15,103,740,220,879,664,300,541,830,36,110,291,604,793,88,554,829,734,887,85,320,182,624,893,597,501,4,212,203,578,592,864,45,156,370,101,475,303,270,362,112,289,459,748,60,100,838,683,881,192,868,623,54,355,122,210,306,211,440,523,614,19,67,271,281,179,489,267,869,789,357,479,562,9,774,612,153,641,279,78,80,287,360,833,542,447,481,716,495,866,194,739,199,307,144,743,228,799,706,786,804,346,478,407,461,253,876,152,333,344,62,82,534,408,681,159,714,129,297,889,178,894,52,20,70,642,670,318,692,638,856,298,775,335,38,216,285,827,890,656,350,427,661,145,106,474,784,828,473,618,551,387,697,640,57,524,437,32,668,377,416,120,516,405,682,819,403,529,75,373,10,658,137,96,583,801,161,808,735,367,126,352,184,348,571,766,443,662,832,835,296,311,526,580,796,247,544,845,871,73,21,510,507,323,570,880,736,622,50,792,369,498,512,826,383,781,337,354,585,254,653,132,672,116,837,601,476,859,65,728,593,772,436,482,676,603,703,745,269,496,556,123,248,17,595,91,12,594,525,371,466,310,46,201,340,242,44,643,177,393,645,71,814,1,168,246,414,302,469,627,862,180,252,741,250,892,667,262,273,64,163,647,29,372,809,467,395,846,164,398,468,406,813,237,825,351,785,423,891,413,860,861,200,245,884,759,863,288,634,424,401,686,485,815,127,176,517,322,151,278,134,527,219,14,561,655,545,391,319,605,639,719,552,654,259,726,193,777,190,797,763,606,721,114,750,823,363,531,769,128,629,598,626,569,140,241,321,148,528,31,508,878,195,572,107,771,751,197,802,7,675,63,530,621,596,817,519,897,207,409,848,649,851,309,576,276,704,885,536,449,888,47,548,95,584,425,263,305,465,494,666,118,213,90,514,410,696,339,378,388,117,26,198,231,162,652,336,506,229,844,733,131,165,600,317,181,435,547,331,325,191,761,488,430,261,445,684,94,139,130,839,280,188,502,349,533,249,780,272,342,381,147,564,240,418,563,442,701,135,380,404,186,744,633,22,477,243,549,6,821,74,499,699,189,472,16,34,842,650,758,770,617,68,669,234,37,589,646,695,76,338,384,607,522,558,389,438,587,238,217,448,115,133,218,492,875,470,196,850,428,782,149,327,138,464,374,546,689,715,412,778,520,874,150,636,816,59,687,822,286,295,729,746,749,843,873,379,847,27,174,451,105,731,316,324,648,146,800,397,458,582,581,353,665,798,92,169,811,824,167,244,738,284,214,509,264,487,803,334,504,599,757,301,460,586,215,776,491,573,79,820,720,679,841,125,185,8,450,361,575,385,170,386,619,98,565,441,756,328,872,515,765,484,707,113,233,314,518,187,557,411,644,205,671,359,382,439,239,857,226,417,155,402,853,304,312,356,574,810,688,659,513,685,791,691,702,713,282,568,208,452,23,121,555,637,315,764,420,579,693,227,788,251,539,313,631,503,444,24,590,852,768,783,849,341,767,400,855,673,698,867,83,84,760,483,532,18,730,183,709,710,711,708,390,511,724,171,446,678,415,535,142,870,493,674,93,883,896,81,421,657,812,755,677,108,882,762,399,877,540,602,690,831,99,343,293,119,773,61,651,717,787,609,727,886,718,742,737],"name":"dendrogram","nvisible":898,"preservesDendrogram":true,"lockOrder":2,"unlockable":false}],"columnSortBy":[],"rowGroupBy":[],"columnGroupBy":[],"rowFilter":{"isAnd":true,"filters":[]},"columnFilter":{"isAnd":true,"filters":[]},"symmetric":false,"rowSize":0.6797657989977728,"columnSize":14,"drawGrid":true,"gridColor":"#808080","gridThickness":0.1,"drawValues":false,"shape":"square","rowSelection":[],"columnSelection":[],"rowSearchTerm":"","columnSearchTerm":"","rowDendrogram":"(((((((((((167:0.03608975559473038,166:0.03608975559473038)166.5:0.04759868234395981,(((165:0.022673198953270912,164:0.022673198953270912)164.5:0.01979573257267475,(163:0.02206173725426197,162:0.02206173725426197)162.5:0.020407194271683693)163.5:0.03404716029763222,((161:0.03897906467318535,(160:0.012805657461285591,159:0.012805657461285591)159.5:0.026173407211899757)160.25:0.014223281294107437,158:0.053202345967292786)159.125:0.023313745856285095)161.3125:0.007172346115112305)163.90625:0.02939075231552124,(((((157:0.018741726875305176,156:0.018741726875305176)156.5:0.006591688841581345,155:0.02533341571688652)155.75:0.04299529269337654,154:0.06832870841026306)154.875:0.012365654110908508,((153:0.050244659185409546,(152:0.029966559261083603,151:0.029966559261083603)151.5:0.020278099924325943)152.25:0.016346067190170288,(150:0.034858763217926025,149:0.034858763217926025)149.5:0.03173196315765381)150.875:0.014103636145591736)152.875:0.0182483047246933,((((148:0.03541729599237442,(147:0.02101125195622444,146:0.02101125195622444)146.5:0.014406044036149979)147.25:0.02441386505961418,145:0.0598311610519886)146.125:0.025800760835409164,144:0.08563192188739777)145.0625:0.01122979074716568,143:0.09686171263456345)144.03125:0.002080954611301422)148.453125:0.014136523008346558)156.1796875:0.020994558930397034,((142:0.03659887984395027,141:0.03659887984395027)141.5:0.08053595945239067,((((140:0.04705291986465454,139:0.04705291986465454)139.5:0.015215389430522919,138:0.06226830929517746)138.75:0.0253802090883255,(137:0.07031659781932831,((136:0.04051993042230606,(135:0.021368231624364853,134:0.021368231624364853)134.5:0.019151698797941208)135.25:0.00019229575991630554,(133:0.023483192548155785,132:0.023483192548155785)132.5:0.01722903363406658)133.875:0.029604371637105942)135.4375:0.017331920564174652)137.09375:0.01778080314397812,(((131:0.04382084310054779,130:0.04382084310054779)130.5:0.01835589110851288,(129:0.04128667339682579,128:0.04128667339682579)128.5:0.02089006081223488)129.5:0.018992021679878235,((127:0.039354514330625534,(126:0.020932292565703392,125:0.020932292565703392)125.5:0.018422221764922142)126.25:0.02732619270682335,124:0.06668070703744888)125.125:0.01448804885149002)127.3125:0.024260565638542175)132.203125:0.011705517768859863)136.8515625:0.016938909888267517)146.515625:0.01588389277458191,(123:0.07392899692058563,122:0.07392899692058563)122.5:0.07602864503860474)134.5078125:0.13156644999980927,((((121:0.06752089411020279,120:0.06752089411020279)120.5:0.02554985135793686,(119:0.0578780472278595,(118:0.02665059268474579,117:0.02665059268474579)117.5:0.03122745454311371)118.25:0.03519269824028015)119.375:0.0905865877866745,(((((116:0.07528891414403915,(115:0.026362240314483643,114:0.026362240314483643)114.5:0.04892667382955551)115.25:0.009624853730201721,(113:0.029322318732738495,112:0.029322318732738495)112.5:0.05559144914150238)113.875:0.03994389623403549,(((111:0.02673482708632946,110:0.02673482708632946)110.5:0.016264649108052254,(109:0.027936480939388275,108:0.027936480939388275)108.5:0.015062995254993439)109.5:0.05760303884744644,((((107:0.02063838206231594,106:0.02063838206231594)106.5:0.015974028035998344,105:0.036612410098314285)105.75:0.02422092854976654,(104:0.0059419069439172745,103:0.0059419069439172745)103.5:0.05489143170416355)104.625:0.018665742129087448,(102:0.06738980114459991,(((101:0.021714311093091965,(100:0.011926556937396526,99:0.011926556937396526)99.5:0.009787754155695438)100.25:0.007330266758799553,(98:0.01734122633934021,97:0.01734122633934021)97.5:0.011703351512551308)98.875:0.01793680153787136,(96:0.038984380662441254,95:0.038984380662441254)95.5:0.007996998727321625)97.1875:0.020408421754837036)99.59375:0.01210927963256836)102.109375:0.02110343426465988)105.8046875:0.02425514906644821)109.83984375:0.031220093369483948,(((94:0.1130242571234703,((93:0.022912999615073204,92:0.022912999615073204)92.5:0.06240077503025532,((91:0.06572983413934708,(((90:0.014044132083654404,89:0.014044132083654404)89.5:0.02841639146208763,(88:0.03364109247922897,87:0.03364109247922897)87.5:0.008819431066513062)88.5:0.014078646898269653,((86:0.030168801546096802,85:0.030168801546096802)85.5:0.01147063821554184,84:0.04163943976163864)84.75:0.014899730682373047)86.625:0.009190663695335388)88.8125:0.012323513627052307,(83:0.02042871154844761,82:0.02042871154844761)82.5:0.057624636217951775)85.65625:0.007260426878929138)89.078125:0.027710482478141785)91.5390625:0.005317993462085724,((((81:0.03630182519555092,80:0.03630182519555092)80.5:0.015231490135192871,79:0.05153331533074379)79.75:0.02462625876069069,78:0.07615957409143448)78.875:0.011827029287815094,(77:0.04120945930480957,(76:0.028245052322745323,75:0.028245052322745323)75.5:0.012964406982064247)76.25:0.04677714407444)77.5625:0.030355647206306458)84.55078125:0.01099124550819397,(74:0.08518731594085693,73:0.08518731594085693)73.5:0.044146180152893066)79.025390625:0.026744261384010315)94.4326171875:0.019114181399345398,72:0.1751919388771057)83.21630859375:0.008465394377708435)101.295654296875:0.06824921071529388,((71:0.07355442643165588,70:0.07355442643165588)70.5:0.15883231163024902,(((69:0.03283517062664032,68:0.03283517062664032)68.5:0.04825546592473984,67:0.08109063655138016)67.75:0.0833166167140007,(66:0.11547482758760452,65:0.11547482758760452)65.5:0.04893242567777634)66.625:0.06797948479652405)68.5625:0.019519805908203125)84.9290771484375:0.0296175479888916)109.71844482421875:0.0644686222076416,((((64:0.029494261369109154,63:0.029494261369109154)63.5:0.04359200783073902,62:0.07308626919984818)62.75:0.030504636466503143,61:0.10359090566635132)61.875:0.18654346466064453,((((((60:0.04827157035470009,((59:0.02278021350502968,(58:0.008265022188425064,57:0.008265022188425064)57.5:0.014515191316604614)58.25:0.006443347781896591,56:0.02922356128692627)57.125:0.01904800906777382)58.5625:0.04244668409228325,((55:0.03953541815280914,(54:0.009035238064825535,53:0.009035238064825535)53.5:0.030500180087983608)54.25:0.03297019004821777,52:0.07250560820102692)53.125:0.01821264624595642)55.84375:0.009204193949699402,51:0.09992244839668274)53.421875:0.013296790421009064,(50:0.057972125709056854,49:0.057972125709056854)49.5:0.05524711310863495)51.4609375:0.02775699645280838,((48:0.05994490534067154,47:0.05994490534067154)47.5:0.032004110515117645,46:0.09194901585578918)46.75:0.049027219414711)49.10546875:0.06430040299892426,((((45:0.035465870052576065,44:0.035465870052576065)44.5:0.05328519269824028,(43:0.060543231666088104,42:0.060543231666088104)42.5:0.02820783108472824)43.5:0.049745842814445496,41:0.13849690556526184)42.25:0.04081986844539642,((((((40:0.02510029450058937,39:0.02510029450058937)39.5:0.015537846833467484,38:0.040638141334056854)38.75:0.011808134615421295,37:0.05244627594947815)37.875:0.016883328557014465,36:0.06932960450649261)36.9375:0.059067025780677795,(35:0.06988085061311722,34:0.06988085061311722)34.5:0.05851577967405319)35.71875:0.037601739168167114,(((33:0.04147953540086746,(32:0.013468227349221706,31:0.013468227349221706)31.5:0.028011308051645756)32.25:0.07557662576436996,((30:0.09156899154186249,((((29:0.027569996193051338,28:0.027569996193051338)28.5:0.016721097752451897,(27:0.03380831703543663,26:0.03380831703543663)26.5:0.010482776910066605)27.5:0.00586247444152832,(25:0.03745729476213455,24:0.03745729476213455)24.5:0.012696273624897003)26:0.024838604032993317,((23:0.03534194454550743,22:0.03534194454550743)22.5:0.03134660795331001,21:0.06668855249881744)21.75:0.008303619921207428)23.875:0.016576819121837616)26.9375:0.014188624918460846,((((20:0.017009124159812927,19:0.017009124159812927)19.5:0.007277227938175201,18:0.02428635209798813)18.75:0.02145582064986229,17:0.04574217274785042)17.875:0.03257466480135918,(16:0.05045400187373161,15:0.05045400187373161)15.5:0.02786283567547798)16.6875:0.02744077891111374)21.8125:0.011298544704914093)27.03125:0.036455899477005005,(14:0.059817004948854446,13:0.059817004948854446)13.5:0.09369505569338799)20.265625:0.012486308813095093)27.9921875:0.01331840455532074)35.12109375:0.025959864258766174)42.11328125:0.08485773205757141)51.994140625:0.055858343839645386)80.85629272460938:0.34811827540397644,(((12:0.11886321008205414,11:0.11886321008205414)11.5:0.1433483213186264,(10:0.15186211466789246,9:0.15186211466789246)9.5:0.11034941673278809)10.5:0.14761000871658325,(((8:0.07020119577646255,(7:0.05764211341738701,6:0.05764211341738701)6.5:0.012559082359075546)7.25:0.07725092023611069,((5:0.05813559889793396,4:0.05813559889793396)4.5:0.03149612247943878,(3:0.032170407474040985,2:0.032170407474040985)2.5:0.05746131390333176)3.5:0.0578203946352005)5.375:0.08460195362567902,(1:0.13508619368076324,0:0.13508619368076324)0.5:0.09696787595748901)2.9375:0.17776747047901154)6.71875:0.2842894494533539)43.78752136230469:0.03829246759414673,((((168:0.09798011928796768,169:0.09798011928796768)168.5:0.09827025979757309,((170:0.0852649062871933,(171:0.06698892265558243,172:0.06698892265558243)171.5:0.01827598363161087)170.75:0.05482253432273865,((173:0.037995968014001846,174:0.037995968014001846)173.5:0.05443514510989189,175:0.09243111312389374)174.25:0.04765632748603821)172.5:0.056162938475608826)170.5:0.03767384588718414,((176:0.05551845580339432,177:0.05551845580339432)176.5:0.062480829656124115,178:0.11799928545951843)177.25:0.11592493951320648)173.875:0.0720585435628891,((179:0.09569649398326874,((180:0,181:0)180.5:0.08625692129135132,(182:0.04188850149512291,183:0.04188850149512291)182.5:0.04436841979622841)181.5:0.00943957269191742)180.25:0.14173780381679535,(((184:0.017471052706241608,185:0.017471052706241608)184.5:0.03231862932443619,186:0.049789682030677795)185.25:0.07554654777050018,(187:0.07573100179433823,188:0.07573100179433823)187.5:0.04960522800683975)186.375:0.11209806799888611)183.3125:0.06854847073554993)178.59375:0.4264206886291504)111.19063568115234:0.4187496304512024,((((189:0.0871007889509201,190:0.0871007889509201)189.5:0.13281190395355225,(191:0.12894763052463531,(192:0.0374227873980999,193:0.0374227873980999)192.5:0.09152484312653542)191.75:0.09096506237983704)190.625:0.059669092297554016,194:0.27958178520202637)192.3125:0.0529535710811615,195:0.33253535628318787)193.65625:0.8186177313327789)152.42344284057617:0.3989431858062744,(((((196:0.05851249396800995,197:0.05851249396800995)196.5:0.08893904089927673,198:0.14745153486728668)197.25:0.03839099407196045,199:0.18584252893924713)198.125:0.1295936554670334,(200:0.15281900763511658,201:0.15281900763511658)200.5:0.16261717677116394)199.3125:0.4996737837791443,(((((((((202:0.07310652732849121,203:0.07310652732849121)202.5:0.027021124958992004,204:0.10012765228748322)203.25:0.04096411168575287,((205:0.020544834434986115,206:0.020544834434986115)205.5:0.057426318526268005,(207:0.0597415417432785,(208:0.025634849444031715,209:0.025634849444031715)208.5:0.03410669229924679)207.75:0.018229611217975616)206.625:0.06312061101198196)204.9375:0.019460365176200867,((210:0.0772499218583107,211:0.0772499218583107)210.5:0.018490709364414215,(212:0.05054599791765213,213:0.05054599791765213)212.5:0.045194633305072784)211.5:0.06481149792671204)208.21875:0.031825676560401917,((214:0.08909735083580017,((215:0.031770817935466766,216:0.031770817935466766)215.5:0.02487795054912567,(217:0.029193952679634094,218:0.029193952679634094)217.5:0.027454815804958344)216.5:0.03244858235120773)215.25:0.04165257513523102,((219:0.016177741810679436,220:0.016177741810679436)219.5:0.10180160589516163,221:0.11797934770584106)220.25:0.012770578265190125)217.75:0.06162787973880768)212.984375:0.09224763512611389,((((((((((((222:0.017256509512662888,223:0.017256509512662888)222.5:0.02126014232635498,((224:0.01832694187760353,225:0.01832694187760353)224.5:0.0066050030291080475,226:0.02493194490671158)225.25:0.01358470693230629)223.875:0.005847979336977005,((227:0.012674320489168167,228:0.012674320489168167)227.5:0.022244229912757874,(229:0.015983538702130318,230:0.015983538702130318)229.5:0.018935011699795723)228.5:0.009446080774068832)226.1875:0.0186244398355484,((((231:0.03211823105812073,(((232:0.011290136724710464,233:0.011290136724710464)232.5:0.005422338843345642,234:0.016712475568056107)233.25:0.009633194655179977,(235:0.018996890634298325,236:0.018996890634298325)235.5:0.007348779588937759)234.375:0.0057725608348846436)232.6875:0.005537640303373337,((237:0.012227515690028667,238:0.012227515690028667)237.5:0.013278246857225895,239:0.025505762547254562)238.25:0.012150108814239502)235.46875:0.009306706488132477,(240:0.03389779478311539,(241:0.029188601300120354,242:0.029188601300120354)241.5:0.004709193482995033)240.75:0.013064783066511154)238.109375:0.010564252734184265,((243:0.019410893321037292,244:0.019410893321037292)243.5:0.021455474197864532,245:0.040866367518901825)244.25:0.01666046306490898)241.1796875:0.005462240427732468)233.68359375:0.021061554551124573,(246:0.0308919008821249,247:0.0308919008821249)246.5:0.053158724680542946)240.091796875:0.006504558026790619,(((248:0.05244996026158333,(((249:0.005741838365793228,250:0.005741838365793228)249.5:0.019186709076166153,(251:0.017247015610337257,(252:0.010196452029049397,253:0.010196452029049397)252.5:0.007050563581287861)251.75:0.007681531831622124)250.625:0.017248015850782394,254:0.042176563292741776)252.3125:0.010273396968841553)250.15625:0.005173347890377045,255:0.05762330815196037)252.578125:0.017788957804441452,((256:0.02447156235575676,257:0.02447156235575676)256.5:0.018690980970859528,(258:0.02294127643108368,259:0.02294127643108368)258.5:0.020221266895532608)257.5:0.03224972262978554)255.0390625:0.01514291763305664)247.5654296875:0.010061703622341156,((260:0.05467691272497177,261:0.05467691272497177)260.5:0.040468282997608185,(((262:0.016861844807863235,263:0.016861844807863235)262.5:0.03065577894449234,((264:0.023722199723124504,265:0.023722199723124504)264.5:0.01254584826529026,(266:0.020709330216050148,267:0.020709330216050148)266.5:0.015558717772364616)265.5:0.011249575763940811)264:0.007948003709316254,((268:0.019204942509531975,269:0.019204942509531975)268.5:0.020303810015320778,270:0.03950875252485275)269.25:0.015956874936819077)266.625:0.03967956826090813)263.5625:0.0054716914892196655)255.56396484375:0.013308085501194,((271:0.037533096969127655,272:0.037533096969127655)271.5:0.03120598942041397,((273:0.04737939313054085,274:0.04737939313054085)273.5:0.006286118179559708,(275:0.030748752877116203,276:0.030748752877116203)275.5:0.022916758432984352)274.5:0.01507357507944107)273:0.045185886323451996)264.281982421875:0.025153227150440216,((((((277:0.032551173120737076,(278:0.009609892964363098,279:0.009609892964363098)278.5:0.022941280156373978)277.75:0.0179034061729908,((((280:0.005679256282746792,281:0.005679256282746792)280.5:0.015408250503242016,282:0.021087506785988808)281.25:0.007516365498304367,(283:0.013739735819399357,284:0.013739735819399357)283.5:0.014864136464893818)282.375:0.007115783169865608,(285:0.022862881422042847,286:0.022862881422042847)285.5:0.012856774032115936)283.9375:0.014734923839569092)280.84375:0.026594750583171844,(((287:0.027130553498864174,288:0.027130553498864174)287.5:0.01511315070092678,289:0.042243704199790955)288.25:0.005949333310127258,(290:0.021557969972491264,291:0.021557969972491264)290.5:0.02663506753742695)289.375:0.028856292366981506)285.109375:0.011715956032276154,((((292:0.03471003472805023,((293:0.01819118857383728,(294:0.005494785960763693,295:0.005494785960763693)294.5:0.012696402613073587)293.75:0.010393859818577766,296:0.028585048392415047)294.875:0.006124986335635185)293.4375:0.008190423250198364,((297:0.014665122143924236,298:0.014665122143924236)297.5:0.010431579314172268,(299:0.017223764210939407,300:0.017223764210939407)299.5:0.007872937247157097)298.5:0.017803756520152092)295.96875:0.018824905157089233,(301:0.035480331629514694,302:0.035480331629514694)301.5:0.026245031505823135)298.734375:0.007512249052524567,((303:0.030466297641396523,(((304:0.01450470369309187,305:0.01450470369309187)304.5:0.006852037273347378,((306:0.009304242208600044,307:0.009304242208600044)306.5:0.009728869423270226,308:0.01903311163187027)307.25:0.0023236293345689774)305.875:0.0009582303464412689,309:0.022314971312880516)307.4375:0.008151326328516006)305.21875:0.020645806565880775,(310:0.03986460715532303,(311:0.012473763898015022,312:0.012473763898015022)311.5:0.027390843257308006)310.75:0.01124749705195427)307.984375:0.0181255079805851)303.359375:0.019527673721313477)294.234375:0.0172201469540596,(((313:0.038122210651636124,(314:0.005218985490500927,315:0.005218985490500927)314.5:0.0329032251611352)313.75:0.015240788459777832,(316:0.02833220735192299,317:0.02833220735192299)316.5:0.025030791759490967)315.125:0.01937907561659813,(318:0.04183312505483627,319:0.04183312505483627)318.5:0.030908949673175812)316.8125:0.03324335813522339)305.5234375:0.012947902083396912,(320:0.07939472049474716,((321:0.02211189828813076,322:0.02211189828813076)321.5:0.024753110483288765,323:0.046865008771419525)322.25:0.03252971172332764)321.125:0.03953861445188522)313.32421875:0.020144864916801453)288.8031005859375:0.0296037495136261,((((((324:0.025570929050445557,325:0.025570929050445557)324.5:0.012787234038114548,326:0.038358163088560104)325.25:0.06208154931664467,((((327:0.030379630625247955,328:0.030379630625247955)327.5:0.005148060619831085,(329:0.016708392649888992,330:0.016708392649888992)329.5:0.018819298595190048)328.5:0.03470207750797272,((331:0.014600025489926338,332:0.014600025489926338)331.5:0.026762494817376137,(333:0.022286541759967804,(334:0.0190004613250494,335:0.0190004613250494)334.5:0.0032860804349184036)333.75:0.01907597854733467)332.625:0.028867248445749283)330.5625:0.00684790313243866,(336:0.01700456626713276,337:0.01700456626713276)336.5:0.06007310561835766)333.53125:0.023362040519714355)329.390625:0.023060455918312073,((((((338:0.020911671221256256,339:0.020911671221256256)338.5:0.008628234267234802,(340:0.025978578254580498,341:0.025978578254580498)340.5:0.0035613272339105606)339.5:0.011651162058115005,(342:0.022931011393666267,((343:0.010445611551404,344:0.010445611551404)343.5:0.00891178846359253,345:0.01935740001499653)344.25:0.0035736113786697388)343.125:0.018260056152939796)341.3125:0.02382596954703331,((346:0.030169101431965828,347:0.030169101431965828)346.5:0.014936262741684914,348:0.04510536417365074)347.25:0.019911672919988632)344.28125:0.02185741811990738,(((349:0.041724853217601776,(((350:0.009164584800601006,351:0.009164584800601006)350.5:0.006174376234412193,(352:0.013954192399978638,((353:0.008897082880139351,354:0.008897082880139351)353.5:0.0033275289461016655,355:0.012224611826241016)354.25:0.0017295805737376213)353.125:0.0013847686350345612)351.8125:0.01916332170367241,356:0.03450228273868561)353.90625:0.007222570478916168)351.453125:0.0071234554052352905,((357:0.020873388275504112,358:0.020873388275504112)357.5:0.014050537720322609,359:0.03492392599582672)358.25:0.013924382627010345)354.8515625:0.009163875132799149,((360:0.017617972567677498,361:0.017617972567677498)360.5:0.02027869038283825,((362:0.010706904344260693,363:0.010706904344260693)362.5:0.004581529647111893,364:0.015288433991372585)363.25:0.022608228959143162)361.875:0.020115520805120468)358.36328125:0.028862271457910538)351.322265625:0.017901308834552765,((365:0.04697330668568611,366:0.04697330668568611)365.5:0.04190702363848686,(367:0.019805993884801865,368:0.019805993884801865)367.5:0.06907433643937111)366.5:0.015895433723926544)358.9111328125:0.018724404275417328)344.15087890625:0.01189325749874115,((((((((369:0.037789203226566315,((370:0.02201482281088829,371:0.02201482281088829)370.5:0.006817229092121124,372:0.028832051903009415)371.25:0.0089571513235569)370.125:0.01469556987285614,373:0.052484773099422455)371.5625:0.007532991468906403,(374:0.0164153054356575,375:0.0164153054356575)374.5:0.043602459132671356)373.03125:0.0010539181530475616,376:0.06107168272137642)374.515625:0.01326562836766243,377:0.07433731108903885)375.7578125:0.007410190999507904,((378:0.036695633083581924,379:0.036695633083581924)378.5:0.020960018038749695,(380:0.04852476716041565,(381:0.032800860702991486,(382:0.022944200783967972,383:0.022944200783967972)382.5:0.009856659919023514)381.75:0.015723906457424164)380.875:0.00913088396191597)379.6875:0.024091850966215134)377.72265625:0.021181225776672363,(384:0.04870299622416496,385:0.04870299622416496)384.5:0.05422573164105415)381.111328125:0.017731934785842896,(((386:0.04438387230038643,(387:0.033603910356760025,388:0.033603910356760025)387.5:0.010779961943626404)386.75:0.029301870614290237,(389:0.039590973407030106,390:0.039590973407030106)389.5:0.03409476950764656)388.125:0.031222283840179443,((((391:0.014532480388879776,392:0.014532480388879776)391.5:0.03702237457036972,(393:0.025415455922484398,394:0.025415455922484398)393.5:0.0261393990367651)392.5:0.004253942519426346,(395:0.030931543558835983,(396:0.016317393630743027,397:0.016317393630743027)396.5:0.014614149928092957)395.75:0.02487725391983986)394.125:0.0048554204404354095,(((398:0.012014388106763363,399:0.012014388106763363)398.5:0.02226602751761675,400:0.03428041562438011)399.25:0.005392834544181824,401:0.039673250168561935)400.125:0.020990967750549316)397.125:0.04424380883574486)392.625:0.015752635896205902)386.8681640625:0.014732763171195984)365.509521484375:0.026758477091789246,(402:0.09973106533288956,(403:0.052482590079307556,404:0.052482590079307556)403.5:0.047248475253582)402.75:0.062420837581157684)384.1297607421875:0.006530046463012695)336.4664306640625:0.029140576720237732,((405:0.015988251194357872,406:0.015988251194357872)405.5:0.06141732074320316,407:0.07740557193756104)406.25:0.12041695415973663)371.35821533203125:0.031847745180130005,((((408:0.05008632689714432,409:0.05008632689714432)408.5:0.04446621984243393,410:0.09455254673957825)409.25:0.05888305604457855,(((((((411:0.02430562674999237,412:0.02430562674999237)411.5:0.015103921294212341,(413:0.03152194246649742,414:0.03152194246649742)413.5:0.00788760557770729)412.5:0.021822571754455566,((415:0.0363142229616642,(416:0.01694713905453682,417:0.01694713905453682)416.5:0.01936708390712738)415.75:0.0147075355052948,418:0.051021758466959)416.875:0.010210361331701279)414.6875:0.018439732491970062,(419:0.034225817769765854,420:0.034225817769765854)419.5:0.04544603452086449)417.09375:0.013105206191539764,421:0.0927770584821701)419.046875:0.017121173441410065,(((((422:0.006574986968189478,423:0.006574986968189478)422.5:0.0065502445213496685,424:0.013125231489539146)423.25:0.02921297959983349,425:0.042338211089372635)424.125:0.0175764299929142,(426:0.04156285151839256,427:0.04156285151839256)426.5:0.018351789563894272)425.3125:0.04140779376029968,((((((428:0.01610606163740158,429:0.01610606163740158)428.5:0.01542433351278305,430:0.03153039515018463)429.25:0.02271852269768715,(431:0.03062639757990837,432:0.03062639757990837)431.5:0.02362252026796341)430.375:0.010141942650079727,((((433:0.024741197004914284,(434:0.01990724541246891,(435:0.012531871907413006,436:0.012531871907413006)435.5:0.007375373505055904)434.75:0.0048339515924453735)433.875:0.014708423987030983,(437:0.025813594460487366,438:0.025813594460487366)437.5:0.013636026531457901)435.6875:0.007765874266624451,(439:0.026687396690249443,440:0.026687396690249443)439.5:0.020528098568320274)437.59375:0.011840920895338058,(((441:0.016728991642594337,442:0.016728991642594337)441.5:0.00814872793853283,443:0.024877719581127167)442.25:0.010469671338796616,((444:0.01285118144005537,445:0.01285118144005537)444.5:0.010436606593430042,446:0.023287788033485413)445.25:0.01205960288643837)443.75:0.023709025233983994)440.671875:0.005334444344043732)435.5234375:0.004297927021980286,(((447:0.026682045310735703,448:0.026682045310735703)447.5:0.026933856308460236,(449:0.038475729525089264,(450:0.011632637120783329,451:0.011632637120783329)450.5:0.026843092404305935)449.75:0.015140172094106674)448.625:0.00715276226401329,(((((((452:0.006615458521991968,453:0.006615458521991968)452.5:0.00787703925743699,454:0.014492497779428959)453.25:0.006916089914739132,455:0.02140858769416809)454.125:0.004657769575715065,(456:0.010903994552791119,457:0.010903994552791119)456.5:0.015162362717092037)455.3125:0.008200438693165779,((((((458:0.004463618621230125,(459:0.004225052893161774,460:0.004225052893161774)459.5:0.00023856572806835175)458.75:0.008461405523121357,461:0.012925024144351482)459.875:0.001834256574511528,462:0.01475928071886301)460.9375:0.0043708449229598045,(463:0.008391021750867367,464:0.008391021750867367)463.5:0.010739103890955448)462.21875:0.003652665764093399,(465:0.008949704468250275,466:0.008949704468250275)465.5:0.01383308693766594)463.859375:0.00731552392244339,(467:0.00943986140191555,468:0.00943986140191555)467.5:0.020658453926444054)465.6796875:0.004168480634689331)460.49609375:0.009872592985630035,((469:0.01147190947085619,470:0.01147190947085619)469.5:0.00844274740666151,471:0.0199146568775177)470.25:0.02422473207116127)465.373046875:0.007058348506689072,(472:0.02880055271089077,(((473:0.012277796864509583,474:0.012277796864509583)473.5:0.0031056078150868416,475:0.015383404679596424)474.25:0.006402458064258099,476:0.021785862743854523)475.125:0.007014689967036247)473.5625:0.022397184744477272)469.4677734375:0.009570926427841187)459.04638671875:0.007920123636722565)447.284912109375:0.022191472351551056,((477:0.05133235454559326,478:0.05133235454559326)477.5:0.01590210199356079,(479:0.052977800369262695,((480:0.024070540443062782,481:0.024070540443062782)480.5:0.010242404416203499,(482:0.022422995418310165,483:0.022422995418310165)482.5:0.011889949440956116)481.5:0.018664855509996414)480.25:0.014256656169891357)478.875:0.023645803332328796)463.0799560546875:0.010442174971103668)444.19622802734375:0.008575797080993652)431.6215515136719:0.020304076373577118,(((((((484:0.022846337407827377,485:0.022846337407827377)484.5:0.014914456754922867,486:0.037760794162750244)485.25:0.019262809306383133,(487:0.049551647156476974,(488:0.04736027866601944,(((489:0.01187053881585598,(490:0.0077065336517989635,491:0.0077065336517989635)490.5:0.004164005164057016)489.75:0.01516716368496418,((492:0.014205072075128555,(493:0.009181426838040352,494:0.009181426838040352)493.5:0.005023645237088203)492.75:0.008466487750411034,495:0.02267155982553959)493.875:0.004366142675280571)491.8125:0.009665220975875854,496:0.036702923476696014)493.90625:0.010657355189323425)490.953125:0.002191368490457535)488.9765625:0.007471956312656403)487.11328125:0.014634881168603897,(497:0.048258453607559204,((((498:0.009555569849908352,499:0.009555569849908352)498.5:0.012078025378286839,500:0.02163359522819519)499.25:0.004212519153952599,501:0.02584611438214779)500.125:0.008783230558037758,(502:0.010512491688132286,503:0.010512491688132286)502.5:0.02411685325205326)501.3125:0.013629108667373657)499.15625:0.02340003103017807)493.134765625:0.008905947208404541,(((504:0.023163534700870514,505:0.023163534700870514)504.5:0.031379584223032,(((506:0.01726670376956463,507:0.01726670376956463)506.5:0.02542983554303646,((508:0.006028466857969761,509:0.006028466857969761)508.5:0.02311628218740225,510:0.02914474904537201)509.25:0.01355179026722908)507.875:0.006342317909002304,(511:0.0327102467417717,512:0.0327102467417717)511.5:0.016328610479831696)509.6875:0.005504261702299118)507.09375:0.010272439569234848,(513:0.060267124325037,(514:0.01777833327651024,515:0.01777833327651024)514.5:0.042488791048526764)513.75:0.004548434168100357)510.421875:0.015748873353004456)501.7783203125:0.030061781406402588,(516:0.04995698481798172,(517:0.01528274454176426,518:0.01528274454176426)517.5:0.03467424027621746)516.75:0.06066922843456268)509.26416015625:0.0038595646619796753,(((519:0.04108370468020439,520:0.04108370468020439)519.5:0.012518033385276794,(521:0.028500061482191086,522:0.028500061482191086)521.5:0.0251016765832901)520.5:0.04052618518471718,523:0.09412792325019836)521.75:0.020357854664325714)515.507080078125:0.01571653038263321)473.56431579589844:0.02323329448699951)441.4071578979492:0.03258262574672699,(((((524:0.04755200445652008,(525:0.03238792344927788,526:0.03238792344927788)525.5:0.015164081007242203)524.75:0.031409211456775665,((527:0.04205920547246933,528:0.04205920547246933)527.5:0.014092475175857544,(529:0.03540518879890442,(530:0.025119036436080933,531:0.025119036436080933)530.5:0.010286152362823486)529.75:0.020746491849422455)528.625:0.022809535264968872)526.6875:0.019226111471652985,((((532:0.017243368551135063,533:0.017243368551135063)532.5:0.030710933730006218,((534:0.0247974656522274,535:0.0247974656522274)534.5:0.01617591455578804,536:0.04097338020801544)535.25:0.006980922073125839)533.875:0.011710602790117264,(537:0.04068399965763092,538:0.04068399965763092)537.5:0.018980905413627625)535.6875:0.025227852165699005,((539:0.02256076969206333,540:0.02256076969206333)539.5:0.04897250793874264,((541:0.043086931109428406,(542:0.025619711726903915,543:0.025619711726903915)542.5:0.01746721938252449)541.75:0.022663213312625885,((544:0.025387313216924667,545:0.025387313216924667)544.5:0.010150652378797531,(546:0.023757345974445343,547:0.023757345974445343)546.5:0.011780619621276855)545.5:0.030212178826332092)543.625:0.0057831332087516785)541.5625:0.01335947960615158)538.625:0.01329457014799118)532.65625:0.031821027398109436,(548:0.059198420494794846,((549:0.038276609033346176,550:0.038276609033346176)549.5:0.015131138265132904,(551:0.024531731382012367,552:0.024531731382012367)551.5:0.028876015916466713)550.5:0.005790673196315765)549.25:0.07080993428826332)540.953125:0.03916960954666138,((((553:0.02226748690009117,554:0.02226748690009117)553.5:0.04631059989333153,(555:0.04212593659758568,556:0.04212593659758568)555.5:0.02645215019583702)554.5:0.008684761822223663,557:0.07726284861564636)555.75:0.04252162575721741,(558:0.0574704110622406,(559:0.05268414318561554,560:0.05268414318561554)559.5:0.004786267876625061)558.75:0.06231406331062317)557.25:0.049393489956855774)549.1015625:0.016840264201164246)495.2543601989746:0.043652042746543884)433.30628776550293:0.054955169558525085)323.14533138275146:0.05143803358078003,((((((((561:0.040576156228780746,562:0.040576156228780746)561.5:0.02913815900683403,((563:0.034981824457645416,564:0.034981824457645416)563.5:0.018022287636995316,565:0.05300411209464073)564.25:0.016710203140974045)562.875:0.051089778542518616,(((566:0.024447200819849968,567:0.024447200819849968)566.5:0.03222065977752209,568:0.056667860597372055)567.25:0.008500959724187851,(569:0.030791442841291428,570:0.030791442841291428)569.5:0.03437737748026848)568.375:0.055635273456573486)565.625:0.007123149931430817,((((((571:0.0481581874191761,572:0.0481581874191761)571.5:0.0216900072991848,(573:0.05774657428264618,(574:0.03631175309419632,(575:0.019944513216614723,576:0.019944513216614723)575.5:0.016367239877581596)574.75:0.02143482118844986)573.875:0.012101620435714722)572.6875:0.014935389161109924,(577:0.043575987219810486,(578:0.008991047739982605,579:0.008991047739982605)578.5:0.03458493947982788)577.75:0.04120759665966034)575.21875:0.013216622173786163,(((((580:0.03155235946178436,(581:0.026781685650348663,(582:0.015123586170375347,583:0.015123586170375347)582.5:0.011658099479973316)581.75:0.0047706738114356995)580.875:0.01277615875005722,(584:0.03987925872206688,585:0.03987925872206688)584.5:0.004449259489774704)582.6875:0.01153399795293808,((586:0.01871665194630623,587:0.01871665194630623)586.5:0.011739395558834076,(588:0.017771901562809944,589:0.017771901562809944)588.5:0.01268414594233036)587.5:0.02540646865963936)585.09375:0.004779092967510223,590:0.060641609132289886)587.546875:0.029561102390289307,(((((((591:0.00856013223528862,592:0.00856013223528862)591.5:0.011682333424687386,593:0.020242465659976006)592.25:0.016469096764922142,594:0.03671156242489815)593.125:0.004702813923358917,(595:0.029878702014684677,(596:0.016188111156225204,597:0.016188111156225204)596.5:0.013690590858459473)595.75:0.011535674333572388)594.4375:0.005032900720834732,(598:0.029453951865434647,((599:0.0188005268573761,(600:0.008487674407660961,601:0.008487674407660961)600.5:0.010312852449715137)599.75:0.0030928906053304672,602:0.021893417462706566)600.875:0.007560534402728081)599.4375:0.01699332520365715)596.9375:0.015454839915037155,603:0.06190211698412895)599.96875:0.016841810196638107,((604:0.03437327221035957,605:0.03437327221035957)604.5:0.015585936605930328,606:0.0499592088162899)605.25:0.028784718364477158)602.609375:0.011458784341812134)595.078125:0.007797494530677795)585.1484375:0.013719938695430756,((((607:0.023939302191138268,608:0.023939302191138268)607.5:0.04047294147312641,609:0.06441224366426468)608.25:0.01215188205242157,610:0.07656412571668625)609.125:0.022476695477962494,(((611:0.03479223698377609,(612:0.009617417119443417,613:0.009617417119443417)612.5:0.025174819864332676)611.75:0.03592190891504288,((614:0.015468508005142212,615:0.015468508005142212)614.5:0.021804705262184143,(616:0.0241499412804842,617:0.0241499412804842)616.5:0.013123271986842155)615.5:0.033440932631492615)613.625:0.010686807334423065,((((((618:0.015934355556964874,619:0.015934355556964874)618.5:0.012655237689614296,620:0.02858959324657917)619.25:0.015339909121394157,(621:0.02928215265274048,622:0.02928215265274048)621.5:0.014647349715232849)620.375:0.00376221165060997,(((623:0.016134778037667274,624:0.016134778037667274)623.5:0.010483747348189354,625:0.02661852538585663)624.25:0.0056015439331531525,(626:0.015607079491019249,627:0.015607079491019249)626.5:0.016612989827990532)625.375:0.015471644699573517)622.875:0.013045169413089752,((628:0.04833430051803589,((629:0.014746485278010368,630:0.014746485278010368)629.5:0.02376759611070156,((631:0.017378216609358788,632:0.017378216609358788)631.5:0.011699231341481209,633:0.029077447950839996)632.25:0.009436633437871933)630.875:0.00982021912932396)629.4375:0.007909853011369705,(((634:0.023412900045514107,635:0.023412900045514107)634.5:0.008165499195456505,(636:0.012202536687254906,637:0.012202536687254906)636.5:0.019375862553715706)635.5:0.019103530794382095,((638:0.029983436688780785,639:0.029983436688780785)638.5:0.016970587894320488,(((640:0.022657226771116257,(641:0.004975740797817707,642:0.004975740797817707)641.5:0.01768148597329855)640.75:0.006241587921977043,((643:0.010000042617321014,644:0.010000042617321014)643.5:0.016326941549777985,((645:0.013872157782316208,(646:0.007839829660952091,647:0.007839829660952091)646.5:0.006032328121364117)645.75:0.005670588463544846,(648:0.01105751097202301,(649:0.008651512674987316,650:0.008651512674987316)649.5:0.002405998297035694)648.75:0.008485235273838043)647.25:0.0067842379212379456)645.375:0.002571830525994301)643.0625:0.01270412839949131,651:0.04160294309258461)647.03125:0.005351081490516663)642.765625:0.0037279054522514343)639.1328125:0.005562223494052887)634.28515625:0.004492729902267456)628.580078125:0.009724650532007217,(((652:0.01781255006790161,653:0.01781255006790161)652.5:0.028328485786914825,((654:0.019013430923223495,(655:0.014598053880035877,656:0.014598053880035877)655.5:0.004415377043187618)654.75:0.016782592982053757,(657:0.00955128762871027,658:0.00955128762871027)657.5:0.026244736276566982)656.125:0.010345011949539185)654.3125:0.012151524424552917,(((659:0.011087429709732533,660:0.011087429709732533)659.5:0.027032154612243176,(((661:0.015070692636072636,662:0.015070692636072636)661.5:0.003327605314552784,663:0.01839829795062542)662.25:0.010090168565511703,664:0.028488466516137123)663.125:0.009631117805838585)661.3125:0.015975330024957657,((665:0.04000712186098099,(666:0.013893207535147667,667:0.013893207535147667)666.5:0.02611391432583332)665.75:0.011182460933923721,(((668:0.019939547404646873,(669:0.008098657242953777,670:0.008098657242953777)669.5:0.011840890161693096)668.75:0.015264647081494331,((671:0.016843736171722412,(672:0.011258830316364765,673:0.011258830316364765)672.5:0.005584905855357647)671.75:0.01152464747428894,(674:0.011482028290629387,675:0.011482028290629387)674.5:0.016886355355381966)673.125:0.006835810840129852)670.9375:0.011767230927944183,(((676:0.021723221987485886,(677:0.01086881011724472,678:0.01086881011724472)677.5:0.010854411870241165)676.75:0.008210141211748123,(679:0.01760212704539299,680:0.01760212704539299)679.5:0.012331236153841019)678.125:0.00991414487361908,(((((681:0.01181359589099884,682:0.01181359589099884)681.5:0.0026616156101226807,(((683:0.004294746555387974,684:0.004294746555387974)683.5:0.00488207396119833,685:0.009176820516586304)684.25:0.0017970502376556396,(686:0.0066484734416007996,(687:0.005776930600404739,688:0.005776930600404739)687.5:0.0008715428411960602)686.75:0.004325397312641144)685.5:0.0035013407468795776)683.5:0.004334287717938423,((689:0.01058692205697298,690:0.01058692205697298)689.5:0.004841729998588562,(691:0.00803325604647398,692:0.00803325604647398)691.5:0.0073953960090875626)690.5:0.0033808471634984016)687:0.007354177534580231,(693:0.01466765720397234,(694:0.009503117762506008,695:0.009503117762506008)694.5:0.0051645394414663315)693.75:0.011496019549667835)690.375:0.006635317578911781,((696:0.014276562258601189,(697:0.006535508669912815,698:0.006535508669912815)697.5:0.0077410535886883736)696.75:0.01669849082827568,((((699:0.004971178248524666,700:0.004971178248524666)699.5:0.007750452496111393,701:0.012721630744636059)700.25:0.006482983939349651,(702:0.012559214606881142,703:0.012559214606881142)702.5:0.0066454000771045685)701.375:0.0053101759403944016,(704:0.006443002261221409,705:0.006443002261221409)704.5:0.018071788363158703)702.9375:0.0064602624624967575)699.84375:0.001823941245675087)695.109375:0.007048513740301132)686.6171875:0.0071239173412323)678.77734375:0.004218157380819321)672.263671875:0.002905331552028656)666.7880859375:0.004197645932435989)660.55029296875:0.012168973684310913)644.565185546875:0.010939419269561768)629.0950927734375:0.017639867961406708)619.1100463867188:0.012679323554039001)602.1292419433594:0.009654194116592407,(706:0.05074328929185867,707:0.05074328929185867)706.5:0.07063104957342148)654.3146209716797:0.006552904844284058)609.9698104858398:0.009327873587608337,(((((708:0.03756970539689064,((709:0.01785881631076336,710:0.01785881631076336)709.5:0.006619511172175407,(711:0.017215285450220108,712:0.017215285450220108)711.5:0.0072630420327186584)710.5:0.013091377913951874)709.25:0.02101544290781021,((713:0.023181263357400894,714:0.023181263357400894)713.5:0.024779822677373886,715:0.04796108603477478)714.25:0.010624062269926071)711.75:0.013740647584199905,(((716:0.01319988165050745,717:0.01319988165050745)716.5:0.01936748530715704,(((718:0.008419456891715527,719:0.008419456891715527)718.5:0.010507852770388126,720:0.018927309662103653)719.25:0.012039156630635262,721:0.030966466292738914)720.125:0.0016009006649255753)718.3125:0.026895146816968918,(722:0.03539150208234787,(723:0.004310538060963154,724:0.004310538060963154)723.5:0.031080964021384716)722.75:0.024071011692285538)720.53125:0.01286328211426735)716.140625:0.011282794177532196,((725:0.024343321099877357,726:0.024343321099877357)725.5:0.01561654917895794,(727:0.027052460238337517,728:0.027052460238337517)727.5:0.01290741004049778)726.5:0.043648719787597656)721.3203125:0.023070044815540314,(((((729:0.020344210788607597,730:0.020344210788607597)729.5:0.011712377890944481,731:0.03205658867955208)730.25:0.013589870184659958,((732:0.021023722365498543,(733:0.010602504946291447,734:0.010602504946291447)733.5:0.010421217419207096)732.75:0.007492993026971817,((735:0.01891632191836834,736:0.01891632191836834)735.5:0.007321881130337715,737:0.026238203048706055)736.25:0.002278512343764305)734.5:0.017129743471741676)732.375:0.0068982988595962524,((738:0.017716383561491966,739:0.017716383561491966)738.5:0.017402956262230873,(740:0.03047196939587593,741:0.03047196939587593)740.5:0.004647370427846909)739.5:0.01742541790008545)735.9375:0.02439713478088379,((742:0.042761802673339844,(743:0.02260979637503624,744:0.02260979637503624)743.5:0.020152006298303604)742.75:0.030549250543117523,((745:0.04218246415257454,746:0.04218246415257454)745.5:0.010057676583528519,(747:0.038774628192186356,(748:0.02697562240064144,(((749:0.008709275163710117,750:0.008709275163710117)749.5:0.005168587900698185,751:0.013877863064408302)750.25:0.006513180211186409,(752:0.012308625504374504,753:0.012308625504374504)752.5:0.008082417771220207)751.375:0.00658457912504673)749.6875:0.011799005791544914)748.34375:0.013465512543916702)746.921875:0.02107091248035431)744.8359375:0.0036308392882347107)740.38671875:0.02973674237728119)730.853515625:0.03057648241519928)670.4116630554199:0.007778093218803406,(((754:0.017956150695681572,755:0.017956150695681572)754.5:0.05214125104248524,(756:0.03205246850848198,757:0.03205246850848198)756.5:0.03804493322968483)755.5:0.04575344920158386,(((758:0.06142401695251465,759:0.06142401695251465)758.5:0.0324532687664032,((760:0.04666886851191521,(761:0.028634333983063698,(762:0.017355335876345634,763:0.017355335876345634)762.5:0.011278998106718063)761.75:0.01803453452885151)760.875:0.03635232523083687,((764:0.025111885741353035,765:0.025111885741353035)764.5:0.029157055541872978,((766:0.024085165932774544,767:0.024085165932774544)766.5:0.009191250428557396,((768:0.01737082749605179,769:0.01737082749605179)768.5:0.013564709573984146,(770:0.016546854749321938,771:0.016546854749321938)770.5:0.014388682320713997)769.5:0.0023408792912960052)768:0.020992524921894073)766.25:0.028752252459526062)763.5625:0.010856091976165771)761.03125:0.018591895699501038,(772:0.049735259264707565,773:0.049735259264707565)772.5:0.06273392215371132)766.765625:0.003381669521331787)761.1328125:0.02918235957622528)715.77223777771:0.03181014955043793,((((774:0.04294223710894585,775:0.04294223710894585)774.5:0.02868768945336342,776:0.07162992656230927)775.25:0.03949950635433197,777:0.11112943291664124)776.125:0.03128020465373993,(((((778:0.014331383630633354,779:0.014331383630633354)778.5:0.028249995782971382,(780:0.010506334714591503,781:0.010506334714591503)780.5:0.03207504469901323)779.5:0.024371705949306488,((782:0.03285958245396614,783:0.03285958245396614)782.5:0.022857271134853363,((784:0.03512828052043915,((785:0.014410444535315037,786:0.014410444535315037)785.5:0.015259363688528538,(787:0.013129446655511856,788:0.013129446655511856)787.5:0.01654036156833172)786.5:0.005458472296595573)785.25:0.017241302877664566,(789:0.046756938099861145,(790:0.0329604372382164,((791:0.019088543951511383,(792:0.008334220387041569,793:0.008334220387041569)792.5:0.010754323564469814)791.75:0.010728312656283379,(((((794:0.00784547720104456,795:0.00784547720104456)794.5:0.00587141327559948,(796:0.007659428752958775,797:0.007659428752958775)796.5:0.006057461723685265)795.5:0.005824855528771877,798:0.019541746005415916)796.75:0.0023223236203193665,799:0.021864069625735283)797.875:0.003040619194507599,800:0.024904688820242882)798.9375:0.00491216778755188)795.34375:0.0031435806304216385)792.671875:0.013796500861644745)790.8359375:0.005612645298242569)788.04296875:0.00334727019071579)785.271484375:0.01123623177409172)782.3857421875:0.01452261209487915,((801:0.04067125543951988,(802:0.028662486001849174,803:0.028662486001849174)802.5:0.012008769437670708)801.75:0.03815246745944023,(804:0.04696154594421387,(805:0.010977044701576233,806:0.010977044701576233)805.5:0.035984501242637634)804.75:0.031862176954746246)803.25:0.0026519745588302612)792.81787109375:0.033008962869644165,((((807:0.027996722608804703,808:0.027996722608804703)807.5:0.036838386207818985,(((809:0.009854675270617008,810:0.009854675270617008)809.5:0.026656012050807476,(811:0.02574542723596096,((812:0.011894450522959232,813:0.011894450522959232)812.5:0.010465855710208416,814:0.02236030623316765)813.25:0.003385121002793312)812.125:0.010765260085463524)810.8125:0.006087951362133026,((815:0.012595538049936295,816:0.012595538049936295)815.5:0.019816137850284576,(817:0.018043257296085358,(818:0.0078204907476902,819:0.0078204907476902)818.5:0.010222766548395157)817.75:0.014368418604135513)816.625:0.01018696278333664)813.71875:0.022236470133066177)810.609375:0.026757188141345978,(820:0.05495738983154297,821:0.05495738983154297)820.5:0.0366349071264267)815.5546875:0.021206721663475037,((((822:0.015754735097289085,823:0.015754735097289085)822.5:0.04561261646449566,(((824:0.023143265396356583,825:0.023143265396356583)824.5:0.02557455748319626,(826:0.03618647903203964,((827:0.026692112907767296,(((828:0.012658406980335712,829:0.012658406980335712)828.5:0.0036998381838202477,830:0.01635824516415596)829.25:0.0049014221876859665,(831:0.005403203424066305,832:0.005403203424066305)831.5:0.01585646392777562)830.375:0.005432445555925369)828.6875:0.00650668703019619,833:0.033198799937963486)830.84375:0.0029876790940761566)828.421875:0.012531343847513199)826.4609375:0.00897958129644394,((834:0.027861038222908974,835:0.027861038222908974)834.5:0.00376330129802227,(836:0.016308080404996872,837:0.016308080404996872)836.5:0.015316259115934372)835.5:0.026073064655065536)830.98046875:0.003669947385787964)826.740234375:0.011552009731531143,838:0.07291936129331589)832.3701171875:0.028026409447193146,(839:0.06433644145727158,840:0.06433644145727158)839.5:0.03660932928323746)835.93505859375:0.011853247880935669)825.744873046875:0.0016856417059898376)809.2813720703125:0.027924977242946625)792.7031860351562:0.034433722496032715)754.2377119064331:0.05988280475139618,((((((841:0.024535173550248146,842:0.024535173550248146)841.5:0.010194307193160057,843:0.0347294807434082)842.25:0.034335315227508545,(844:0.06542548537254333,845:0.06542548537254333)844.5:0.003639310598373413)843.375:0.05336129665374756,((846:0.04038161411881447,847:0.04038161411881447)846.5:0.033124860376119614,((848:0.040642280131578445,(849:0.03321065008640289,(850:0.017001859843730927,851:0.017001859843730927)850.5:0.016208790242671967)849.75:0.007431630045175552)848.875:0.009967681020498276,852:0.05060996115207672)850.4375:0.02289651334285736)848.46875:0.048919618129730225)845.921875:0.013481110334396362,((853:0.057723358273506165,854:0.057723358273506165)853.5:0.02479182928800583,855:0.082515187561512)854.25:0.053392015397548676)850.0859375:0.06943699717521667,(((856:0.04914321005344391,857:0.04914321005344391)856.5:0.0581834614276886,858:0.10732667148113251)857.25:0.07079286873340607,(((859:0.031008239835500717,860:0.031008239835500717)859.5:0.03146420419216156,((861:0.009888402186334133,862:0.009888402186334133)861.5:0.023351420648396015,(863:0.029134774580597878,864:0.029134774580597878)863.5:0.004105048254132271)862.5:0.02923262119293213)861:0.046912480145692825,((865:0.030501944944262505,866:0.030501944944262505)865.5:0.03587848134338856,867:0.06638042628765106)866.25:0.04300449788570404)863.625:0.06873461604118347)860.4375:0.02722465991973877)855.26171875:0.031381964683532715)804.7497153282166:0.09933730959892273)563.947523355484:0.06180816888809204,(((((868:0.04003002867102623,869:0.04003002867102623)868.5:0.06123067066073418,((870:0.04778344929218292,871:0.04778344929218292)870.5:0.01978154480457306,872:0.06756499409675598)871.25:0.033695705235004425)869.875:0.011612795293331146,873:0.11287349462509155)871.4375:0.047627463936805725,(((874:0.034316692501306534,875:0.034316692501306534)874.5:0.048644084483385086,876:0.08296077698469162)875.25:0.035992808640003204,(877:0.06773164868354797,878:0.06773164868354797)877.5:0.05122193694114685)876.375:0.041547372937202454)873.90625:0.12549914419651031,(879:0.2053585797548294,((880:0.05052226781845093,881:0.05052226781845093)880.5:0.13517948985099792,882:0.18570175766944885)881.25:0.019656822085380554)880.125:0.08064152300357819)877.015625:0.11187154054641724)720.481574177742:0.0996907651424408,(((883:0.04986181855201721,884:0.04986181855201721)883.5:0.03285001218318939,885:0.0827118307352066)884.25:0.15251556038856506,(((886:0.07469137012958527,887:0.07469137012958527)886.5:0.08489592373371124,(888:0.14392374455928802,(((889:0.06625628471374512,890:0.06625628471374512)889.5:0.02804575115442276,891:0.09430203586816788)890.25:0.0014188289642333984,(892:0.04719524830579758,(893:0.035517141222953796,894:0.035517141222953796)893.5:0.01167810708284378)892.75:0.0485256165266037)891.5:0.04820287972688675)889.75:0.015663549304008484)888.125:0.006379827857017517,((895:0.030678054317831993,896:0.030678054317831993)895.5:0.09381820447742939,897:0.12449625879526138)896.25:0.04147086292505264)892.1875:0.06926026940345764)888.21875:0.26233501732349396)804.350162088871:0.3175475597381592)501.8313310444355:0.7349863052368164)337.05550660192966:0","rowDendrogramField":null,"rowDendrogramLineWidth":0.7,"dataset":{"rows":898,"columns":11,"seriesArrays":[[[0.9555285573005676,-1.1641210317611694,1.1484572887420654,0.6070416569709778,1.6415317058563232,-0.1860664188861847,0.20899713039398193,0.3454708755016327,-3.043051242828369,-3.141199827194214,null],[-2.241276502609253,0.3247548043727875,-2.6159303188323975,-3.1508355140686035,-2.1453680992126465,1.682350516319275,2.203969717025757,1.6039719581604004,1.150294303894043,3.398148775100708,1.348981499671936],[-0.27401188015937805,1.2240757942199707,1.1211130619049072,0.5877705216407776,1.1864535808563232,-0.9846014380455017,-2.194469928741455,-1.6204229593276978,-1.9711861610412598,-1.8885741233825684,-1.4426608085632324],[-0.37237510085105896,-2.073434591293335,0.5377696752548218,0.30833864212036133,1.1051896810531616,-1.341228723526001,-0.30399584770202637,-1.529942512512207,-2.488818645477295,-3.815690517425537,null],[0.8712172508239746,-0.6445133686065674,-0.40104857087135315,-0.05781349539756775,-0.4713308811187744,2.4266161918640137,2.5934643745422363,2.5334529876708984,-0.6535763144493103,null,-1.3583494424819946],[-1.5527338981628418,-2.4831252098083496,1.3398667573928833,0.8190245032310486,0.9101561903953552,-0.9613431692123413,null,-0.9541576504707336,-2.9959938526153564,-1.8757266998291016,-1.077311635017395],[-2.964948892593384,-1.4389135837554932,-1.8320627212524414,-2.6690561771392822,-0.7557547092437744,0.3876383602619171,0.34199532866477966,1.480589509010315,1.615640640258789,2.505251407623291,4.712067604064941],[-0.014051890932023525,-0.34473973512649536,-2.5521271228790283,-2.6690561771392822,null,2.8685238361358643,1.2729825973510742,1.1186676025390625,1.150294303894043,2.556641101837158,0.702594518661499],[-0.6042312979698181,0.13989438116550446,-0.9114739894866943,-0.7612109780311584,-2.072230577468872,1.4807785749435425,0.94998699426651,-0.7320692539215088,2.922793388366699,2.5437936782836914,4.534076690673828],[-2.3607177734375,-3.8371028900146484,-1.622423768043518,-1.4549729824066162,-0.7557547092437744,1.007859706878662,2.925959825515747,-0.1974119246006012,2.180330514907837,3.9634361267089844,2.885321617126465],[-3.8291401863098145,-0.5545812845230103,-7.246218204498291,-3.2279200553894043,-6.541747570037842,4.628402233123779,0.569992184638977,1.6039719581604004,4.088773250579834,2.839284896850586,1.1054154634475708],[1.3770853281021118,0.7144606113433838,3.864649772644043,3.1219286918640137,3.3480746746063232,null,1.2159833908081055,0.592235803604126,-0.27188774943351746,0,1.6300193071365356],[-0.10538917779922485,-0.5495850443840027,-3.1354706287384033,-2.476344585418701,null,1.6513394117355347,4.892433166503906,1.2502756118774414,3.9214580059051514,4.959113121032715,2.1265194416046143],[1.482474446296692,1.1491323709487915,2.3789470195770264,2.601607322692871,1.576520562171936,-1.1086456775665283,-0.674490749835968,-1.2255990505218506,-2.93847918510437,-2.524522542953491,-1.4613966941833496],[-6.344428539276123,0.10492078214883804,-9.971525192260742,-11.52415657043457,-9.255963325500488,0.10078597813844681,-0.674490749835968,1.9247663021087646,2.7241060733795166,3.2118606567382812,null],[-1.1311771869659424,-1.0042418241500854,2.6888482570648193,2.1101925373077393,1.8771971464157104,1.007859706878662,1.8239749670028687,0.09048046916723251,-0.20914442837238312,-0.256948858499527,null],[-4.440397262573242,-3.002732992172241,-3.828190803527832,-3.892775297164917,-3.0555243492126465,-0.4108966588973999,0.22799687087535858,null,3.3097105026245117,4.0919108390808105,4.983737468719482],[-1.897005319595337,1.20409095287323,-4.539140701293945,-3.208648920059204,-4.2501044273376465,3.953911304473877,7.66639518737793,null,10.085989952087402,9.462141990661621,2.3607177734375],[-1.2084625959396362,-2.1583704948425293,-1.0664246082305908,-1.108091950416565,0.3331821858882904,-1.4885313510894775,null,-2.0481488704681396,2.013015031814575,2.4024717807769775,3.381821632385254],[-1.229540467262268,-2.3532233238220215,-1.2213751077651978,-0.905744731426239,-0.7557547092437744,1.1706678867340088,1.83347487449646,0.5675593018531799,0.4287460744380951,1.45176100730896,0.4777642786502838],[-1.1311771869659424,-1.1940984725952148,-2.42452073097229,-1.0791852474212646,-0.7557547092437744,2.946051597595215,3.3629539012908936,1.1351186037063599,2.4260752201080322,2.505251407623291,1.189726710319519],[-0.7939318418502808,0.17486797273159027,-0.5559991598129272,-2.1583704948425293,-1.4790037870407104,5.124579429626465,4.236941814422607,0.5428828001022339,7.57625675201416,4.0919108390808105,4.234302997589111],[-1.0328140258789062,-0.8893285393714905,-1.4674731492996216,-2.23545503616333,null,-0.7287601232528687,0.6934905052185059,0.0493529811501503,1.4587823152542114,2.5437936782836914,2.5106043815612793],[-2.1920950412750244,-3.0427026748657227,-1.658882737159729,-1.2333545684814453,-0.7557547092437744,-0.503929853439331,0.4369940161705017,-0.4030493497848511,2.028700828552246,2.074862003326416,2.426293134689331],[-6.491973400115967,-3.927035093307495,-0.7474086880683899,-1.0213717222213745,-1.1702008247375488,1.348981499671936,0.6364912986755371,1.1762460470199585,1.432639241218567,3.288945436477661,4.740170955657959],[0.5058680772781372,-2.3082573413848877,3.4636011123657227,4.066215515136719,3.1449146270751953,0.5426937341690063,0.5034931302070618,0.4770788252353668,-2.3424174785614014,-3.873504161834717,-1.3583494424819946],[-0.0983632355928421,-1.1691173315048218,-2.6159303188323975,null,-1.3408551216125488,0.0620221383869648,0.9594868421554565,-0.296117901802063,2.0862154960632324,1.8693029880523682,3.4099254608154297],[-0.2669859230518341,-3.747170925140381,-5.423270225524902,-2.0042011737823486,-2.104736328125,-0.8993210196495056,1.1019848585128784,1.3078540563583374,3.403825521469116,4.329588413238525,4.30924654006958],[0.6885426640510559,0.7094643712043762,2.26045560836792,2.1969127655029297,1.7959332466125488,-0.9846014380455017,-0.674490749835968,-0.30434340238571167,-2.3476462364196777,-2.4024717807769775,-0.702594518661499],[-2.7822744846343994,-0.5645737648010254,-9.47021484375,-9.683760643005371,-5.574706554412842,-1.4420146942138672,3.1349570751190186,2.9776298999786377,1.3855818510055542,7.181720733642578,-0.2435661107301712],[0.9414767026901245,0.38470953702926636,3.6732401847839355,5.3381123542785645,3.4293384552001953,null,0.12349830567836761,-0.10693146288394928,-1.4640109539031982,-0.6102535724639893,0.8431134223937988],[3.0843899250030518,0.5196077227592468,-6.662874698638916,-5.896976470947266,-3.673130512237549,1.8219003677368164,0.5509924292564392,1.5463933944702148,2.0391581058502197,0.72588050365448,null],[-3.063312292098999,-2.4531478881835938,-3.2721917629241943,-1.618777871131897,-2.1209890842437744,2.194033145904541,-0.3229955732822418,null,0.9463785290718079,1.0213717222213745,1.1990946531295776],[null,0.6145360469818115,3.518289566040039,3.5844366550445557,2.754847764968872,-0.054269369691610336,-1.054485559463501,0.649814248085022,-0.8836351633071899,0.03211860731244087,1.2553021907806396],[-2.8525338172912598,-2.852846145629883,-2.7526514530181885,null,-1.9584611654281616,-0.07752767205238342,0.09499870240688324,-0.8060986995697021,1.7097556591033936,2.5437936782836914,2.697962999343872],[-0.07728540152311325,1.3539777994155884,3.891993999481201,3.844597339630127,2.933628559112549,-1.341228723526001,-0.7504897117614746,0.5182062983512878,-1.1607515811920166,-0.6038298010826111,1.5176042318344116],[-3.534050464630127,-3.912046432495117,0.6562612652778625,1.339345932006836,0.7232491374015808,0.5737047791481018,-0.5984917879104614,0.0493529811501503,-2.023472309112549,-2.3061161041259766,0.084311343729496],[-2.564470052719116,-1.4389135837554932,-1.13022780418396,-1.4838796854019165,null,-0.9070737957954407,0,-1.0364125967025757,1.4953826665878296,1.3746763467788696,3.044576406478882],[-1.7705382108688354,-4.321737289428711,-4.493566989898682,-3.2471911907196045,-1.6415317058563232,3.1631290912628174,5.918418884277344,2.8789238929748535,null,5.33168888092041,1.4613966941833496],[-0.17564862966537476,-0.609539806842804,2.0052428245544434,2.5148868560791016,2.527308702468872,0.48067158460617065,-0.10449856519699097,0.7649712562561035,-0.5856043696403503,-1.0663378238677979,-1.3583494424819946],[-3.161675453186035,null,3.153700113296509,2.871403455734253,4.160714149475098,-0.6512324810028076,-0.9594868421554565,-3.191492795944214,-2.3947036266326904,0.14132186770439148,-0.8056417107582092],[-1.0257880687713623,0.2648000717163086,3.0260937213897705,3.7867839336395264,1.8853235244750977,0.503929853439331,null,-0.7156182527542114,-0.03137166425585747,-0.6552196145057678,-0.0749434158205986],[0.16159674525260925,0.5945510864257812,2.8893725872039795,3.208648920059204,1.6496580839157104,-0.9070737957954407,0.5984917879104614,0.2878924012184143,-0.9829787611961365,-0.9699819684028625,null],[-0.34427133202552795,0.11990946531295776,1.5403910875320435,2.3896243572235107,2.4622976779937744,-1.2869594097137451,-1.1019848585128784,null,-2.3581032752990723,-1.4260661602020264,-0.2716698944568634],[-1.5105782747268677,-0.3897057771682739,-4.028715133666992,-4.104758262634277,-3.4618442058563232,-0.922579288482666,0.17099766433238983,2.813119888305664,-0.020914442837238312,1.0085242986679077,0.4215567111968994],[null,-0.08493587374687195,-0.2643274664878845,-1.1851766109466553,-0.7963866591453552,2.7599852085113525,2.0424721240997314,2.8624730110168457,-0.28757357597351074,0.7001856565475464,1.7611702680587769],[-1.5527338981628418,null,-5.632909297943115,-5.106858730316162,-4.380126953125,-1.4110037088394165,-0.6459911465644836,1.941217303276062,0.9882073998451233,1.6444727182388306,-1.5738117694854736],[-1.1100993156433105,0.5645737648010254,-1.9049806594848633,-1.2718968391418457,null,-0.24033579230308533,0.674490749835968,0.32079437375068665,2.87050724029541,3.1990132331848145,3.0352084636688232],[-1.7564862966537476,-5.470869541168213,4.046944618225098,3.1219286918640137,3.835658311843872,null,1.4249805212020874,2.952953338623047,-5.223381996154785,-6.91834831237793,-5.452133655548096],[0.014051890932023525,0.5296001434326172,2.52478289604187,2.4667091369628906,1.8934500217437744,1.4032509326934814,0.24699661135673523,0.1974119246006012,-0.07320054620504379,-0.693761944770813,null],[-0.42858266830444336,1.1141588687896729,-2.661504030227661,-3.208648920059204,-2.023472309112549,4.729187965393066,3.7904481887817383,0.7896476984024048,6.839022636413574,3.475233316421509,3.634755849838257],[0.2669859230518341,0,1.777374267578125,1.5127863883972168,1.6008996963500977,-1.1396567821502686,-1.1589840650558472,-0.5346572995185852,-0.09934359788894653,0.2184065282344818,0.3559812307357788],[-0.7236723899841309,-1.8486043214797974,-1.8594069480895996,-0.8961091637611389,-1.3083494901657104,1.6590921878814697,2.241969347000122,1.0610891580581665,2.4260752201080322,2.1455230712890625,1.0398398637771606],[-1.2014366388320923,-3.142627239227295,1.6041942834854126,0.5299569964408875,0.5769740343093872,-0.9148265719413757,0.06649909168481827,-1.5546189546585083,-1.8770711421966553,-2.453861713409424,-1.3583494424819946],[-0.8641912937164307,-2.9577667713165283,-2.26045560836792,-2.8810391426086426,null,3.760092258453369,5.262928009033203,1.1926970481872559,4.423404693603516,5.550095558166504,3.5972840785980225],[-2.016446352005005,-1.269041895866394,1.1028835773468018,2.062014579772949,0.3738141655921936,-1.5660589933395386,-0.13299818336963654,-0.31256890296936035,-2.133273124694824,-2.087709426879883,-1.1709909439086914],[-0.9625545144081116,-2.8678348064422607,2.934946298599243,4.53835916519165,3.0311453342437744,null,0.17099766433238983,-1.4888149499893188,-2.1751019954681396,-3.507351875305176,-0.861849308013916],[-3.6253879070281982,-1.7286947965621948,-1.3763257265090942,-1.2044477462768555,-2.5516879558563232,3.744586706161499,4.569437503814697,0.18096093833446503,5.150181293487549,4.734282970428467,2.454396963119507],[-0.5199199318885803,-0.4096906781196594,1.7226858139038086,1.570599913597107,1.9340819120407104,-0.45741328597068787,-0.674490749835968,-0.674490749835968,-0.5437754988670349,0.2184065282344818,0.2810378074645996],[-1.5457079410552979,-1.6387627124786377,-0.9205887317657471,-0.6166772842407227,-0.845145046710968,0.17056088149547577,-0.15199792385101318,-0.8060986995697021,2.697962999343872,3.6101315021514893,4.093784332275391],[-0.3794010579586029,-0.47963786125183105,-0.5195401906967163,-0.7515754103660583,-1.8853235244750977,3.829867124557495,2.2704689502716064,2.2949137687683105,1.5162971019744873,-0.012847443111240864,-0.0374717079102993],[1.7143306732177734,6.270266056060791,-5.6237945556640625,-5.068316459655762,-2.6654574871063232,-1.70560884475708,-0.674490749835968,-0.9870596528053284,2.9123361110687256,3.635826349258423,0.5152360200881958],[-0.8079836964607239,-1.2740380764007568,-4.976647853851318,-2.7365052700042725,-3.1205356121063232,3.915147542953491,3.5149519443511963,null,3.0012223720550537,5.087587356567383,0.8150096535682678],[-0.8712172508239746,0.25480762124061584,-5.51441764831543,-3.9987666606903076,-2.9417548179626465,2.263808012008667,0.08549883216619492,1.7684818506240845,2.143730401992798,2.428166627883911,-0.9555285573005676],[-3.765906810760498,-0.8593512177467346,-3.618551731109619,-4.355283260345459,-3.266810655593872,0.5659520030021667,2.4509663581848145,1.6039719581604004,1.69929838180542,3.3403351306915283,-0.4683963656425476],[null,-0.8493587374687195,-3.3359947204589844,-2.1583704948425293,-2.1778738498687744,1.8994280099868774,2.1849701404571533,-0.46062782406806946,3.832571506500244,4.258927345275879,1.4895004034042358],[1.889979362487793,1.9085590839385986,1.485702633857727,0.5974060893058777,0.6663643717765808,-1.0233652591705322,-0.674490749835968,-0.2467649132013321,-1.1973518133163452,-1.2012358903884888,-0.8056417107582092],[-2.3817954063415527,-3.242551803588867,-3.117241144180298,-1.9560232162475586,null,1.3102177381515503,2.526965379714966,0.7485202550888062,1.364667296409607,2.8200137615203857,0.8056417107582092],[-2.5433921813964844,-1.0791852474212646,-1.0299656391143799,-0.7130330801010132,-0.7151227593421936,-0.40314391255378723,-0.674490749835968,-0.9212556481361389,1.286238193511963,2.2226076126098633,2.3981893062591553],[-1.1171252727508545,-0.5246039032936096,1.8320627212524414,2.476344585418701,1.804059624671936,-0.34112176299095154,-0.674490749835968,-0.5428828001022339,-1.0195790529251099,-1.0021005868911743,-0.2435661107301712],[-1.3700593709945679,-2.2582950592041016,-3.418027400970459,-1.117727518081665,-1.6252789497375488,4.721435546875,3.809447765350342,null,3.827342987060547,4.265351295471191,2.566812038421631],[-0.737724244594574,-0.0749434158205986,-2.2057671546936035,-3.285733461380005,-1.8853235244750977,0.7675239443778992,2.232469320297241,null,2.609076738357544,3.475233316421509,2.2108309268951416],[-0.3231934905052185,-0.414686918258667,1.9323248863220215,1.7440403699874878,1.8365652561187744,-0.7597712278366089,0.22799687087535858,-0.02467649057507515,-1.3332957029342651,-1.8757266998291016,-1.405189037322998],[-0.6042312979698181,-0.34973594546318054,null,-0.6166772842407227,-8.73587417602539,12.357911109924316,8.521383285522461,1.1022166013717651,16.65312385559082,10.624835014343262,9.302351951599121],[-1.5457079410552979,-1.9085590839385986,-1.6497679948806763,-2.4185311794281006,-2.1453680992126465,0.7520184516906738,0.7029903531074524,null,1.63132643699646,3.443114757537842,4.37482213973999],[-2.3255879878997803,-1.7586722373962402,-6.8178253173828125,-4.721435546875,-8.118268013000488,6.628615856170654,1.4344803094863892,null,5.0926666259765625,3.912046432495117,0.7306983470916748],[-0.4918161928653717,0.12490569800138474,-0.01822948083281517,-1.3297103643417358,-0.7557547092437744,0.27909961342811584,0.6459911465644836,-0.20563742518424988,2.1019015312194824,2.7878952026367188,3.3068783283233643],[1.1030734777450562,0.8643473982810974,1.3034077882766724,1.3008036613464355,1.9015763998031616,null,1.538978934288025,2.0645997524261475,-2.7241060733795166,-1.0149480104446411,-1.4332928657531738],[-1.2787220478057861,-1.763668417930603,-1.658882737159729,-1.7247692346572876,-0.9101561903953552,1.1629151105880737,1.557978630065918,1.6039719581604004,1.6940698623657227,1.9785062074661255,1.8548495769500732],[-3.667543411254883,-5.181088447570801,-2.4518649578094482,-1.0695496797561646,-1.5440150499343872,3.589531183242798,1.5959781408309937,null,5.301811218261719,6.2952470779418945,5.780011177062988],[-2.0796797275543213,-2.458144187927246,-2.324258804321289,-2.3607177734375,-1.3977398872375488,0.5581992268562317,1.2729825973510742,1.6039719581604004,0.9725215435028076,1.6123541593551636,1.6768590211868286],[-2.255328416824341,-3.8720765113830566,-1.13022780418396,-0.3565165400505066,-1.4383718967437744,1.1163984537124634,1.5199791193008423,1.184471607208252,1.003893256187439,0.9699819684028625,null],[-1.7283825874328613,-2.458144187927246,-4.84904146194458,null,-3.0311453342437744,1.7211143970489502,1.9949727058410645,1.29140305519104,1.4953826665878296,2.916369676589966,-0.0936792716383934],[-4.6511759757995605,-2.762913942337036,null,-1.0502784252166748,-0.3169293999671936,-0.06977490335702896,-0.9309872388839722,-0.6991672515869141,1.6679267883300781,2.3510820865631104,4.0282087326049805],[-3.7307770252227783,-2.3082573413848877,-0.23698323965072632,-1.628413438796997,-0.1300223171710968,0.41864943504333496,-0.7219901084899902,-0.5017552971839905,1.071865200996399,1.2397782802581787,2.1920950412750244],[3.9626331329345703,2.852846145629883,-1.6497679948806763,-0.4721435308456421,-1.7146692276000977,0.04651660472154617,-1.4819797277450562,-0.5017552971839905,0.601290225982666,-0.8736261129379272,0.1967264711856842],[2.697962999343872,4.706446647644043,4.4297637939453125,3.064115047454834,3.3399481773376465,-3.0235793590545654,-2.232469320297241,-1.8589622974395752,-3.727999210357666,-2.7043867111206055,null],[7.075127124786377,6.934764385223389,4.201895236968994,4.885240077972412,2.8279852867126465,-1.70560884475708,-3.8189477920532227,-3.306649923324585,-3.07442307472229,-3.603707790374756,null],[-5.880716323852539,-4.24179744720459,0.045573700219392776,-0.7226686477661133,0.0975167378783226,0.9303320646286011,-0.25649648904800415,0.4770788252353668,-0.23528747260570526,0.29549118876457214,-0.3653491735458374],[-0.5761275291442871,-0.5246039032936096,1.212260365486145,1.5609643459320068,2.0072195529937744,-0.40314391255378723,-0.9024876356124878,-0.6827162504196167,-0.742462694644928,-0.231253981590271,-0.0374717079102993],[-1.2506183385849,-3.252544403076172,-3.6458959579467773,-3.459174156188965,-0.7557547092437744,-0.8993210196495056,-0.674490749835968,1.6039719581604004,2.2221593856811523,3.66794490814209,5.14299201965332],[-1.419240951538086,-1.388951301574707,-8.185036659240723,-7.159237861633301,-4.575160026550293,-0.7442656755447388,5.6524224281311035,1.6039719581604004,2.975079298019409,7.958991050720215,2.932161331176758],[-1.7635122537612915,-2.0384609699249268,-1.9687838554382324,-1.6958625316619873,-1.0401785373687744,0.5814575552940369,1.1019848585128784,-0.36192187666893005,1.8404709100723267,3.5780129432678223,1.5831797122955322],[-0.737724244594574,-0.34473973512649536,-0.10937687754631042,-0.40469446778297424,-1.4790037870407104,-0.7210073471069336,-0.04749934747815132,-0.5757848024368286,1.484925389289856,2.2290313243865967,3.288142442703247],[-1.0609177350997925,-2.8128762245178223,-0.8659002780914307,-0.8575668334960938,-1.1376953125,0.4729188084602356,0.2754962146282196,-0.9294811487197876,1.7254414558410645,2.697962999343872,2.5012366771698],[-0.8571653366088867,-0.3397434949874878,-2.3789470195770264,-1.1273630857467651,-1.5846469402313232,1.7908892631530762,1.073485255241394,-1.0117361545562744,3.811657190322876,4.458062648773193,4.112520217895508],[-1.18035888671875,-0.10991701483726501,-1.622423768043518,-1.9271165132522583,-1.9340819120407104,1.69010329246521,0.7124902606010437,0.5346572995185852,1.7149842977523804,1.1819647550582886,0.2341981828212738],[0.9836323857307434,1.6487551927566528,1.0481951236724854,1.0888208150863647,1.9503346681594849,null,-0.8644881844520569,-0.10693146288394928,-2.2221593856811523,-2.2611498832702637,-0.9648965001106262],[-0.16159674525260925,null,-0.8476707935333252,-1.2718968391418457,-1.5440150499343872,1.5350478887557983,-0.12349830567836761,1.0939911603927612,2.0548439025878906,2.062014579772949,2.566812038421631],[-0.17564862966537476,1.6537513732910156,-2.296914577484131,-4.008402347564697,-3.1449146270751953,0.9613431692123413,-1.4344803094863892,null,1.9555003643035889,1.7022862434387207,1.9578968286514282],[-1.5738117694854736,-0.5845586657524109,-3.0534379482269287,-1.580235481262207,-4.843331336975098,3.38020658493042,null,2.722639560699463,1.7463558912277222,1.1498461961746216,-0.009367926977574825],[-0.25995996594429016,-1.269041895866394,-1.348981499671936,-1.0213717222213745,-1.178327202796936,1.5117896795272827,2.2134697437286377,2.1633057594299316,-0.1307152658700943,1.085608959197998,-0.009367926977574825],[0.8641912937164307,1.7436835765838623,1.1393425464630127,1.9078452587127686,0.5444684624671936,-0.9923542141914368,-1.918973684310913,-1.5628443956375122,-1.3176099061965942,-1.8949978351593018,-0.918056845664978],[-2.719040870666504,-3.097661256790161,0.20963901281356812,-0.05781349539756775,-0.2356654405593872,null,-0.4844933748245239,-1.3901090621948242,-1.4796967506408691,-0.6809144616127014,-1.133519172668457],[1.2576441764831543,0.9592757225036621,2.3698325157165527,3.7771482467651367,2.4541711807250977,0.7675239443778992,null,1.3243050575256348,0.09934359788894653,-1.0213717222213745,1.0398398637771606],[-1.5667858123779297,-5.106144905090332,-5.696712493896484,-1.9849299192428589,-1.2595912218093872,0.46516603231430054,2.9544594287872314,null,3.984201192855835,5.646450996398926,4.609020233154297],[-0.4215567111968994,-3.942023754119873,-3.618551731109619,-2.678691864013672,-2.5191824436187744,4.713682651519775,2.745462417602539,null,2.6352198123931885,3.012725353240967,0.6370190382003784],[-1.0890215635299683,-4.716439247131348,-10.709819793701172,-7.274864673614502,-6.736781120300293,4.721435546875,-0.07599896192550659,null,4.250860214233398,4.933418273925781,-0.9648965001106262],[-5.395925998687744,-5.885556221008301,-3.5365190505981445,0.07708466053009033,-1.5358885526657104,0.14730258285999298,null,0.3454708755016327,0.8052060008049011,1.2333545684814453,0.215462327003479],[-0.25995996594429016,1.1591248512268066,3.1901590824127197,2.2739973068237305,3.5999927520751953,-0.44190773367881775,null,-0.5099807977676392,-0.3921457827091217,-0.4753553867340088,0.8150096535682678],[-2.60662579536438,-2.6080310344696045,null,-0.07708466053009033,-0.211286261677742,-1.2094316482543945,-0.4654936194419861,-0.1974119246006012,-2.5515618324279785,-1.6701675653457642,-0.5058680772781372],[0.23185619711875916,0.7144606113433838,1.2760635614395142,1.5898710489273071,1.9097027778625488,1.0388708114624023,1.3679813146591187,0.9541576504707336,-1.5267542600631714,-1.259049415588379,null],[0.583153486251831,0.5395926237106323,0.009114740416407585,-1.0310072898864746,-1.7146692276000977,4.194247245788574,6.488410949707031,null,2.7868494987487793,1.348981499671936,2.2857742309570312],[-2.3115360736846924,-1.713706135749817,-0.337245374917984,-0.8382956385612488,-1.292096734046936,0.9380848407745361,0.056999217718839645,1.6039719581604004,1.281009554862976,1.0920326709747314,2.042208194732666],[0.18970052897930145,1.0691927671432495,-1.8685216903686523,-3.478445291519165,-2.2672641277313232,-1.0776346921920776,1.1779838800430298,1.0281871557235718,1.8666139841079712,1.9335402250289917,1.0866795778274536],[-1.3770853281021118,-0.6395171880722046,-0.6289170384407043,-1.3008036613464355,-1.633405327796936,0.9148265719413757,-0.13299818336963654,-0.1480589509010315,1.9868719577789307,2.8521323204040527,3.8408501148223877],[-0.6955686211585999,-1.8486043214797974,-3.964911937713623,-2.4956157207489014,-3.2911899089813232,2.372346878051758,2.108971118927002,1.6039719581604004,3.3044817447662354,3.732182264328003,1.6581231355667114],[-0.9836323857307434,-1.3939476013183594,-2.1784229278564453,-0.9731938242912292,-0.8939034342765808,0.10078597813844681,1.2919822931289673,-0.4770788252353668,1.6365550756454468,2.4474380016326904,3.3537180423736572],[0.309141606092453,0.024981139227747917,-3.108126401901245,-1.7922183275222778,null,1.2559483051300049,-0.29449597001075745,0.7731966972351074,2.216930866241455,5.305994033813477,4.8900580406188965],[3.189779281616211,-0.9742644429206848,-8.859527587890625,-6.89907693862915,-5.078996658325195,-2.372346878051758,0.5984917879104614,2.813119888305664,3.246967077255249,4.149724006652832,null],[-1.5597598552703857,0.21483780443668365,-0.5377696752548218,-1.5609643459320068,-0.8207658529281616,8.411752700805664,4.778434753417969,null,8.261204719543457,5.3381123542785645,3.906425714492798],[-2.487184762954712,-3.986989736557007,-2.2057671546936035,-2.139099359512329,-0.7557547092437744,0.20157195627689362,2.1279709339141846,0.21386292576789856,2.4835898876190186,4.265351295471191,4.740170955657959],[-2.8876636028289795,-3.352468967437744,-2.497438669204712,null,-1.9097027778625488,0.6047158241271973,3.343954086303711,0.5757848024368286,1.819556474685669,2.023472309112549,0.5995473265647888],[-0.8922950625419617,-1.2490569353103638,-3.1628148555755615,-2.553429365158081,-2.38916015625,1.9459445476531982,3.7334487438201904,1.4559129476547241,3.450882911682129,3.9313175678253174,0.1967264711856842],[-1.7845901250839233,0.36972084641456604,3.9922561645507812,2.649785041809082,3.754394292831421,-1.5040369033813477,-0.3229955732822418,-0.8472262024879456,-1.6470123529434204,-0.7708466053009033,0.1873585432767868],[-3.175727367401123,-0.5196077227592468,-2.3060293197631836,-0.6166772842407227,-3.128661870956421,2.0079667568206787,-0.018999740481376648,0.4853043258190155,2.917564630508423,3.07696270942688,4.271774768829346],[-4.974369525909424,-3.7571632862091064,-6.01572847366333,-4.47091007232666,-5.989152908325195,5.178848743438721,2.8689606189727783,1.6039719581604004,3.00645112991333,3.4688096046447754,1.8923213481903076],[-3.175727367401123,1.708709955215454,-13.325749397277832,-8.874371528625488,-7.793212413787842,-0.7752767205238342,-0.8169888257980347,3.076335906982422,3.984201192855835,5.967637062072754,null],[0.7306983470916748,1.0442116260528564,-2.8984873294830322,null,-1.9259555339813232,1.426509141921997,1.0259859561920166,1.1597950458526611,2.6561341285705566,3.507351875305176,1.4801324605941772],[-0.9414767026901245,-2.168362855911255,-4.812582492828369,-4.788884162902832,-2.6573309898376465,3.5662729740142822,3.66694974899292,null,3.884857654571533,3.160470962524414,-0.337245374917984],[-2.009420394897461,-1.5838042497634888,0.009114740416407585,-1.108091950416565,-1.3977398872375488,0.08528044074773788,0.49399322271347046,-0.41950035095214844,1.0561792850494385,2.518098831176758,2.7073309421539307],[-2.831455945968628,-2.1283931732177734,-5.678483009338379,-4.827426910400391,-3.047398090362549,0.7830294966697693,1.8049752712249756,null,5.009008884429932,8.601363182067871,6.0704169273376465],[-1.341955542564392,-0.934294581413269,-2.670618772506714,-0.6166772842407227,-1.5846469402313232,1.8141475915908813,1.83347487449646,1.587520956993103,3.41428279876709,2.987030506134033,2.1452553272247314],[-1.4332928657531738,-0.609539806842804,-1.1119983196258545,-0.7419398427009583,-1.2677175998687744,0.42640221118927,-0.3894946575164795,-0.41950035095214844,1.4901540279388428,1.6701675653457642,2.3607177734375],[-1.7213566303253174,-0.17486797273159027,-7.6746110916137695,-8.787651062011719,-6.427978038787842,0.9303320646286011,-0.5224928259849548,2.097501754760742,2.248302459716797,5.023350238800049,null],[-1.412214994430542,-0.7993964552879333,-0.45573699474334717,-0.6166772842407227,-0.7963866591453552,1.8063948154449463,1.2919822931289673,0.616912305355072,1.6888412237167358,2.954911947250366,5.4802374839782715],[-0.590179443359375,-1.0042418241500854,0.5377696752548218,1.3297103643417358,0.9995465278625488,-1.5660589933395386,-2.023472309112549,-1.2091480493545532,0.371231347322464,0.3789995610713959,-0.5527077317237854],[-3.744828939437866,-0.22982648015022278,-4.721435546875,-4.44200325012207,-4.973353385925293,2.364593982696533,-0.25649648904800415,null,2.4313039779663086,1.5673880577087402,0.1779906153678894],[-2.2764062881469727,-1.4888758659362793,-0.9114739894866943,-1.4742441177368164,-0.7557547092437744,1.0776346921920776,0.4274941384792328,0.08225496858358383,3.9110007286071777,4.965536594390869,6.819850921630859],[-2.8665857315063477,-4.246793746948242,-0.7474086880683899,-1.1466343402862549,-1.8853235244750977,1.1008930206298828,-0.569992184638977,-0.9294811487197876,3.2574243545532227,4.310317039489746,4.9368977546691895],[0.9625545144081116,0.3397434949874878,-5.186286926269531,-2.794318914413452,-2.8361117839813232,1.0388708114624023,0.5889919400215149,null,0.5856043696403503,2.2226076126098633,0.168622687458992],[3.2178831100463867,3.9819936752319336,-0.13672110438346863,null,-0.56884765625,-0.6512324810028076,-2.9449596405029297,-3.3889048099517822,0.34508830308914185,-0.925015926361084,-1.0304720401763916],[-0.7236723899841309,-0.3547321856021881,-1.1758015155792236,-0.6166772842407227,-0.731375515460968,-0.48067158460617065,-0.9879864454269409,-0.5593338012695312,1.1450656652450562,1.6765912771224976,2.4356610774993896],[1.6581231355667114,1.723698616027832,0.027344219386577606,0.231253981590271,-0.560721218585968,-1.1629151105880737,-1.1589840650558472,-1.4559129476547241,-0.742462694644928,-0.5845586657524109,-1.18035888671875],[-1.398163080215454,-0.3797133266925812,null,-2.26436185836792,-1.02392578125,4.8144683837890625,5.861419677734375,1.2173736095428467,2.907107353210449,4.727859020233154,4.534076690673828],[-0.5691015720367432,-3.3824462890625,-2.287799835205078,-2.062014579772949,-2.9661340713500977,4.170989036560059,2.336967945098877,2.3853940963745117,null,1.522421956062317,1.7424345016479492],[-0.10538917779922485,-1.8086345195770264,-1.3672109842300415,-1.387523889541626,null,1.26370108127594,1.3679813146591187,0.8143242001533508,1.9450430870056152,1.7986420392990112,1.7143306732177734],[-1.9813165664672852,-0.4846341013908386,-1.5950795412063599,null,-1.3571078777313232,0.14730258285999298,1.1684839725494385,0.9377066493034363,2.4156181812286377,5.016926288604736,4.2998785972595215],[1.28574800491333,null,-1.7500300407409668,-1.4164305925369263,-1.0726840496063232,1.9847084283828735,1.9854727983474731,1.2585010528564453,1.8561567068099976,0.9956768155097961,1.6581231355667114],[-1.6651490926742554,-1.9635175466537476,-0.7656381726264954,-1.2140833139419556,-0.8613978624343872,1.7288671731948853,1.6624772548675537,0.8801282048225403,4.548891067504883,5.774925708770752,6.988473892211914],[-1.292773962020874,-0.6045435667037964,-0.6289170384407043,-1.5513287782669067,-0.7557547092437744,0.3256162405014038,-0.009499870240688324,0.674490749835968,2.4522182941436768,3.301792860031128,4.983737468719482],[-5.958001613616943,3.347472667694092,-9.451985359191895,-13.210383415222168,-8.272669792175293,-2.349088430404663,-0.6174915432929993,2.944727897644043,0.7215482592582703,5.299570083618164,1.3208777904510498],[1.398163080215454,-3.352468967437744,-10.354344367980957,-6.186043739318848,-5.054617404937744,3.9229001998901367,3.524451732635498,5.058680534362793,null,4.612232208251953,-0.7962738275527954],[-0.9625545144081116,-2.283276081085205,-3.691469669342041,-3.1508355140686035,null,1.4342619180679321,3.486452341079712,0.08225496858358383,1.5842690467834473,1.4132187366485596,1.2646701335906982],[0.7869058847427368,0.6445133686065674,1.7591447830200195,2.18727707862854,1.9665875434875488,-0.4884243309497833,0.7409898638725281,0.1974119246006012,-1.0195790529251099,null,-1.405189037322998],[-2.5504181385040283,-1.828619360923767,-1.3945552110671997,-3.5458943843841553,-1.405866265296936,2.2172913551330566,1.3394815921783447,1.480589509010315,2.4783613681793213,3.1668946743011475,4.168727397918701],[1.1100993156433105,-0.18486042320728302,null,-2.11982798576355,-1.0564312934875488,2.2560553550720215,2.564964771270752,3.18326735496521,0.8365777134895325,-0.07066093385219574,1.2553021907806396],[0.9414767026901245,-0.674490749835968,3.481830596923828,4.162571430206299,2.933628559112549,0.0310110691934824,null,0.9130301475524902,-1.014350414276123,-1.753675937652588,-0.8243775963783264],[0.8501393795013428,0.8993210196495056,0.6927202343940735,0.9539226293563843,0.9995465278625488,-0.0620221383869648,0.3514951765537262,0.06580397486686707,-1.5894975662231445,-1.7665233612060547,-1.8548495769500732],[0.6042312979698181,-0.4846341013908386,-2.3698325157165527,-1.6958625316619873,-1.6740373373031616,4.202000141143799,3.7334487438201904,null,2.7920780181884766,3.912046432495117,2.8291139602661133],[0.3653491735458374,1.338989019393921,2.333373546600342,2.996666193008423,3.3480746746063232,-1.9847084283828735,-1.2919822931289673,0.4359513521194458,-2.0339295864105225,-1.259049415588379,0.0936792716383934],[-0.8009577989578247,1.0741889476776123,-1.3216372728347778,-0.8093889355659485,-3.323695421218872,3.39571213722229,2.830961227416992,null,3.7541422843933105,4.2846221923828125,3.6253879070281982],[-0.5761275291442871,-1.5338419675827026,-2.4336354732513428,-1.1273630857467651,-0.9914201498031616,0.845051646232605,1.7289763689041138,-0.6991672515869141,2.2744455337524414,2.4153192043304443,2.4169251918792725],[-5.030576705932617,-1.3589739799499512,-6.571727752685547,-6.6003737449646,-5.363420486450195,null,0.15199792385101318,3.1174633502960205,0.4287460744380951,3.128352403640747,-1.2084625959396362],[-5.31864070892334,-4.491608619689941,-14.401288986206055,-11.938486099243164,-7.354387283325195,-1.1784206628799438,4.179942607879639,4.466444969177246,3.226052761077881,8.100313186645508,-0.7588021159172058],[-2.2974841594696045,-0.9043172597885132,-4.6029438972473145,-3.8831396102905273,-2.819859027862549,0.5349409580230713,2.004472494125366,null,3.3358535766601562,5.871281623840332,5.049312591552734],[0.6674647927284241,1.763668417930603,0.7656381726264954,0.905744731426239,0.7069963216781616,null,-1.96647310256958,-1.4476875066757202,-2.3058173656463623,-1.843608021736145,-1.0960475206375122],[-1.0187621116638184,-1.2390644550323486,-1.3763257265090942,-0.6166772842407227,-1.2595912218093872,1.7986420392990112,0.3989945352077484,0.6580397486686707,2.7554776668548584,3.4045724868774414,3.3443500995635986],[-3.99776291847229,-0.829373836517334,-5.91546630859375,-8.961091995239258,-3.6893832683563232,1.7288671731948853,null,1.932991862297058,1.5633544921875,4.233232498168945,0.3278774619102478],[-2.60662579536438,-2.7828989028930664,-3.481830596923828,-2.1487348079681396,-0.7557547092437744,-0.46516603231430054,2.4129669666290283,-0.3865983486175537,3.0012223720550537,4.965536594390869,2.107783555984497],[-1.341955542564392,-1.753675937652588,-3.0169789791107178,-1.8789385557174683,-1.4790037870407104,1.8374059200286865,-0.028499610722064972,0.5264317989349365,2.3424174785614014,2.3061161041259766,3.2506706714630127],[-1.988342523574829,-1.229072093963623,-1.1484572887420654,0.20234723389148712,-1.3083494901657104,-1.000106930732727,null,-2.9776298999786377,1.7149842977523804,3.4688096046447754,2.4825007915496826],[-0.5691015720367432,0.12490569800138474,2.7161924839019775,3.0063016414642334,3.7381415367126465,-0.1628081202507019,-0.4274941384792328,-1.233824610710144,-2.128044605255127,-1.6123541593551636,null],[-0.7447502017021179,-0.5845586657524109,1.5768500566482544,2.11982798576355,1.804059624671936,-0.302357941865921,-1.054485559463501,-0.5346572995185852,null,-0.14132186770439148,-0.1311509758234024],[-2.8876636028289795,-3.542325496673584,-5.0404510498046875,-1.5127863883972168,null,-0.7520184516906738,1.263482689857483,0.5593338012695312,3.4770259857177734,5.935518741607666,5.246039390563965],[-0.8571653366088867,-0.4296756088733673,2.670618772506714,2.987030506134033,2.1453680992126465,-0.37988561391830444,1.0259859561920166,-0.4277258515357971,-1.9764147996902466,-1.348981499671936,null],[0.09133729338645935,1.1291475296020508,-2.023472309112549,-1.6476845741271973,-1.194580078125,0.5194354057312012,0.7504897117614746,0.7402947545051575,1.1398371458053589,1.9913536310195923,1.8548495769500732],[-2.964948892593384,-1.5638192892074585,-4.375075340270996,-5.829527378082275,-1.974713921546936,1.0621291399002075,3.381953716278076,1.406559944152832,2.384246349334717,3.2182843685150146,1.4426608085632324],[-0.8290615677833557,-2.5780534744262695,-4.830811977386475,-5.829527378082275,-2.470423936843872,3.6670589447021484,1.2159833908081055,null,1.9032142162322998,2.087709426879883,0.3559812307357788],[-2.3185620307922363,-3.6772236824035645,-2.123734474182129,-2.1005568504333496,-0.284423828125,2.038977861404419,2.4604663848876953,0.7896476984024048,1.5842690467834473,2.8970983028411865,null],[-1.6229933500289917,-0.934294581413269,-3.1354706287384033,-2.2450907230377197,-1.3652342557907104,0.6202213764190674,1.852474570274353,1.6039719581604004,1.7881847620010376,3.0705389976501465,1.1428871154785156],[-1.0117361545562744,-0.5545812845230103,-1.9778985977172852,-1.9271165132522583,-0.7557547092437744,-0.4496605098247528,-0.028499610722064972,0.31256890296936035,1.4430965185165405,1.0920326709747314,1.7143306732177734],[2.95792293548584,3.847095489501953,-1.4674731492996216,-2.023472309112549,0.4632045030593872,0.17056088149547577,0.4274941384792328,-0.5428828001022339,-1.1241512298583984,null,-1.779906153678894],[-3.1195197105407715,-1.633766531944275,0.14583584666252136,-0.645583987236023,-0.365687757730484,null,-1.3679813146591187,-3.0352084636688232,1.1241512298583984,2.151946783065796,2.5480761528015137],[-1.3770853281021118,-0.9392908215522766,-1.0390803813934326,-1.1273630857467651,null,1.7288671731948853,1.2444829940795898,1.0857656002044678,1.2130376100540161,1.5609643459320068,1.1522550582885742],[-1.3770853281021118,-0.1898566633462906,-1.6406532526016235,null,-1.8121860027313232,2.2715609073638916,0.12349830567836761,0.23031391203403473,2.337188959121704,2.4667091369628906,2.8478498458862305],[-4.342034339904785,-3.0277140140533447,-2.1784229278564453,-1.6380490064620972,-2.4622976779937744,0.5814575552940369,1.7004766464233398,1.6039719581604004,2.8391354084014893,4.824214935302734,6.398294448852539],[-1.8478236198425293,-0.609539806842804,-1.9049806594848633,-0.6166772842407227,-1.0970633029937744,1.9769556522369385,1.7289763689041138,1.1515696048736572,1.4117248058319092,2.967759370803833,3.12888765335083],[-2.2974841594696045,-1.6787325143814087,-2.570356607437134,null,-1.2027064561843872,-1.4342619180679321,-0.17099766433238983,-0.21386292576789856,3.5083975791931152,4.438791751861572,4.9368977546691895],[-2.7682225704193115,-1.4988683462142944,-2.4792091846466064,-2.26436185836792,-2.38916015625,1.9459445476531982,2.2229695320129395,0.5511083006858826,4.271774768829346,5.395925998687744,8.393662452697754],[-0.646386981010437,0.9842568635940552,-4.812582492828369,-5.174307823181152,-2.7385950088500977,-1.4730257987976074,0.569992184638977,1.645099401473999,1.9241286516189575,2.2932686805725098,0.5620756149291992],[-1.35600745677948,-0.13989438116550446,-2.2148818969726562,-2.0812857151031494,-0.7557547092437744,0.7907822728157043,1.7384761571884155,1.052863597869873,2.880964517593384,3.9955546855926514,4.758906841278076],[-1.173332929611206,0.11491324007511139,-1.2669488191604614,-1.5995066165924072,-1.462751030921936,2.318077325820923,1.1779838800430298,2.6403846740722656,0.6222046613693237,0.2184065282344818,-0.2904057502746582],[-0.8009577989578247,1.363970160484314,-3.75527286529541,-4.837062358856201,-2.7385950088500977,-0.6434797048568726,-0.6649909019470215,0.6662652492523193,1.1398371458053589,0.8864735960960388,null],[0.2529340386390686,-0.4896303415298462,-0.2916716933250427,-0.6841263175010681,-0.8939034342765808,2.4963910579681396,1.9569731950759888,null,0.9777501821517944,2.7236578464508057,1.9204250574111938],[1.0609177350997925,-1.0841814279556274,-4.694091320037842,-1.4164305925369263,-1.6415317058563232,3.814361572265625,2.42246675491333,null,2.80253529548645,3.237555742263794,2.201462984085083],[-2.6417555809020996,0.26979631185531616,-1.8685216903686523,-1.9656587839126587,-0.7557547092437744,0.7830294966697693,1.6339776515960693,-0.5099807977676392,4.590720176696777,9.198769569396973,11.316455841064453],[1.482474446296692,-2.7229442596435547,-6.334744453430176,-3.0737507343292236,-4.9327216148376465,2.403357982635498,2.4604663848876953,1.242050051689148,4.381575584411621,3.1668946743011475,0.4965001344680786],[0.7939318418502808,-0.634520947933197,-2.5521271228790283,-0.6166772842407227,-2.2103793621063232,2.3413357734680176,2.564964771270752,0.592235803604126,4.512290954589844,5.916247367858887,6.894794464111328],[-1.419240951538086,-1.4788833856582642,-1.658882737159729,-3.044843912124634,-0.7557547092437744,1.4730257987976074,4.65493631362915,1.1268930435180664,2.1541874408721924,4.33601188659668,2.9790008068084717],[-4.377163887023926,-3.257540464401245,-9.880377769470215,-6.166772842407227,-6.078543186187744,0.5116826295852661,-0.674490749835968,2.7884435653686523,2.572476387023926,4.978384017944336,-0.1498868316411972],[-2.2061469554901123,-1.763668417930603,-11.621293067932129,-9.751209259033203,-7.102468967437744,-1.5660589933395386,1.4724798202514648,6.966996192932129,3.27833890914917,6.590738296508789,-0.9648965001106262],[-1.341955542564392,0.8793361186981201,3.0534379482269287,2.1294636726379395,3.1449146270751953,-0.666737973690033,-0.5034931302070618,1.2173736095428467,-2.5306475162506104,-3.2311320304870605,null],[3.8010363578796387,-0.0749434158205986,-0.21875375509262085,1.4357017278671265,null,5.271881580352783,3.2774550914764404,5.083357334136963,-1.6365550756454468,-0.41754189133644104,-1.836113691329956],[-0.28806376457214355,0.414686918258667,2.287799835205078,2.3607177734375,2.0072195529937744,-1.1629151105880737,-0.674490749835968,-0.41127485036849976,-0.6117474436759949,-0.3789995610713959,-0.5995473265647888],[-2.4169251918792725,-2.138385534286499,-2.1328492164611816,-0.9635582566261292,-0.7557547092437744,0.19381918013095856,0.8739880323410034,1.6039719581604004,0.7947487831115723,3.064115047454834,3.2319347858428955],[0.8922950625419617,1.2240757942199707,2.5794713497161865,2.476344585418701,2.4866766929626465,-2.023472309112549,-0.5129929780960083,-0.5675593018531799,-2.907107353210449,-1.9785062074661255,0.0468396358191967],[0.1545708030462265,1.0442116260528564,-3.6823549270629883,-3.3724536895751953,-3.4293384552001953,3.0778486728668213,0.5319927334785461,2.122178316116333,3.21036696434021,0.2184065282344818,0.0749434158205986],[-3.8221142292022705,-7.419398307800293,-2.333373546600342,-1.7247692346572876,null,-0.9303320646286011,1.557978630065918,-0.7649712562561035,1.6522408723831177,3.5844366550445557,2.904057502746582],[0.709620475769043,0.304769903421402,2.296914577484131,2.726869821548462,2.0072195529937744,-0.29460516571998596,0.45599374175071716,0.3783728778362274,-1.2444093227386475,-1.618777871131897,-1.7705382108688354],[-0.9766064286231995,-2.772906541824341,-0.9023592472076416,-2.28363299369812,-1.2189592123031616,2.4653799533843994,5.167929172515869,1.406559944152832,2.9280219078063965,3.815690517425537,2.042208194732666],[-2.0656280517578125,-1.9735100269317627,-2.5065534114837646,-1.859667420387268,null,2.023472309112549,2.935459852218628,1.1104421615600586,1.4535536766052246,1.7344048023223877,1.3021419048309326],[null,-1.1990946531295776,-1.3580962419509888,-1.1851766109466553,-1.5602678060531616,3.480992555618286,3.258455276489258,2.138629198074341,-0.15162970125675201,1.458184838294983,-1.292773962020874],[1.1311771869659424,0.6644983291625977,-1.8047184944152832,-2.139099359512329,null,1.6048228740692139,1.1114847660064697,1.2585010528564453,1.9868719577789307,3.5844366550445557,4.59028434753418],[0.7517761588096619,-1.9934948682785034,-2.42452073097229,-0.6166772842407227,-0.7557547092437744,1.1241512298583984,0.2754962146282196,1.3654325008392334,4.17765998840332,4.618655681610107,4.983737468719482],[-2.5433921813964844,-3.812121868133545,-3.9102234840393066,-0.028906747698783875,-1.2108328342437744,0.8838154673576355,-0.674490749835968,0.32079437375068665,2.7554776668548584,3.5972840785980225,3.0726802349090576],[-1.9813165664672852,-4.841344833374023,-4.794353008270264,-4.355283260345459,-1.860944390296936,2.0312249660491943,3.2679553031921387,2.097501754760742,null,2.6273021697998047,-0.02810378186404705],[-4.847902297973633,-2.50311017036438,-5.587335586547852,-4.59617280960083,null,0.17056088149547577,0.4274941384792328,-2.0728251934051514,7.450769901275635,9.686971664428711,8.81521987915039],[-1.5948896408081055,-0.7944002151489258,-1.7135710716247559,null,-2.2266321182250977,0.41864943504333496,-0.5034931302070618,-0.7649712562561035,1.4901540279388428,2.087709426879883,2.5012366771698],[-3.2530126571655273,1.6387627124786377,-5.578220844268799,-5.9258832931518555,-5.867257118225098,0.6047158241271973,-0.2754962146282196,1.595746397972107,2.1541874408721924,2.9420645236968994,null],[-2.0867056846618652,-2.603034734725952,0.8932445049285889,0.7612109780311584,0.3819405436515808,-0.8760626912117004,null,-1.7684818506240845,-0.3555455207824707,-0.8158126473426819,-0.3934529423713684],[1.1030734777450562,1.1691173315048218,0.7929823994636536,1.0695496797561646,1.5115094184875488,-0.1860664188861847,-0.9784865975379944,-1.0199615955352783,-0.8365777134895325,-1.259049415588379,-1.6581231355667114],[-1.3349295854568481,-1.828619360923767,3.071667432785034,3.8349616527557373,2.251011371612549,1.1784206628799438,2.479465961456299,0.8472262024879456,-3.471797466278076,-3.8349616527557373,-1.4145569801330566],[-0.7798799276351929,0.09992455691099167,3.3724536895751953,3.6615211963653564,3.209925889968872,1.4807785749435425,1.6149778366088867,0.4359513521194458,-1.7672703266143799,-2.0812857151031494,-1.3583494424819946],[-1.7283825874328613,-1.2140833139419556,5.587335586547852,4.30710506439209,4.1363348960876465,-0.023258302360773087,2.6219639778137207,1.3407560586929321,-4.6952924728393555,-3.8863515853881836,-1.723698616027832],[-3.7096991539001465,0.9692682027816772,5.113368988037109,4.875604629516602,3.9900598526000977,0.85280442237854,2.849961042404175,1.0364125967025757,-2.4260752201080322,-2.2226076126098633,null],[-3.976685047149658,-2.7229442596435547,-2.123734474182129,-1.5513287782669067,-0.4957100749015808,1.682350516319275,1.035485863685608,0.8225497007369995,0.6326618790626526,1.8693029880523682,3.906425714492798],[-2.3817954063415527,-2.8778271675109863,-2.4336354732513428,-1.0695496797561646,-1.690290093421936,-0.5271881818771362,0.10449856519699097,-0.8143242001533508,1.2391806840896606,0.6423721313476562,0.4965001344680786],[-1.0679436922073364,-1.5388381481170654,-1.057309865951538,-2.3896243572235107,null,2.015719413757324,1.7574759721755981,0.7485202550888062,1.3071526288986206,2.518098831176758,1.5831797122955322],[-0.3231934905052185,-1.1391398906707764,-2.087275505065918,null,-0.902029812335968,-0.9535903930664062,0.8359885215759277,-0.7238437533378601,2.677048683166504,3.700063705444336,4.599652290344238],[1.0257880687713623,1.179109811782837,0.5924581289291382,0.4817791283130646,0.7963866591453552,0.04651660472154617,0.49399322271347046,null,-1.3019239902496338,-1.4838796854019165,-2.29514217376709],[-0.4215567111968994,-1.7936457395553589,-3.0260937213897705,-1.2140833139419556,null,-0.37988561391830444,0.8644881844520569,-0.6333632469177246,2.2378454208374023,3.2632505893707275,3.3537180423736572],[-1.9672647714614868,-0.10991701483726501,2.7891104221343994,2.28363299369812,2.1453680992126465,-0.8683099150657654,null,-0.8060986995697021,-1.830013632774353,-1.843608021736145,-0.6089152693748474],[-4.911135673522949,-4.066929340362549,-2.333373546600342,-0.9828293919563293,-3.2343051433563232,2.5661659240722656,0.8644881844520569,null,1.2548664808273315,1.316862940788269,3.494236946105957],[-3.8572440147399902,-1.6237740516662598,-1.4765878915786743,-2.649785041809082,-1.0889369249343872,-1.6668449640274048,0.3229955732822418,-1.9000898599624634,3.0796515941619873,3.2825217247009277,4.281142711639404],[-0.8571653366088867,-1.8935703039169312,1.0846540927886963,0.5106858611106873,1.1376953125,-0.5737047791481018,0.018999740481376648,1.0281871557235718,-2.2744455337524414,-2.3253872394561768,-1.3583494424819946],[-1.1100993156433105,-0.7744153141975403,1.5039321184158325,1.8307605981826782,1.6090261936187744,-0.8062878251075745,-0.15199792385101318,0.2796669006347656,-0.8574921488761902,-1.0213717222213745,-1.292773962020874],[-3.056286334991455,-1.713706135749817,-12.651259422302246,-10.772581100463867,-5.517821788787842,null,8.549882888793945,4.844817638397217,4.637777328491211,12.140833854675293,1.395821213722229],[-1.1241512298583984,-1.0691927671432495,-1.914095401763916,-1.4549729824066162,-2.16162109375,0.6589851975440979,0.8359885215759277,0.592235803604126,3.555455207824707,4.535147190093994,5.648859977722168],[-2.46610689163208,-2.9477744102478027,-1.558620572090149,null,-1.4546246528625488,1.1784206628799438,2.4984657764434814,1.348981499671936,2.2587597370147705,3.8542330265045166,3.3443500995635986],[-2.5504181385040283,-2.8928158283233643,-2.934946298599243,-1.5898710489273071,-1.0564312934875488,1.3179703950881958,0.4654936194419861,1.4147855043411255,3.2678816318511963,5.652874946594238,6.210935592651367],[0.9976842403411865,null,-3.7461581230163574,-2.7075986862182617,-1.8853235244750977,2.1707749366760254,1.6149778366088867,0.6004613041877747,0.5960615873336792,1.278320550918579,1.4707645177841187],[-0.8501393795013428,-1.6037890911102295,-2.3607177734375,-3.912046432495117,-2.7954797744750977,-0.8295460939407349,-0.14249804615974426,1.7602564096450806,1.3437528610229492,2.1583704948425293,null],[-1.2154885530471802,-1.0941739082336426,-1.285178303718567,-1.850031852722168,-0.8370186686515808,0.42640221118927,1.3204818964004517,0.6580397486686707,1.7829562425613403,3.051267623901367,3.8408501148223877],[-0.9063469767570496,-1.0242266654968262,-2.3060293197631836,-0.5203214287757874,-1.519635796546936,0.9923542141914368,-0.037999477237463,0.18096093833446503,2.1698734760284424,3.044843912124634,3.33498215675354],[-1.5948896408081055,-0.6045435667037964,-4.05605936050415,-3.815690517425537,-2.0884833335876465,0.85280442237854,0.2849960923194885,1.6039719581604004,2.0653011798858643,3.5201992988586426,0.5152360200881958],[-4.700357437133789,-2.0984156131744385,-7.483201503753662,-9.953556060791016,-3.8762903213500977,null,5.794920444488525,4.7625627517700195,1.270552396774292,7.946143627166748,2.454396963119507],[-1.5386821031570435,-3.1825971603393555,-4.985762596130371,-3.622978925704956,-3.445591449737549,3.5740256309509277,-0.13299818336963654,1.6039719581604004,1.9868719577789307,1.1948121786117554,-0.861849308013916],[-0.4637123942375183,-0.8193813562393188,-3.1992738246917725,-3.430267333984375,-1.9990930557250977,0.8062878251075745,2.6884632110595703,0.7814221978187561,2.1175873279571533,2.8649797439575195,0.2248302549123764],[-1.6932528018951416,-2.4681365489959717,-1.7591447830200195,-2.071650266647339,null,-1.26370108127594,0.06649909168481827,-0.592235803604126,1.2078090906143188,1.419642448425293,1.2740380764007568],[-2.3185620307922363,-1.0392154455184937,-2.934946298599243,-2.9581236839294434,null,0.7520184516906738,1.3204818964004517,-0.09048046916723251,0.6588049530982971,2.556641101837158,0.702594518661499],[-2.733092784881592,-1.9035627841949463,-0.3645896017551422,-0.7997533082962036,-0.7557547092437744,0.9303320646286011,1.6149778366088867,0.35369637608528137,1.406496286392212,1.291167974472046,2.8478498458862305],[-5.192173480987549,null,-7.820446968078613,-7.226686477661133,-5.972899913787842,-0.666737973690033,1.5864782333374023,0.6909417510032654,1.281009554862976,6.218162536621094,-0.2997736632823944],[-2.142913341522217,-2.857842445373535,-0.6653760075569153,-3.2182843685150146,-1.235211968421936,3.4732396602630615,3.1349570751190186,1.4147855043411255,3.2365100383758545,3.462385892868042,2.3513498306274414],[-1.6089415550231934,0.2598038613796234,-1.485702633857727,-1.8307605981826782,-1.7796804904937744,1.6668449640274048,1.1494842767715454,-0.17273543775081635,3.058737277984619,2.556641101837158,1.3115098476409912],[-0.8009577989578247,1.4988683462142944,0.027344219386577606,-0.38542330265045166,0.479457288980484,-2.488638401031494,-3.305954694747925,-3.742601156234741,0.4287460744380951,0.28906747698783875,-0.1592547595500946],[-0.7869058847427368,0.0949283316731453,0.8659002780914307,1.9271165132522583,1.4302455186843872,1.271453857421875,1.2919822931289673,1.6039719581604004,-2.9959938526153564,-2.094133138656616,-2.885321617126465],[-0.3512972593307495,-0.9942493438720703,0.9479329586029053,1.618777871131897,1.4221190214157104,2.0854945182800293,1.1494842767715454,1.6039719581604004,-3.382910966873169,-2.6851155757904053,-4.009472846984863],[-1.299799919128418,-1.5338419675827026,0.5833433866500854,0.645583987236023,0.6419851779937744,-1.0931402444839478,1.1779838800430298,0.296117901802063,-2.133273124694824,-2.3189635276794434,-2.0328402519226074],[-0.1405189037322998,1.2240757942199707,-4.065174102783203,-4.037309169769287,-2.3241488933563232,-0.8295460939407349,1.3584814071655273,0.1398334503173828,0.8104346394538879,1.9463876485824585,1.3864532709121704],[0.4777642786502838,0.5495850443840027,1.4948173761367798,2.726869821548462,3.2017993927001953,0.10078597813844681,1.0449856519699097,1.3407560586929321,-3.5502264499664307,-1.3682526350021362,-1.5457079410552979],[-0.9695804715156555,-1.1891021728515625,-1.6315385103225708,-1.0791852474212646,-0.3331821858882904,-0.40314391255378723,1.2539827823638916,1.2173736095428467,2.060072660446167,3.109081268310547,2.29514217376709],[-0.709620475769043,-0.38470953702926636,-2.123734474182129,-1.628413438796997,-1.405866265296936,0.17056088149547577,1.1304844617843628,1.6039719581604004,0.7267768383026123,1.5031508207321167,1.1522550582885742],[-2.943871021270752,-0.8343700766563416,-1.1211130619049072,-1.4935152530670166,null,-0.44190773367881775,0.1994972676038742,-0.41950035095214844,2.5881621837615967,2.9613356590270996,2.220198631286621],[-0.4215567111968994,-1.9135552644729614,-1.1940308809280396,-0.6263128519058228,-1.1458216905593872,0.2713468670845032,0.6269913911819458,0.2796669006347656,2.0025577545166016,1.811489462852478,2.0984156131744385],[-1.9180830717086792,-1.4339174032211304,0.6198022961616516,0.905744731426239,0.6501115560531616,-0.023258302360773087,null,-0.9048047065734863,-1.7463558912277222,-1.9913536310195923,-1.3208777904510498],[-1.1241512298583984,-0.414686918258667,3.1354706287384033,2.6112427711486816,1.7553012371063232,-0.14730258285999298,-0.6364912986755371,0.2385394126176834,-1.965957522392273,-2.4988276958465576,null],[-1.7213566303253174,-2.5330874919891357,-2.2695703506469727,-1.801853895187378,-1.2839703559875488,0.1240442767739296,0.9214873909950256,null,0.9725215435028076,1.5545406341552734,-0.1030471995472908],[0.2669859230518341,0.414686918258667,1.057309865951538,0.7804821729660034,0.8695242404937744,-0.2713468670845032,-0.674490749835968,-0.4277258515357971,-1.2078090906143188,-1.278320550918579,-0.9930002689361572],[-1.4895004034042358,-0.9692682027816772,-1.5859647989273071,-5.068316459655762,null,0.44190773367881775,1.0164860486984253,1.003510594367981,1.803870677947998,2.3575057983398438,2.4450290203094482],[null,-2.1184005737304688,-5.259204864501953,-3.4977164268493652,-0.958914577960968,3.434475898742676,8.369385719299316,7.559231758117676,-0.2823449671268463,4.008402347564697,1.9204250574111938],[-2.107783555984497,-3.9819936752319336,-3.7826170921325684,-1.6669557094573975,null,3.085601329803467,4.084944248199463,1.3736580610275269,1.484925389289856,4.541571140289307,1.9297930002212524],[-0.7728539705276489,-1.1541286706924438,-1.285178303718567,-0.6552196145057678,-0.7557547092437744,-0.29460516571998596,0.30399584770202637,0.46885332465171814,1.134608507156372,2.408895492553711,2.904057502746582],[-3.3513760566711426,-1.20409095287323,-5.888122081756592,-3.430267333984375,-4.404505729675293,-1.0466235876083374,1.187483787536621,2.2784626483917236,1.6888412237167358,3.237555742263794,null],[1.1452291011810303,0.9143096804618835,1.385440468788147,0.7515754103660583,1.8528180122375488,-0.24033579230308533,-0.6554909944534302,-0.08225496858358383,-1.4796967506408691,-2.3253872394561768,-1.3583494424819946],[-0.11944106966257095,-0.4646492004394531,1.4948173761367798,1.6765912771224976,1.3896135091781616,-0.7907822728157043,-0.674490749835968,-0.6991672515869141,-0.8261204361915588,-1.0663378238677979,-0.3747170865535736],[0.8431134223937988,0.42467936873435974,-1.6133090257644653,-1.2718968391418457,-1.0889369249343872,1.7443726062774658,1.0924850702285767,0.07402947545051575,2.1019015312194824,2.1776416301727295,2.3045101165771484],[1.482474446296692,0.3597283959388733,0.027344219386577606,0.08672024309635162,0.6257323622703552,-0.9148265719413757,-0.3514951765537262,-0.888353705406189,-2.3790178298950195,-2.8778271675109863,-1.3583494424819946],[-3.196805238723755,0.6794869899749756,-10.563983917236328,-10.232988357543945,-6.3548407554626465,null,0,2.2702372074127197,3.712313413619995,5.762078285217285,0.4121887981891632],[-1.4965263605117798,-1.8635929822921753,-1.9961280822753906,-2.2450907230377197,-0.7557547092437744,-0.0155055345967412,0.37049493193626404,1.6039719581604004,0.8731779456138611,0.7708466053009033,1.1616230010986328],[-1.5667858123779297,-0.934294581413269,-1.4583584070205688,-0.6166772842407227,-0.5525948405265808,-0.674490749835968,-0.474993497133255,-0.41127485036849976,1.871842622756958,1.6316252946853638,1.4426608085632324],[-1.2576441764831543,-1.9085590839385986,-1.5950795412063599,-0.9924649596214294,-0.9995465278625488,1.4497674703598022,2.2609689235687256,1.6039719581604004,1.2391806840896606,2.33181095123291,1.4988683462142944],[-2.845507860183716,-4.466627597808838,-1.8594069480895996,-1.6669557094573975,-0.1787806898355484,-1.27920663356781,2.8594608306884766,0.6580397486686707,2.060072660446167,3.5651655197143555,3.6628594398498535],[0.168622687458992,0.674490749835968,3.3086507320404053,3.2471911907196045,2.706089496612549,0.3721328377723694,null,1.2091480493545532,-1.6417837142944336,-1.3811001777648926,-0.309141606092453],[-0.7939318418502808,-2.0934195518493652,-2.5794713497161865,-0.6166772842407227,-1.7390484809875488,0.3721328377723694,0.5509924292564392,0.6662652492523193,2.337188959121704,2.6915392875671387,3.3911895751953125],[-0.4637123942375183,-2.0634419918060303,-1.9961280822753906,-1.8211250305175781,-0.788260281085968,2.7909963130950928,3.286954879760742,null,1.5267542600631714,3.603707790374756,0.7494341731071472],[-3.182753324508667,-2.3382346630096436,-2.6159303188323975,null,-1.5683941841125488,0.7907822728157043,0.5129929780960083,0.7649712562561035,8.88340950012207,11.993087768554688,16.375137329101562],[-2.135887384414673,-2.742928981781006,-3.071667432785034,-2.9292171001434326,-1.8284387588500977,1.3954981565475464,1.3394815921783447,0.7485202550888062,2.1698734760284424,3.410996198654175,2.7541706562042236],[-2.016446352005005,0.47963786125183105,-4.484452247619629,-6.532924652099609,-3.3155689239501953,-0.25584131479263306,2.0424721240997314,1.4970405101776123,0.7058624029159546,1.7665233612060547,-0.7306983470916748],[0.6393610239028931,0.32975104451179504,-0.5559991598129272,-1.6573201417922974,0.1218959167599678,2.7987489700317383,4.1989426612854,null,1.9345859289169312,0.18628792464733124,0.674490749835968],[-1.0749696493148804,-0.19485288858413696,0.9023592472076416,1.2237190008163452,1.194580078125,-0.8140406012535095,-0.24699661135673523,-0.7485202550888062,-1.5215256214141846,-1.5930829048156738,-1.3583494424819946],[-2.60662579536438,-2.6080310344696045,null,-0.07708466053009033,-0.211286261677742,-1.2094316482543945,-0.4654936194419861,-0.1974119246006012,-2.5515618324279785,-1.6701675653457642,-0.5058680772781372],[-0.653412938117981,0.7794115543365479,3.6367812156677246,2.6208784580230713,3.071777105331421,null,-0.009499870240688324,-0.03290198743343353,-1.8770711421966553,-0.7836940288543701,0],[0.27401188015937805,0.7844077944755554,-1.6953415870666504,-1.628413438796997,-1.7390484809875488,0.7675239443778992,-1.5484788417816162,-0.4935298264026642,2.8077638149261475,2.6851155757904053,1.6300193071365356],[null,-2.043457269668579,0.957047700881958,1.156269907951355,0.3006766140460968,0.27909961342811584,1.0829851627349854,0.945932149887085,-2.3947036266326904,-1.9977773427963257,-1.4426608085632324],[-1.0328140258789062,-1.3040155172348022,-1.2031456232070923,-0.40469446778297424,-0.9995465278625488,-0.3721328377723694,-0.5034931302070618,-0.4277258515357971,0.9725215435028076,1.6380490064620972,2.2576704025268555],[-2.3045101165771484,-0.2448151707649231,-3.181044340133667,-4.152935981750488,-3.9331750869750977,4.426830291748047,3.980445384979248,null,2.4835898876190186,2.7172341346740723,0.5246039032936096],[-1.3770853281021118,-2.1134042739868164,-5.122483730316162,null,-3.274937152862549,1.1241512298583984,1.2919822931289673,1.4230109453201294,2.4103894233703613,0.3147623538970947,-0.8712172508239746],[-1.3138518333435059,-2.2582950592041016,-3.6367812156677246,-2.987030506134033,-3.1124091148376465,1.5428006649017334,2.241969347000122,1.6533249616622925,1.5267542600631714,2.7043867111206055,-1.348981499671936],[-0.7658280730247498,-1.284030556678772,0.17318005859851837,-0.27943187952041626,0.3819405436515808,-0.6977490782737732,-0.674490749835968,-0.10693146288394928,-2.525418996810913,-2.074862003326416,-1.0398398637771606],[-2.1850690841674805,-1.8935703039169312,0.23698323965072632,0.07708466053009033,1.1702008247375488,-0.666737973690033,-1.282482385635376,-1.4312365055084229,0.34508830308914185,0.1092032641172409,0.1124151274561882],[-0.9274247884750366,-1.7586722373962402,-1.093768835067749,-0.6648551821708679,-0.7557547092437744,0.5659520030021667,-0.14249804615974426,0.041127484291791916,2.1541874408721924,1.5738117694854736,1.5457079410552979],[-0.45668643712997437,0.7044681310653687,-2.0781607627868652,-2.5437936782836914,-1.8365652561187744,3.4577343463897705,2.0329720973968506,null,2.269217014312744,4.303893566131592,2.3607177734375],[0.1405189037322998,-1.3539777994155884,-1.950554370880127,-3.5362586975097656,-0.0568847618997097,null,8.5023832321167,5.89768123626709,0.36600273847579956,3.3082165718078613,3.831482172012329],[-2.7541706562042236,-1.658747673034668,-1.4674731492996216,-1.4838796854019165,-0.9426617622375488,0.7210073471069336,1.2254831790924072,0.6827162504196167,1.3280670642852783,1.7600996494293213,2.9790008068084717],[-2.704988956451416,-1.1041663885116577,-1.6862268447875977,-2.042743444442749,null,-1.1241512298583984,0.49399322271347046,-0.37014737725257874,1.6208692789077759,3.0255727767944336,1.8454816341400146],[-1.1382031440734863,-2.0184760093688965,-1.6041942834854126,-2.0812857151031494,-0.9345353841781616,1.8606641292572021,3.5054519176483154,0.6909417510032654,2.4313039779663086,1.7729471921920776,1.7611702680587769],[-1.988342523574829,-1.4688910245895386,-2.0417017936706543,-2.678691864013672,-0.8532714247703552,1.767630934715271,4.293941020965576,0.9870596528053284,2.269217014312744,4.246079921722412,1.6112834215164185],[0.17564862966537476,0.27479252219200134,1.9049806594848633,0.7804821729660034,0.9182826280593872,0.0310110691934824,-0.5414925813674927,-0.05757847800850868,-1.2548664808273315,-1.952811360359192,-1.3583494424819946],[-0.3512972593307495,0.10991701483726501,-3.3086507320404053,-1.9367520809173584,-3.2830634117126465,2.1010000705718994,0.9214873909950256,-0.616912305355072,2.248302459716797,0.745151698589325,1.5925476551055908],[-0.3512972593307495,0.11990946531295776,-5.6237945556640625,-3.160470962524414,-5.753487586975098,0.7132545709609985,4.749935150146484,2.6321589946746826,1.7881847620010376,5.659298419952393,null],[-1.0468658208847046,-0.2098415642976761,-1.8594069480895996,-1.4935152530670166,-1.7065428495407104,1.3644870519638062,1.624477744102478,0.7156182527542114,0.7790629863739014,0.6552196145057678,0.3278774619102478],[-4.637124061584473,-3.162612199783325,-2.597700834274292,-2.1969127655029297,-1.9909666776657104,2.418863296508789,1.9474732875823975,null,2.3058173656463623,3.410996198654175,5.498973369598389],[-8.754327774047852,-8.183821678161621,-1.4674731492996216,-2.4474380016326904,-0.560721218585968,-1.3954981565475464,null,-0.26321589946746826,0.6117474436759949,2.794318914413452,3.5036048889160156],[-3.913451671600342,-3.5373291969299316,-1.950554370880127,null,-2.7467215061187744,2.6591992378234863,1.814475178718567,4.441768646240234,-0.5176324248313904,2.646573305130005,3.5504443645477295],[-2.719040870666504,-3.062687635421753,-2.151078701019287,-0.8479312658309937,-0.422572523355484,0.23258301615715027,-0.04749934747815132,-0.03290198743343353,1.7724989652633667,2.90352201461792,3.33498215675354],[-0.590179443359375,-2.268287420272827,-4.311272144317627,-1.348981499671936,-2.0478515625,0.6977490782737732,1.7954753637313843,1.6039719581604004,3.654798746109009,4.37455415725708,2.7635385990142822],[-1.897005319595337,-2.1433818340301514,-3.7005844116210938,-4.258927345275879,-2.811732530593872,-0.0155055345967412,0.94998699426651,1.6039719581604004,3.4979405403137207,3.031996488571167,3.494236946105957],[-2.452054977416992,-1.9435325860977173,-3.1354706287384033,-2.33181095123291,null,2.302572011947632,0.9974863529205322,1.4476875066757202,1.605183482170105,2.6722681522369385,0.0468396358191967],[-0.40047889947891235,null,-2.561241865158081,-2.8617680072784424,-1.5602678060531616,0.3643800616264343,0.3609950542449951,1.1515696048736572,1.7568131685256958,2.492403984069824,1.4988683462142944],[2.6347296237945557,2.1983401775360107,0.14583584666252136,-0.2408895641565323,-0.365687757730484,0.7597712278366089,-0.2754962146282196,0.5840103030204773,0.39737439155578613,-0.2376776933670044,-0.3278774619102478],[0.6323350667953491,0.6145360469818115,-2.597700834274292,-1.0117361545562744,null,2.0622360706329346,1.2159833908081055,1.184471607208252,0.8627207279205322,1.811489462852478,1.2834060192108154],[-3.976685047149658,1.294023036956787,-6.024843215942383,-6.243857383728027,-5.6722235679626465,-1.1086456775665283,0.6079916954040527,-0.1891864389181137,1.9921005964279175,2.9934542179107666,-0.3466133177280426],[-3.0914158821105957,-1.9585213661193848,-1.4127846956253052,-1.5416932106018066,-4.0794501304626465,3.8221142292022705,3.2204558849334717,-1.4147855043411255,7.701743125915527,7.233110427856445,6.145360469818115],[-1.2787220478057861,-1.6137815713882446,-4.4297637939453125,-0.8575668334960938,null,0.40314391255378723,1.83347487449646,0.2467649132013321,3.8430287837982178,3.76430082321167,2.538708209991455],[-0.7517761588096619,0.3397434949874878,-1.2304898500442505,-1.156269907951355,-1.1702008247375488,1.000106930732727,0.8929877877235413,null,1.6783839464187622,3.2182843685150146,3.2600386142730713],[1.0187621116638184,1.4189287424087524,0.3645896017551422,0.2216183990240097,-0.0731375515460968,-1.0543763637542725,-1.7194764614105225,-2.130403757095337,-0.4705749452114105,-0.976405680179596,-1.1709909439086914],[-1.4332928657531738,-1.9835025072097778,-1.914095401763916,-1.811489462852478,-0.7557547092437744,2.713468551635742,2.5934643745422363,0.09048046916723251,6.582820892333984,7.804821491241455,10.838691711425781],[-0.37237510085105896,-0.11990946531295776,-2.1419639587402344,-0.8864735960960388,-2.4054129123687744,1.3644870519638062,-0.41799426078796387,null,3.675713300704956,3.9184701442718506,6.25777530670166],[-0.674490749835968,-1.9435325860977173,0.8750150203704834,-0.06744907796382904,1.5277621746063232,-0.596963107585907,-0.5889919400215149,0.7238437533378601,-3.759371042251587,-3.430267333984375,null],[-0.4215567111968994,0.1498868316411972,1.7135710716247559,1.859667420387268,1.3652342557907104,-0.7752767205238342,-0.5509924292564392,0.22208842635154724,-0.8522635102272034,-1.2333545684814453,-1.2271984815597534],[-0.8360875248908997,0.009992456063628197,-0.7929823994636536,-1.0310072898864746,-1.080810546875,1.5815645456314087,1.0449856519699097,0.9623831510543823,1.9711861610412598,2.3896243572235107,2.8478498458862305],[-0.6955686211585999,-0.15987929701805115,1.4127846956253052,2.678691864013672,1.6577844619750977,-1.2171844244003296,-0.674490749835968,-1.003510594367981,-0.6117474436759949,-0.038542330265045166,0.1779906153678894],[-1.5667858123779297,-3.4074273109436035,-7.355595111846924,-5.5790019035339355,-4.128208637237549,1.186173439025879,1.7384761571884155,1.6780014038085938,1.8613853454589844,3.603707790374756,null],[-1.2506183385849,-1.4988683462142944,-2.4062912464141846,-0.9346514940261841,-1.0970633029937744,0.023258302360773087,-0.5509924292564392,-0.3454708755016327,1.9921005964279175,2.203336477279663,2.9415290355682373],[-0.309141606092453,-2.6929666996002197,-3.5091748237609863,-3.208648920059204,-1.9503346681594849,2.1707749366760254,2.3179681301116943,1.4641385078430176,0.9150068163871765,2.31253981590271,-0.1779906153678894],[0.6042312979698181,-3.492363214492798,-3.1719295978546143,-2.2258195877075195,null,-0.674490749835968,2.28946852684021,-0.27144140005111694,4.658691883087158,5.781349182128906,7.138360500335693],[-1.5878636837005615,-0.6145360469818115,-1.0390803813934326,-1.387523889541626,-0.7557547092437744,1.1784206628799438,0.7979890704154968,0.36192187666893005,1.469239592552185,1.0149480104446411,1.292773962020874],[-1.306825876235962,-1.3539777994155884,-1.093768835067749,-2.630513906478882,null,-1.0853874683380127,-0.5224928259849548,-1.2091480493545532,1.8404709100723267,2.9806067943573,3.831482172012329],[0.8009577989578247,0.40469446778297424,-0.8750150203704834,-2.5148868560791016,null,0.27909961342811584,1.5294790267944336,1.5792953968048096,2.143730401992798,4.316740989685059,5.039944648742676],[-0.9485026597976685,-2.807880163192749,-8.649888038635254,-6.82199239730835,-6.8668036460876465,-0.5737047791481018,2.5839645862579346,6.687329292297363,4.475690841674805,7.9397196769714355,null],[-2.964948892593384,-2.1583704948425293,-0.9661624431610107,-0.6166772842407227,-0.7557547092437744,0.17831364274024963,1.282482385635376,0.5264317989349365,0.4287460744380951,0.8158126473426819,1.1147832870483398],[-1.1873847246170044,-1.2490569353103638,-1.5039321184158325,-0.7515754103660583,-0.9426617622375488,0.5504465103149414,0.7314899563789368,0.649814248085022,1.1136940717697144,3.558741807937622,4.009472846984863],[0.3231934905052185,2.013479709625244,-1.057309865951538,-1.291167974472046,-2.332275390625,0.8683099150657654,-0.6269913911819458,-0.592235803604126,2.624762535095215,1.9849299192428589,3.1663594245910645],[-1.2646701335906982,-2.2133288383483887,-6.635530948638916,-5.155036449432373,-3.981933355331421,0.11629150807857513,1.4724798202514648,1.6039719581604004,2.080986976623535,3.0898101329803467,-0.3840850293636322],[0.1826745867729187,-2.3032610416412354,0.7565234303474426,1.2237190008163452,1.7227957248687744,-1.26370108127594,0.26599636673927307,0.1398334503173828,-3.351539373397827,-4.747130393981934,null],[-1.9110571146011353,-1.1191550493240356,-0.7018349766731262,-1.4549729824066162,0,1.8063948154449463,1.814475178718567,1.3078540563583374,0.407831609249115,1.7922183275222778,0.889953076839447],[null,2.0784308910369873,3.007864236831665,3.6326146125793457,3.3724536895751953,-2.0079667568206787,-1.1969835758209229,-0.4030493497848511,-1.364667296409607,-0.5974060893058777,0.5152360200881958],[-1.4403188228607178,-0.934294581413269,-1.2396045923233032,-1.108091950416565,null,1.7986420392990112,1.187483787536621,0.7896476984024048,0.8104346394538879,1.1241512298583984,1.0023682117462158],[-2.332613945007324,-2.2083327770233154,-1.1119983196258545,-1.3104392290115356,-0.8776506185531616,0.666737973690033,2.0424721240997314,0.0987059623003006,6.0704169273376465,5.325264930725098,5.761275291442871],[-1.889979362487793,-2.088423252105713,-1.4127846956253052,-3.1219286918640137,-1.7796804904937744,3.636047840118408,3.9994451999664307,null,0.9934359788894653,2.9099459648132324,0.7119624614715576],[-0.618283212184906,0.28978121280670166,-3.964911937713623,-4.865969181060791,-2.242884874343872,1.9924612045288086,3.885446786880493,null,2.7554776668548584,5.151824474334717,2.248302459716797],[-4.594968318939209,-2.4031856060028076,-3.9557971954345703,-3.3628182411193848,-4.502022743225098,5.178848743438721,4.065944194793701,1.6039719581604004,3.2365100383758545,4.111181735992432,1.7892740964889526],[-0.5691015720367432,-1.8985666036605835,-1.166686773300171,-0.7515754103660583,-0.9264090061187744,0.054269369691610336,0.6174915432929993,-0.041127484291791916,1.0091217756271362,2.2932686805725098,1.995368480682373],[-3.0211565494537354,-0.06994719058275223,-2.634159803390503,-1.7440403699874878,-0.7557547092437744,1.5738117694854736,1.5769784450531006,1.1022166013717651,2.8600499629974365,2.485980272293091,2.4637649059295654],[-1.5527338981628418,-3.1975858211517334,-2.5065534114837646,-2.139099359512329,-3.323695421218872,2.0854945182800293,4.0944437980651855,0.3290198743343353,1.882299780845642,3.2504031658172607,1.66749107837677],[-2.4450290203094482,-1.9535250663757324,-1.7591447830200195,-1.0888208150863647,-0.9995465278625488,1.8761696815490723,1.3394815921783447,1.2009226083755493,1.8666139841079712,3.0063016414642334,4.777642726898193],[-1.9672647714614868,-3.6122727394104004,-3.0260937213897705,-1.7922183275222778,-0.7557547092437744,0.7752767205238342,3.8284475803375244,0.7731966972351074,1.547668695449829,2.7878952026367188,2.3045101165771484],[-0.14754486083984375,-0.4196831285953522,1.2396045923233032,1.7825827598571777,1.6171525716781616,-0.8915682435035706,-0.9974863529205322,null,-1.8666139841079712,-0.6487959027290344,-0.9648965001106262],[-2.599599838256836,-3.3124990463256836,-1.3672109842300415,-0.9731938242912292,-2.186000108718872,2.7599852085113525,3.125457286834717,0.9294811487197876,4.460004806518555,4.965536594390869,5.011841297149658],[-2.2623543739318848,-1.7187024354934692,-2.2148818969726562,-3.093021869659424,-1.4871302843093872,2.093247175216675,2.517465591430664,null,2.7554776668548584,4.201113700866699,4.149991989135742],[-0.37237510085105896,-1.0092380046844482,-4.311272144317627,-0.6166772842407227,-2.0397250652313232,1.3722398281097412,0.4274941384792328,1.0693145990371704,2.384246349334717,2.807166337966919,3.606652021408081],[-1.348981499671936,-0.3547321856021881,-1.7956037521362305,-0.8864735960960388,-0.9101561903953552,2.752232313156128,4.673935890197754,null,1.0614079236984253,2.4795565605163574,1.939160943031311],[-2.5082623958587646,0.7144606113433838,-3.1719295978546143,-3.6615211963653564,-1.3977398872375488,0.10853873938322067,-0.09499870240688324,0.7156182527542114,2.901878833770752,3.1219286918640137,1.8642175197601318],[1.6229933500289917,-0.07993964850902557,1.8229479789733887,2.0331077575683594,0.9264090061187744,-0.7287601232528687,-0.5889919400215149,-0.3865983486175537,-1.803870677947998,-1.9014215469360352,-1.3583494424819946],[1.412214994430542,1.2490569353103638,2.26045560836792,2.33181095123291,1.5277621746063232,-0.0155055345967412,-1.4439802169799805,-0.41127485036849976,-0.4810321629047394,-1.3554052114486694,null],[2.5012366771698,0.649509608745575,2.7435367107391357,2.437802314758301,1.1051896810531616,-0.24033579230308533,-1.89997398853302,-1.0446381568908691,-1.9345859289169312,-3.0576913356781006,-1.3583494424819946],[-1.0117361545562744,-0.5196077227592468,-0.8659002780914307,-0.6166772842407227,-0.8288922309875488,2.6514463424682617,2.0804715156555176,1.0939911603927612,1.8770711421966553,0.9828293919563293,1.2271984815597534],[-1.1241512298583984,-1.7336910963058472,0.4921959638595581,0.5877705216407776,0.503836452960968,-1.333475947380066,null,-0.7402947545051575,-1.4953826665878296,-1.6252015829086304,-0.7775379419326782],[-0.10538917779922485,-0.9542795419692993,-1.7682595252990723,-1.6765912771224976,-1.860944390296936,2.806501865386963,1.1114847660064697,null,4.235174655914307,2.042743444442749,1.7986420392990112],[0.2810378074645996,-2.153374195098877,-3.345109462738037,-3.7289702892303467,null,1.628081202507019,1.9474732875823975,2.8953750133514404,-0.5019466280937195,1.2847442626953125,0.9367927312850952],[-1.412214994430542,-2.7329366207122803,-3.6823549270629883,-2.7172341346740723,null,-1.4652730226516724,-0.3514951765537262,-1.0446381568908691,0.49671798944473267,0.3468809723854065,-1.2740380764007568],[-4.292852878570557,-1.0492078065872192,-14.720305442810059,-16.785184860229492,-10.068602561950684,null,4.4174394607543945,3.4382576942443848,3.471797466278076,9.590616226196289,0.2341981828212738],[0.2950897216796875,1.2090871334075928,-1.8502922058105469,null,-2.0397250652313232,3.201892852783203,1.7099765539169312,1.3901090621948242,3.7018563747406006,2.6915392875671387,1.1147832870483398],[-2.0656280517578125,-1.1491323709487915,-1.2304898500442505,-1.4838796854019165,null,-0.06977490335702896,-0.009499870240688324,-0.7238437533378601,1.7881847620010376,2.106980562210083,3.0726802349090576],[1.482474446296692,0.2648000717163086,2.2695703506469727,2.2547261714935303,1.8284387588500977,-0.5581992268562317,-0.9594868421554565,-0.5346572995185852,-0.25620192289352417,-0.4560842216014862,0.7588021159172058],[-0.168622687458992,0.02997736632823944,1.5859647989273071,1.7247692346572876,2.364780902862549,0.2868523895740509,-0.674490749835968,-0.27144140005111694,-0.09934359788894653,-0.5203214287757874,-0.6089152693748474],[-1.946186900138855,-1.9335402250289917,-1.3945552110671997,-1.5898710489273071,-2.023472309112549,3.0778486728668213,0.3514951765537262,null,2.2221593856811523,1.882150411605835,2.969632863998413],[-0.5972053408622742,-0.09992455691099167,-1.9961280822753906,-2.3510820865631104,null,-0.5892103314399719,0.12349830567836761,-0.2467649132013321,0.9463785290718079,1.5159982442855835,1.6393872499465942],[0.25995996594429016,-1.5088608264923096,-0.16406531631946564,-1.763311505317688,null,0.5426937341690063,1.83347487449646,0.3865983486175537,3.382910966873169,2.363929510116577,4.103152275085449],[-3.2530126571655273,-4.806371212005615,-2.7253072261810303,-1.8307605981826782,null,-0.20932471752166748,2.4129669666290283,-0.16450993716716766,2.818221092224121,3.944164991378784,7.831587314605713],[-3.878321886062622,-3.242551803588867,-4.548255443572998,-0.6166772842407227,-1.9665875434875488,-0.6977490782737732,0.6649909019470215,-0.05757847800850868,2.5672478675842285,4.959113121032715,7.035313129425049],[-4.587942123413086,-5.305994033813477,-1.9687838554382324,-2.23545503616333,-1.02392578125,2.3568413257598877,3.07795786857605,null,3.7332279682159424,3.7064874172210693,5.030576705932617],[-0.7166464328765869,-0.23981893062591553,-0.27344220876693726,-1.1948121786117554,-1.3327287435531616,1.26370108127594,2.0994713306427,0.9377066493034363,4.590720176696777,2.569488525390625,2.566812038421631],[-0.31616753339767456,-1.0442116260528564,-0.48308122158050537,-0.9635582566261292,-1.3246023654937744,0.06977490335702896,-0.15199792385101318,-0.8060986995697021,2.091444253921509,1.9078452587127686,2.8291139602661133],[-0.1264670193195343,-3.1026575565338135,-2.597700834274292,-1.6669557094573975,-3.673130512237549,3.814361572265625,3.2774550914764404,1.1597950458526611,4.873064994812012,3.192589521408081,7.072784900665283],[-0.6393610239028931,-3.622265100479126,-4.402419567108154,-2.4474380016326904,-2.5760672092437744,2.8297600746154785,1.2539827823638916,0.970608651638031,4.198574066162109,3.3788774013519287,5.349086284637451],[-1.1944106817245483,-1.1191550493240356,-2.834684133529663,-2.987030506134033,-2.3485281467437744,4.899748802185059,2.878460645675659,1.6039719581604004,1.6626981496810913,2.171217918395996,0.9274247884750366],[-0.14754486083984375,0.14489060640335083,null,-2.8039543628692627,-1.4790037870407104,-0.7055018544197083,0.6649909019470215,-0.337245374917984,2.080986976623535,2.7043867111206055,3.016472578048706],[-2.8595597743988037,-2.682974338531494,-2.670618772506714,null,-0.5363420248031616,0.06977490335702896,-1.8714743852615356,-1.6039719581604004,3.2051382064819336,3.0384202003479004,4.749538898468018],[-1.5527338981628418,-0.9392908215522766,-0.1549505740404129,-0.6166772842407227,-0.7557547092437744,-0.3333689868450165,-0.9214873909950256,0.3865983486175537,1.9032142162322998,1.3361340761184692,1.8080099821090698],[-1.1522550582885742,-0.6145360469818115,-3.1628148555755615,-2.948488235473633,null,-1.0466235876083374,-0.34199532866477966,-0.07402947545051575,2.3581032752990723,2.3510820865631104,0.590179443359375],[0.38642698526382446,1.9735100269317627,0.8841297626495361,-0.2216183990240097,0.365687757730484,-1.4420146942138672,-1.605478048324585,-1.3818835020065308,-2.797306537628174,-3.301792860031128,-2.4450290203094482],[-1.306825876235962,0.25480762124061584,-2.533897638320923,-4.62507963180542,-1.2189592123031616,2.2405498027801514,3.6859495639801025,null,2.284902811050415,3.2311320304870605,2.6885950565338135],[0.0983632355928421,-1.338989019393921,1.0117361545562744,1.0213717222213745,0.560721218585968,-0.8217933177947998,-0.5889919400215149,-0.3783728778362274,-3.111023187637329,-4.817790985107422,null],[-1.7986420392990112,0.2248302549123764,-5.058680534362793,-4.172207355499268,-2.9417548179626465,0.3256162405014038,1.396480917930603,2.5499041080474854,0.4287460744380951,3.385301351547241,1.0023682117462158],[null,0.934294581413269,1.1211130619049072,0.6263128519058228,0.958914577960968,-1.4420146942138672,-1.329981803894043,-1.0199615955352783,-1.4744682312011719,-1.387523889541626,-0.5058680772781372],[-1.2716960906982422,-5.0162129402160645,-4.994877338409424,-2.7172341346740723,-1.747174859046936,0.3101106882095337,2.973459243774414,null,4.82600736618042,4.310317039489746,2.8759536743164062],[-4.805746555328369,-3.6272614002227783,-11.074409484863281,-9.0767183303833,-7.143100738525391,-1.0388708114624023,1.5674785375595093,2.105727195739746,1.416953444480896,5.402349948883057,-1.3021419048309326],[-2.9790008068084717,-3.3624613285064697,-0.8020971417427063,-0.19271165132522583,-0.674490749835968,1.3644870519638062,-0.674490749835968,-0.41127485036849976,1.4378678798675537,0.7066093683242798,0.2904057502746582],[-3.1054677963256836,-3.142627239227295,-0.957047700881958,-1.2140833139419556,null,0.34112176299095154,0.94998699426651,0.3865983486175537,0.6117474436759949,1.753675937652588,0.8805851340293884],[-0.03512972593307495,0.3947019875049591,-1.914095401763916,-2.746140956878662,-1.5602678060531616,1.341228723526001,1.4344803094863892,2.0481488704681396,0.867949366569519,1.972082495689392,0.7400662302970886],[-6.60438871383667,-3.986989736557007,-2.9622905254364014,-5.723536014556885,-2.616698980331421,3.7833504676818848,2.9164600372314453,null,5.463898181915283,6.577890872955322,9.37729549407959],[-1.2576441764831543,-1.6637438535690308,-0.6106875538825989,-0.8286600708961487,-1.121442437171936,3.5120036602020264,2.8689606189727783,0.3948238492012024,1.9032142162322998,2.505251407623291,1.9672647714614868],[-1.1030734777450562,-2.9277894496917725,-0.5924581289291382,-1.0888208150863647,-1.4708774089813232,0.3488745391368866,1.5484788417816162,0.46885332465171814,1.9816434383392334,3.0384202003479004,4.580916404724121],[-2.1850690841674805,-0.47963786125183105,-1.4948173761367798,-0.6841263175010681,-1.9909666776657104,4.853232383728027,1.9474732875823975,0.995285153388977,3.6809418201446533,2.556641101837158,2.2295665740966797],[-3.8080623149871826,-1.1741135120391846,-10.06267261505127,-8.190244674682617,-6.5254950523376465,-0.6977490782737732,2.241969347000122,4.170327186584473,3.435197114944458,6.732059955596924,-1.3583494424819946],[-2.4028732776641846,-2.0834269523620605,-0.3919338285923004,-1.4838796854019165,-0.958914577960968,1.8606641292572021,0.6174915432929993,1.0775401592254639,1.4587823152542114,2.1455230712890625,1.2459343671798706],[0.021077835932374,-0.7544304132461548,-3.6367812156677246,-2.630513906478882,-1.462751030921936,3.0080738067626953,3.7334487438201904,1.6039719581604004,3.173766613006592,5.190367221832275,1.4895004034042358],[-0.674490749835968,1.0592002868652344,-1.7226858139038086,-2.1487348079681396,-1.9503346681594849,2.372346878051758,1.5864782333374023,2.944727897644043,1.8613853454589844,0.674490749835968,null],[-0.07728540152311325,-0.4096906781196594,-1.777374267578125,-1.801853895187378,-0.674490749835968,0.0155055345967412,-0.24699661135673523,1.0364125967025757,2.441761016845703,3.0833864212036133,4.815114498138428],[-1.0187621116638184,-0.23981893062591553,-0.9661624431610107,-1.1755410432815552,-0.7638810873031616,2.0079667568206787,1.9569731950759888,null,1.432639241218567,1.7665233612060547,2.726066827774048],[-2.57149600982666,-1.4289212226867676,-0.7018349766731262,null,-0.8613978624343872,1.0388708114624023,0.037999477237463,0.6662652492523193,2.8966503143310547,3.526623010635376,5.761275291442871],[-0.35832321643829346,0.674490749835968,-3.9193382263183594,-5.415197372436523,-1.6659109592437744,2.0312249660491943,2.4509663581848145,null,2.6665914058685303,4.400249004364014,1.0960475206375122],[-4.707383632659912,-0.1498868316411972,-8.257954597473145,-10.512420654296875,-4.7783203125,null,5.167929172515869,3.4547088146209717,1.6260979175567627,8.074618339538574,3.316246271133423],[-1.0117361545562744,0.5645737648010254,-0.5104254484176636,-2.0042011737823486,-0.503836452960968,0.6434797048568726,-1.1684839725494385,0.592235803604126,2.969850778579712,3.462385892868042,5.817482948303223],[-2.7471446990966797,-2.183351516723633,-2.5794713497161865,-1.8307605981826782,-2.4541711807250977,5.7215423583984375,2.830961227416992,null,4.925351142883301,3.68721604347229,5.1148881912231445],[-2.2904582023620605,-1.6887249946594238,-0.9297034740447998,-1.4742441177368164,-0.7557547092437744,0.6512324810028076,0.25649648904800415,0.8143242001533508,0.4287460744380951,1.9335402250289917,2.810378074645996],[-1.4262669086456299,-1.9435325860977173,-1.5677353143692017,-1.1755410432815552,-0.7557547092437744,0.10078597813844681,0.018999740481376648,0.016450993716716766,2.337188959121704,3.481657028198242,3.7096991539001465],[-0.2388821393251419,-1.1940984725952148,0.8841297626495361,2.2739973068237305,1.194580078125,-0.6822435259819031,-0.15199792385101318,1.184471607208252,-2.7711637020111084,-1.9977773427963257,-2.0515761375427246],[-4.8900580406188965,-5.845586776733398,-3.0352084636688232,-0.7033975124359131,-0.674490749835968,-0.19381918013095856,-0.3894946575164795,-1.1022166013717651,1.9032142162322998,4.008402347564697,2.791642427444458],[-1.5105782747268677,-2.488121509552002,-0.8567855358123779,-0.5492281913757324,-0.788260281085968,0.8140406012535095,1.263482689857483,1.4723639488220215,-0.020914442837238312,0.7001856565475464,0.5527077317237854],[-0.7447502017021179,-0.3747170865535736,2.5794713497161865,3.1990132331848145,2.186000108718872,-0.0077527668327093124,0.09499870240688324,-0.8225497007369995,-0.010457221418619156,-0.7130330801010132,null],[0,0.36972084641456604,-3.0169789791107178,-3.3628182411193848,-1.0157992839813232,1.4962841272354126,2.251469135284424,null,3.2155954837799072,5.530824184417725,1.8267457485198975],[-1.398163080215454,0.36972084641456604,-2.807339906692505,-3.0063016414642334,-1.7065428495407104,2.1320109367370605,0.21849700808525085,1.7931584119796753,1.3908103704452515,1.7279810905456543,1.0117361545562744],[-0.2529340386390686,-0.2048453390598297,-2.8984873294830322,-0.1059914082288742,-2.0884833335876465,2.023472309112549,-0.009499870240688324,-0.1974119246006012,4.794635772705078,5.9290947914123535,3.559812307357788],[-0.11944106966257095,-0.1898566633462906,2.8802578449249268,3.7867839336395264,2.4948031902313232,-0.6279741525650024,-0.674490749835968,-0.9294811487197876,-0.05228610336780548,-0.5460163354873657,0.168622687458992],[-0.48479023575782776,-0.24981139600276947,-1.4401289224624634,-1.4838796854019165,null,2.977062702178955,3.07795786857605,1.2585010528564453,1.5162971019744873,2.267573595046997,0.889953076839447],[-0.34427133202552795,0.06994719058275223,-0.22786849737167358,-0.9731938242912292,null,0.3876383602619171,-0.11399843543767929,0.2878924012184143,2.8914215564727783,5.614332675933838,6.801115036010742],[1.3841112852096558,0.36472463607788086,2.023472309112549,2.5630648136138916,3.3480746746063232,0.8993210196495056,null,0.649814248085022,-0.24574469029903412,-0.6809144616127014,0.6557549238204956],[-2.0796797275543213,-0.2098415642976761,null,-1.5031508207321167,-1.292096734046936,0.19381918013095856,0.7314899563789368,0.674490749835968,2.0182435512542725,1.8050657510757446,2.932161331176758],[1.173332929611206,1.1841059923171997,0.710949718952179,0.18307606875896454,0.3575613796710968,0.4729188084602356,1.3869810104370117,0.7238437533378601,-1.0248076915740967,-1.2718968391418457,-2.267038345336914],[0.1405189037322998,0.7394416928291321,0.22786849737167358,-0.6166772842407227,-0.5851004123687744,-1.5117896795272827,-2.42246675491333,-2.837796449661255,-1.003893256187439,-1.2012358903884888,-0.4121887981891632],[1.3841112852096558,1.8635929822921753,0.3645896017551422,0.8575668334960938,0.6338587999343872,-1.1629151105880737,-0.674490749835968,-0.6333632469177246,-3.173766613006592,-2.762200355529785,-1.3583494424819946],[1.6159673929214478,null,1.312522530555725,1.8307605981826782,0.7476283311843872,-0.8993210196495056,-1.2729825973510742,-1.4888149499893188,-2.629991054534912,-2.6273021697998047,-2.4169251918792725],[-0.5480237603187561,-0.10991701483726501,-2.3151440620422363,-1.994565486907959,-0.7557547092437744,1.0311180353164673,0.9309872388839722,0.9541576504707336,3.7175421714782715,4.445215225219727,4.6183881759643555],[-2.353691816329956,-3.0576913356781006,0.05468843877315521,-1.0117361545562744,-3.104282855987549,2.302572011947632,3.296454906463623,1.3572070598602295,3.2678816318511963,1.1305749416351318,1.4145569801330566],[-4.440397262573242,-2.2582950592041016,-0.811211884021759,-0.6166772842407227,-1.6659109592437744,2.52740216255188,2.279968738555908,-0.5017552971839905,3.00645112991333,3.3403351306915283,1.7892740964889526],[-1.988342523574829,-0.4296756088733673,-1.5312763452529907,null,-0.8288922309875488,0.6124686002731323,0.20899713039398193,-0.5099807977676392,2.692734479904175,2.473132848739624,4.065680503845215],[-3.386505603790283,-3.1026575565338135,-1.7500300407409668,-1.397159457206726,-1.02392578125,0.6202213764190674,0.7884892225265503,0.8636772036552429,1.6104120016098022,2.1647942066192627,2.9602649211883545],[-0.6885426640510559,-1.2090871334075928,-1.2396045923233032,-0.9539226293563843,null,1.852911353111267,2.2134697437286377,0.8225497007369995,1.3542101383209229,1.5545406341552734,1.620651364326477],[-0.4356086254119873,-0.22982648015022278,-0.9752771854400635,-0.6166772842407227,-1.6008996963500977,1.2947121858596802,0.22799687087535858,1.4230109453201294,1.9189000129699707,1.9335402250289917,4.103152275085449],[-5.030576705932617,-4.0769219398498535,-2.388061761856079,-3.3242759704589844,-0.7557547092437744,-0.7210073471069336,-0.4654936194419861,-1.5546189546585083,1.9973292350769043,5.029773712158203,5.414661884307861],[-1.4403188228607178,-0.8193813562393188,-1.2396045923233032,-1.6380490064620972,-3.331821918487549,5.791316986083984,3.837947368621826,1.4312365055084229,4.324060916900635,3.989130973815918,2.3981893062591553],[-3.555128335952759,-2.5630648136138916,-0.6106875538825989,-1.2429901361465454,-0.7720075249671936,1.27920663356781,-0.056999217718839645,0.22208842635154724,0.9254640936851501,1.6123541593551636,3.541076421737671],[-1.4403188228607178,-1.4139324426651,-3.1992738246917725,-2.4667091369628906,-2.0397250652313232,-1.3799926042556763,1.2159833908081055,null,1.5424400568008423,4.862757205963135,3.8033783435821533],[-0.007025945000350475,0.8743398785591125,-0.8476707935333252,0.9346514940261841,-0.7557547092437744,0.5116826295852661,-1.2919822931289673,-1.2009226083755493,2.7031917572021484,5.492281913757324,5.021208763122559],[-1.306825876235962,-1.1141588687896729,-2.151078701019287,-1.1466343402862549,-0.8045130968093872,0.8140406012535095,1.4629799127578735,1.6039719581604004,0.4287460744380951,2.2097601890563965,1.6300193071365356],[-0.7588021159172058,0.5296001434326172,-1.0299656391143799,-0.7612109780311584,-1.1620744466781616,1.2947121858596802,2.8119614124298096,null,5.1083526611328125,6.866958141326904,6.351454734802246],[1.306825876235962,0.8843322992324829,-0.674490749835968,-1.0888208150863647,-1.007672905921936,1.2869594097137451,1.6149778366088867,null,3.4561116695404053,1.8628792762756348,3.3256142139434814],[-0.4918161928653717,0.43966805934906006,-0.14583584666252136,null,-1.8528180122375488,2.349088430404663,1.643477439880371,0.36192187666893005,4.930579662322998,3.5458943843841553,4.59028434753418],[-3.2249088287353516,-5.031201362609863,-6.635530948638916,-2.485980272293091,-1.2189592123031616,-0.5659520030021667,2.203969717025757,1.6039719581604004,3.435197114944458,5.415197372436523,6.913530349731445],[-2.831455945968628,-5.650733470916748,-1.9414396286010742,-1.2815324068069458,-0.7557547092437744,-0.0620221383869648,1.7194764614105225,0.674490749835968,2.7188775539398193,3.78357195854187,3.7565388679504395],[-0.8852691054344177,-3.062687635421753,1.5950795412063599,1.3586170673370361,2.072230577468872,-1.4885313510894775,1.643477439880371,null,-5.584156036376953,-5.858434200286865,-3.6628594398498535],[-0.35832321643829346,-3.0377066135406494,0.37370434403419495,1.2429901361465454,1.2677175998687744,-1.4730257987976074,-0.49399322271347046,1.0857656002044678,-4.784178733825684,-5.38950252532959,null],[-0.30211564898490906,0.7594266533851624,2.4062912464141846,2.3992600440979004,1.9259555339813232,0.08528044074773788,-0.5414925813674927,-0.8060986995697021,-0.09934359788894653,-0.9378633499145508,-0.1311509758234024],[-0.653412938117981,0.4196831285953522,1.2304898500442505,1.2718968391418457,0.845145046710968,0.0155055345967412,-0.37999477982521057,-0.592235803604126,-1.5319828987121582,-1.419642448425293,-1.6112834215164185],[-0.8150096535682678,0.22982648015022278,4.5664849281311035,3.6326146125793457,2.9661340713500977,0.4884243309497833,1.7194764614105225,0.9541576504707336,-1.0248076915740967,-1.49030339717865,-1.3583494424819946],[-0.5339718461036682,-2.1433818340301514,-2.1419639587402344,null,-1.121442437171936,0.07752767205238342,1.3394815921783447,0.2549903988838196,2.300588607788086,1.952811360359192,1.8548495769500732],[-1.6229933500289917,-1.3839551210403442,-3.0625526905059814,-3.594072103500366,-3.5106024742126465,-0.0155055345967412,2.346467971801758,2.1797566413879395,1.537211537361145,null,-1.1709909439086914],[-1.6229933500289917,-1.753675937652588,-1.4948173761367798,null,-1.4464982748031616,2.194033145904541,-0.37999477982521057,-1.1433440446853638,3.811657190322876,2.697962999343872,3.47550106048584],[-2.7541706562042236,-1.7286947965621948,-1.3763257265090942,-1.387523889541626,-1.3733607530593872,1.697856068611145,1.2254831790924072,1.6039719581604004,1.2548664808273315,1.3361340761184692,1.1054154634475708],[0.309141606092453,-0.6944756507873535,0.9297034740447998,-0.009635581634938717,1.3408551216125488,-0.5581992268562317,-0.5319927334785461,-0.008225496858358383,-3.639112949371338,-2.935640811920166,null],[-0.653412938117981,-1.0492078065872192,0.8476707935333252,1.2622612714767456,0.9914201498031616,-0.13179704546928406,-0.10449856519699097,-0.2467649132013321,-0.9463785290718079,-2.139099359512329,-1.1428871154785156],[-2.7682225704193115,-1.5338419675827026,-1.5403910875320435,-1.7440403699874878,null,1.4110037088394165,0.5034931302070618,0.8965792059898376,4.925351142883301,5.774925708770752,8.871427536010742],[-3.0071046352386475,-1.73868727684021,-2.3060293197631836,-1.348981499671936,-0.7557547092437744,-0.41864943504333496,0.29449597001075745,-1.3983345031738281,3.26265287399292,2.5309462547302246,1.6487551927566528],[-1.4262669086456299,null,-3.9466824531555176,-3.4206316471099854,-4.006312370300293,-1.5117896795272827,-0.2374967485666275,-0.7567457556724548,0.9306926727294922,2.2611498832702637,-0.8524813652038574],[-2.845507860183716,0.674490749835968,-6.790481090545654,-9.741573333740234,-4.721435546875,0.3876383602619171,1.5294790267944336,null,1.432639241218567,4.689316749572754,0.0468396358191967],[-2.690937042236328,-1.9185514450073242,-6.389432907104492,-5.607908725738525,-3.5349817276000977,null,1.3584814071655273,2.3936195373535156,1.0509507656097412,4.124029159545898,-0.430924654006958],[-2.6768851280212402,-0.7694190740585327,-4.84904146194458,-4.6347150802612305,-2.1697473526000977,2.4111106395721436,0.8549882769584656,0.4935298264026642,0.9829787611961365,4.233232498168945,0.8993210196495056],[-2.2061469554901123,-1.4888758659362793,-0.8567855358123779,-1.6091421842575073,-0.6582379937171936,0.023258302360773087,1.263482689857483,0.27144140005111694,2.556790590286255,4.894876003265381,8.140728950500488],[1.4262669086456299,2.103411912918091,0.23698323965072632,0.7612109780311584,0.4875836968421936,-1.4032509326934814,-3.3154544830322266,-2.837796449661255,-1.2548664808273315,-1.4324898719787598,-0.1124151274561882],[-1.7143306732177734,-1.1341437101364136,-2.123734474182129,null,-1.3002231121063232,1.7443726062774658,2.3654675483703613,0.37014737725257874,2.9646222591400146,3.3724536895751953,5.761275291442871],[-1.8689014911651611,-3.187593460083008,-2.980520009994507,null,-2.0397250652313232,2.1320109367370605,0.15199792385101318,1.0857656002044678,0.9463785290718079,1.2205071449279785,0.2529340386390686],[-0.17564862966537476,-2.9128007888793945,-2.980520009994507,-1.7922183275222778,-2.2266321182250977,2.9848153591156006,2.1279709339141846,1.6780014038085938,1.7986420392990112,2.139099359512329,0.1311509758234024],[-0.042155671864748,-1.6387627124786377,-0.8020971417427063,-1.0791852474212646,-0.8370186686515808,2.5894243717193604,2.745462417602539,2.5334529876708984,-0.21437303721904755,1.419642448425293,0.3559812307357788],[-2.241276502609253,-3.3824462890625,-3.9831414222717285,-3.478445291519165,-2.762974262237549,1.9381918907165527,0.9879864454269409,null,3.2208240032196045,3.475233316421509,1.723698616027832],[-1.0890215635299683,-0.22982648015022278,-1.6862268447875977,-1.8307605981826782,-0.7557547092437744,0.29460516571998596,2.2704689502716064,1.5217169523239136,3.7541422843933105,4.9205708503723145,7.01657772064209],[-2.8806376457214355,-1.6637438535690308,-1.2396045923233032,-1.7440403699874878,-1.0401785373687744,2.5351548194885254,1.4439802169799805,1.6039719581604004,0.11502943187952042,1.2975918054580688,1.5363401174545288],[-1.0047101974487305,-2.682974338531494,-2.0325870513916016,-0.674490749835968,-0.7720075249671936,1.2094316482543945,2.1849701404571533,1.4970405101776123,0.7267768383026123,1.683014988899231,1.723698616027832],[-1.28574800491333,-1.8486043214797974,0.9661624431610107,0.8190245032310486,1.6252789497375488,-1.348981499671936,-0.474993497133255,0.6662652492523193,-3.095337390899658,-2.492403984069824,null],[-1.5667858123779297,-1.593796730041504,-1.1849162578582764,-0.5877705216407776,-0.9670409560203552,-0.0155055345967412,0.5414925813674927,0.37014737725257874,0.6588049530982971,1.4260661602020264,0.4777642786502838],[-1.8689014911651611,-1.6537513732910156,-1.3398667573928833,-0.6166772842407227,-1.9503346681594849,0.27909961342811584,0.9784865975379944,0.8307752013206482,2.1019015312194824,1.0213717222213745,1.2646701335906982],[-4.876006126403809,-2.138385534286499,-1.2396045923233032,-2.601607322692871,-0.422572523355484,-1.4032509326934814,null,-2.8953750133514404,1.6417837142944336,1.1755410432815552,2.201462984085083],[-0.49884212017059326,-0.23482270538806915,-1.6406532526016235,-2.0523791313171387,-0.9101561903953552,0.8295460939407349,1.3774811029434204,1.6039719581604004,2.284902811050415,0.8800498247146606,3.156991481781006],[-1.6370452642440796,-0.17486797273159027,-3.253962278366089,-4.008402347564697,-2.332275390625,2.3413357734680176,1.4629799127578735,2.722639560699463,0.4287460744380951,2.473132848739624,0],[1.7002787590026855,3.3075027465820312,2.7161924839019775,3.8060550689697266,2.0478515625,-2.597177028656006,-1.8619744777679443,-0.45240235328674316,-0.0941149890422821,-1.278320550918579,null],[-0.709620475769043,-2.1184005737304688,-1.6315385103225708,-1.2718968391418457,-1.3652342557907104,0.2248302549123764,0.22799687087535858,0.2467649132013321,1.1555229425430298,1.8628792762756348,1.882953405380249],[0.2248302549123764,0.5246039032936096,-0.8659002780914307,-0.7612109780311584,-0.8370186686515808,1.5660589933395386,2.0424721240997314,1.2091480493545532,2.3790178298950195,3.1026575565338135,4.018840789794922],[-0.8431134223937988,-1.1291475296020508,-0.8203266263008118,-0.9346514940261841,null,2.682457447052002,3.058958053588867,1.587520956993103,1.6679267883300781,3.622978925704956,2.3232460021972656],[1.5176042318344116,1.5438344478607178,-0.27344220876693726,-0.14453373849391937,-0.1137695237994194,-2.5118966102600098,-1.6149778366088867,-1.4970405101776123,0.11502943187952042,0.05781349539756775,0.5714435577392578],[-2.0726540088653564,-2.742928981781006,-2.3151440620422363,-1.059913992881775,-0.7395018935203552,0.7055018544197083,-0.8074889183044434,-1.0117361545562744,1.2600951194763184,1.1434224843978882,1.9204250574111938],[-0.9625545144081116,0.09992455691099167,-1.2760635614395142,-1.4357017278671265,-0.7557547092437744,0.8372988700866699,0.7884892225265503,-0.12338245660066605,2.201245069503784,2.646573305130005,3.812746286392212],[0.28806376457214355,0.4896303415298462,-0.5924581289291382,-0.3757877051830292,-0.2194126546382904,0,-0.8169888257980347,0.02467649057507515,1.4796967506408691,1.6958625316619873,2.4356610774993896],[-3.0281825065612793,-2.268287420272827,-1.348981499671936,-3.3242759704589844,-1.7390484809875488,-1.000106930732727,2.8214614391326904,null,3.3881397247314453,4.027673244476318,2.6698591709136963],[-2.339639902114868,-2.438159227371216,-2.798225164413452,-1.7729471921920776,null,0.9846014380455017,0.474993497133255,0.7485202550888062,1.6260979175567627,1.419642448425293,0.5433397889137268],[-2.0586020946502686,0.09992455691099167,-1.740915298461914,-3.651885747909546,-3.331821918487549,0.596963107585907,0.6554909944534302,null,0.9254640936851501,1.4003713130950928,0.9648965001106262],[1.0047101974487305,-0.2048453390598297,1.4492436647415161,0.8286600708961487,2.4054129123687744,-1.0698819160461426,-0.569992184638977,-0.1891864389181137,-2.7554776668548584,-3.558741807937622,null],[0.24590809643268585,0.2098415642976761,-1.3216372728347778,-0.7419398427009583,-2.762974262237549,3.4267232418060303,3.296454906463623,1.5628443956375122,4.6900634765625,3.3274877071380615,1.9016891717910767],[-1.2716960906982422,-1.7286947965621948,-1.7226858139038086,-1.6862268447875977,-1.1864535808563232,0.3488745391368866,-0.04749934747815132,-0.10693146288394928,1.4274107217788696,1.6123541593551636,3.316246271133423],[-2.8946895599365234,null,1.2304898500442505,0.28906747698783875,0.6419851779937744,-1.3722398281097412,-1.5199791193008423,-1.2255990505218506,-1.5267542600631714,-0.17344048619270325,-1.189726710319519],[1.7002787590026855,3.6972086429595947,-1.5039321184158325,-0.6166772842407227,-1.3896135091781616,-1.0466235876083374,-0.674490749835968,-0.8965792059898376,-0.08365777134895325,0.9828293919563293,0.5714435577392578],[-2.255328416824341,-1.3190041780471802,-2.114619731903076,0.15416932106018066,-1.0564312934875488,-0.7675239443778992,-0.7219901084899902,-0.23031391203403473,1.939814567565918,2.4988276958465576,3.1476235389709473],[-4.904109954833984,-3.0227179527282715,-1.6953415870666504,-1.7151336669921875,-0.6338587999343872,0.7287601232528687,-0.674490749835968,0.45240235328674316,1.8456995487213135,1.6252015829086304,2.7166988849639893],[-1.5105782747268677,-2.2732837200164795,-3.9831414222717285,-1.2140833139419556,-1.0157992839813232,1.186173439025879,1.0449856519699097,-0.41127485036849976,3.999886989593506,6.777026176452637,7.597388744354248],[-0.02810378186404705,0.934294581413269,2.4336354732513428,2.1583704948425293,1.6171525716781616,-0.44190773367881775,-0.26599636673927307,-0.20563742518424988,-1.4587823152542114,-1.4067950248718262,-1.2178305387496948],[null,-1.8635929822921753,-2.8164546489715576,-2.5919716358184814,-3.161167621612549,-1.0156124830245972,1.2539827823638916,-1.587520956993103,2.7607064247131348,4.072639465332031,5.07741641998291],[-1.8407976627349854,-0.5096152424812317,-0.4101633131504059,-0.6166772842407227,-2.104736328125,3.7755978107452393,2.279968738555908,0.3948238492012024,5.1083526611328125,3.173318386077881,3.428661346435547],[0.6323350667953491,-0.32975104451179504,-4.183665752410889,-3.8349616527557373,-1.8934500217437744,1.2171844244003296,1.1114847660064697,null,0.9882073998451233,0.8736261129379272,-0.5433397889137268],[-0.7728539705276489,-3.832106828689575,-3.65501070022583,null,-1.6821637153625488,0.9535903930664062,0.15199792385101318,0.8472262024879456,3.6861703395843506,4.875604629516602,5.461501598358154],[-1.819719910621643,-1.1591248512268066,-0.9297034740447998,-2.428166627883911,-3.925048589706421,4.845479488372803,4.303441047668457,-0.4853043258190155,8.658578872680664,4.47091007232666,6.360822677612305],[-1.1873847246170044,-1.1441361904144287,0.027344219386577606,-0.8672024011611938,-0.4144461154937744,-0.11629150807857513,-0.674490749835968,-0.3290198743343353,1.4587823152542114,1.9849299192428589,2.0141043663024902],[-0.9133728742599487,-0.674490749835968,-2.3516030311584473,-2.871403455734253,-2.641078233718872,3.6127896308898926,3.885446786880493,0.296117901802063,6.8442511558532715,3.9505887031555176,1.6300193071365356],[-2.803352117538452,-1.5438344478607178,-0.6289170384407043,-0.9635582566261292,-0.7557547092437744,1.0466235876083374,0.018999740481376648,-0.45240235328674316,1.7411272525787354,1.721557378768921,2.060944080352783],[0.9976842403411865,-1.9335402250289917,-2.9987494945526123,-2.1101925373077393,-1.0320521593093872,-0.2248302549123764,-0.04749934747815132,0.7978731989860535,3.8011999130249023,4.817790985107422,6.004841327667236],[-0.7658280730247498,-0.30976611375808716,-0.7929823994636536,-0.674490749835968,-0.9995465278625488,0.8760626912117004,-0.2849960923194885,0.616912305355072,1.3594387769699097,1.5866591930389404,2.4356610774993896],[-2.9719748497009277,-0.6295247077941895,-0.8020971417427063,-2.601607322692871,-1.8853235244750977,6.209966659545898,3.809447765350342,1.1186676025390625,5.625985145568848,4.959113121032715,2.9790008068084717],[-1.2576441764831543,1.5488306283950806,-3.7735023498535156,-3.410996198654175,-2.1697473526000977,-0.6124686002731323,-0.674490749835968,0.5182062983512878,1.7202128171920776,2.33181095123291,1.1241512298583984],[-1.7635122537612915,-2.9577667713165283,-2.7526514530181885,-0.6166772842407227,-1.5358885526657104,1.0388708114624023,1.2159833908081055,1.6039719581604004,1.218266248703003,1.316862940788269,3.859586000442505],[-0.34427133202552795,-1.0442116260528564,-3.9193382263183594,-2.4956157207489014,-2.2022528648376465,1.9769556522369385,1.8429747819900513,1.3243050575256348,1.1084654331207275,0.7515754103660583,-0.5808115005493164],[-2.7541706562042236,-0.9243021607398987,-1.0208508968353271,-1.5995066165924072,null,0.6124686002731323,0.845488429069519,0.6086868047714233,2.713648796081543,3.366029977798462,5.452133655548096],[null,-3.272529125213623,-1.0299656391143799,-0.40469446778297424,-0.308802992105484,-0.302357941865921,1.3679813146591187,1.6286484003067017,-3.471797466278076,-3.513775587081909,-1.5176042318344116],[-1.0538917779922485,-1.1091625690460205,-0.4375075101852417,-1.0117361545562744,-1.5521414279937744,-0.0077527668327093124,0.3894946575164795,-0.8636772036552429,2.1071300506591797,2.665844440460205,3.47550106048584],[-1.299799919128418,-1.338989019393921,-0.6562612652778625,-0.7515754103660583,-0.958914577960968,0.8295460939407349,1.5864782333374023,0.296117901802063,0.8104346394538879,1.522421956062317,1.0866795778274536],[-3.4989209175109863,-0.45965296030044556,-0.6106875538825989,-1.0310072898864746,-2.535435199737549,2.961557149887085,2.6314640045166016,0.23031391203403473,4.710978031158447,4.458062648773193,2.744802713394165],[-0.1545708030462265,-0.11491324007511139,-1.987013339996338,-2.1294636726379395,-1.3327287435531616,0.11629150807857513,2.526965379714966,1.052863597869873,2.4835898876190186,1.8307605981826782,1.4895004034042358],[-1.6862268447875977,-1.269041895866394,-2.0325870513916016,-3.093021869659424,-2.5516879558563232,2.6049299240112305,2.4604663848876953,null,1.5685831308364868,1.740828514099121,-0.1405189037322998],[-3.049260377883911,-0.44466426968574524,-7.829561710357666,-8.77801513671875,-6.119175434112549,0.9070737957954407,0.41799426078796387,2.3113646507263184,2.1019015312194824,4.6507744789123535,-0.702594518661499],[-0.2810378074645996,-0.024981139227747917,-3.891993999481201,-2.919581413269043,-2.072230577468872,1.4575202465057373,1.7574759721755981,1.5134915113449097,2.420846700668335,0.9892531037330627,0.7775379419326782],[-2.7893004417419434,-2.5980384349823,-0.8294413685798645,-2.2932686805725098,-3.380580186843872,7.1480512619018555,5.538424015045166,1.4230109453201294,3.654798746109009,3.507351875305176,3.972001075744629],[0.8993210196495056,-0.09992455691099167,-7.802217483520508,-4.971960544586182,-5.794119358062744,3.38020658493042,0.17099766433238983,null,4.188117027282715,3.3403351306915283,-0.3653491735458374],[-2.3045101165771484,1.453902244567871,-5.140713214874268,-4.721435546875,-2.7467215061187744,0.7520184516906738,null,0.7567457556724548,3.4561116695404053,4.201113700866699,2.379453420639038],[-5.10786247253418,-2.343230962753296,-1.8229479789733887,-1.2429901361465454,0.4875836968421936,-1.5660589933395386,-0.018999740481376648,-0.888353705406189,1.5162971019744873,2.582335948944092,3.6909632682800293],[-1.28574800491333,-1.0042418241500854,-1.1758015155792236,-1.2333545684814453,-0.7963866591453552,-0.302357941865921,-0.17099766433238983,-0.3783728778362274,1.4535536766052246,1.0021005868911743,1.4239249229431152],[0.4777642786502838,-0.4646492004394531,-4.05605936050415,-1.1466343402862549,-1.6740373373031616,3.659306287765503,4.5504374504089355,null,2.248302459716797,4.342435836791992,1.6768590211868286],[-0.8712172508239746,0.21483780443668365,-0.8750150203704834,null,-1.080810546875,0.7830294966697693,-0.5604923367500305,0.06580397486686707,1.7202128171920776,3.1540472507476807,3.831482172012329],[0.21780431270599365,-0.2098415642976761,-2.324258804321289,null,-1.3002231121063232,0.19381918013095856,0.4844933748245239,-0.09048046916723251,2.4522182941436768,1.779370903968811,1.7049627304077148],[-1.348981499671936,0.6395171880722046,1.8229479789733887,3.6904280185699463,3.6324985027313232,-0.4729188084602356,-0.06649909168481827,0.41950035095214844,-1.4117248058319092,-1.188388466835022,null],[0.5480237603187561,1.753675937652588,0.6471465229988098,0.2505251467227936,1.02392578125,-1.348981499671936,-1.8049752712249756,-1.5546189546585083,-0.4496605098247528,-1.0342191457748413,-0.833745539188385],[-3.6113359928131104,-1.7436835765838623,-0.09114740043878555,-1.0310072898864746,-0.8207658529281616,1.6513394117355347,1.9474732875823975,0.8060986995697021,1.63132643699646,1.0984563827514648,3.0914158821105957],[-3.9556071758270264,-3.1376311779022217,0.20963901281356812,-1.0310072898864746,-1.4464982748031616,-0.3333689868450165,-1.5674785375595093,-0.6415887475013733,1.1398371458053589,0.2184065282344818,-0.2716698944568634],[-5.733171463012695,-4.3966803550720215,0.8385560512542725,-0.8382956385612488,0.8776506185531616,-2.3258302211761475,-2.28946852684021,-2.936502456665039,0.8522635102272034,1.1691173315048218,-0.1030471995472908],[-1.6792010068893433,-0.6894794702529907,-1.3672109842300415,-1.5609643459320068,-0.8857769966125488,0.7985350489616394,2.232469320297241,1.6039719581604004,1.950271725654602,2.0042011737823486,1.66749107837677],[0.1264670193195343,0.7244530320167542,2.151078701019287,2.505251407623291,2.2022528648376465,-0.7907822728157043,0.1614977866411209,1.0117361545562744,-2.044386625289917,-1.914268970489502,null],[-1.9110571146011353,-1.2490569353103638,-3.080782175064087,-1.397159457206726,-1.9665875434875488,2.5661659240722656,0.5604923367500305,0.7731966972351074,1.2444093227386475,0.7708466053009033,0.1124151274561882],[-0.62530916929245,0.6245284676551819,-1.9687838554382324,-3.141199827194214,-2.307896137237549,0.40314391255378723,0.25649648904800415,1.2585010528564453,1.2496379613876343,1.117727518081665,1.0398398637771606],[-4.075048446655273,-3.337480306625366,-1.057309865951538,null,-2.0478515625,1.8141475915908813,2.4034671783447266,0.4935298264026642,6.086102485656738,9.205192565917969,12.412503242492676],[-1.341955542564392,-1.1990946531295776,-3.071667432785034,-2.6883275508880615,-1.1051896810531616,0.4108966588973999,0.5984917879104614,1.3983345031738281,2.6665914058685303,4.201113700866699,5.068048477172852],[-0.2529340386390686,0.5445888638496399,-0.5468844175338745,-0.6166772842407227,-0.7557547092437744,0.1628081202507019,0.4654936194419861,0.35369637608528137,2.352874755859375,3.3917250633239746,2.0141043663024902],[-1.5808377265930176,-1.6787325143814087,-1.2669488191604614,null,-1.194580078125,0.3256162405014038,2.517465591430664,1.348981499671936,2.2587597370147705,3.68721604347229,4.852586269378662],[null,0.7144606113433838,1.9778985977172852,2.0042011737823486,1.6984164714813232,0.10853873938322067,1.282482385635376,0.2467649132013321,-1.8561567068099976,-2.1455230712890625,-2.201462984085083],[0.2810378074645996,-0.34973594546318054,-0.41927802562713623,-1.4742441177368164,null,2.372346878051758,2.517465591430664,1.233824610710144,1.0561792850494385,1.2397782802581787,1.9485288858413696],[-3.1265456676483154,null,-7.6108078956604,-5.492281913757324,-4.5914130210876465,-1.9071807861328125,0.34199532866477966,2.5499041080474854,3.1319377422332764,4.406672954559326,0.6089152693748474],[1.5457079410552979,1.1591248512268066,0.5377696752548218,1.7151336669921875,-0.1300223171710968,-0.9768486618995667,null,0.03290198743343353,-3.3044817447662354,-2.4795565605163574,-2.8759536743164062],[-9.906582832336426,-6.7399115562438965,0.027344219386577606,-1.570599913597107,-0.1625278890132904,0.922579288482666,0.4844933748245239,0.8060986995697021,-0.17777276039123535,0.5203214287757874,1.1709909439086914],[-4.974369525909424,-6.500092506408691,-3.55474853515625,-3.8253262042999268,-1.747174859046936,-0.46516603231430054,0.7314899563789368,0.5017552971839905,2.164644718170166,4.547994613647461,5.452133655548096],[-5.0024733543396,null,-3.181044340133667,-6.426933288574219,-2.1128625869750977,-0.10078597813844681,0.20899713039398193,-0.296117901802063,1.469239592552185,1.7729471921920776,-0.430924654006958],[-4.103152275085449,-1.2240757942199707,null,-1.3682526350021362,-1.7878068685531616,2.1552693843841553,2.279968738555908,1.299628496170044,1.7829562425613403,3.0898101329803467,4.487236976623535],[-0.03512972593307495,-0.6844832301139832,-0.3281306326389313,-0.337245374917984,-1.4139926433563232,1.0233652591705322,0.41799426078796387,-0.15628443658351898,2.0653011798858643,2.505251407623291,3.700331211090088],[-1.5457079410552979,-0.6595020890235901,0.6289170384407043,0.7130330801010132,1.576520562171936,-0.9380848407745361,0.10449856519699097,-0.7073927521705627,-1.7254414558410645,-2.11982798576355,-1.2834060192108154],[1.9040311574935913,null,2.2695703506469727,0.8479312658309937,3.209925889968872,-2.139763832092285,-0.037999477237463,0.8554517030715942,-5.076981067657471,-4.689316749572754,-2.8665857315063477],[-2.5223143100738525,0.9592757225036621,-6.2071380615234375,-7.515754222869873,-5.030238151550293,null,-0.4369940161705017,2.2949137687683105,2.494047164916992,3.6101315021514893,-0.0936792716383934],[-0.8852691054344177,-2.9427781105041504,-2.4518649578094482,-1.850031852722168,-1.2108328342437744,0.8605571985244751,2.574464797973633,1.5546189546585083,1.202580451965332,2.678691864013672,1.6300193071365356],[-5.164069652557373,-6.749903678894043,-2.597700834274292,-2.534158229827881,-0.7557547092437744,-0.6899963021278381,0.4369940161705017,1.3572070598602295,6.065188407897949,10.592717170715332,13.227513313293457],[-2.0304982662200928,-0.8993210196495056,-1.3034077882766724,-1.1273630857467651,null,1.0388708114624023,-0.12349830567836761,0.5017552971839905,2.321503162384033,5.068316459655762,4.543444633483887],[-0.2529340386390686,-0.7394416928291321,-0.7200644612312317,-1.2815324068069458,null,1.7521253824234009,0.4844933748245239,1.4312365055084229,1.8143278360366821,1.6380490064620972,2.7822744846343994],[-0.014051890932023525,-1.0292229652404785,3.3997979164123535,4.104758262634277,3.469970464706421,-1.5272951126098633,-0.6364912986755371,0.21386292576789856,-2.164644718170166,-1.5288456678390503,null],[-0.7166464328765869,-2.2283177375793457,0.19140954315662384,0.8575668334960938,0.511962890625,-1.5505534410476685,0.028499610722064972,null,-4.209031581878662,-4.56726598739624,-2.6230196952819824],[-3.8010363578796387,-3.5373291969299316,-2.2331113815307617,-1.859667420387268,-0.2681710124015808,-1.5660589933395386,2.4604663848876953,-0.8801282048225403,2.3476462364196777,3.526623010635376,2.9415290355682373],[-3.428661346435547,1.9535250663757324,-5.924581050872803,-5.723536014556885,-5.290282726287842,2.302572011947632,0.009499870240688324,-0.4770788252353668,2.3999321460723877,1.8885741233825684,-0.5339718461036682],[-0.674490749835968,0.15488305687904358,null,-0.8575668334960938,-1.1376953125,1.5040369033813477,0.5034931302070618,0.8554517030715942,2.384246349334717,1.54811692237854,1.7611702680587769],[-2.114809513092041,-1.4189287424087524,-2.0963902473449707,-2.457073450088501,null,3.620542287826538,2.4414665699005127,1.1680206060409546,1.7829562425613403,2.537369966506958,2.2857742309570312],[-0.07728540152311325,-4.021963596343994,-7.884250164031982,-4.44200325012207,-4.900216102600098,2.52740216255188,-0.6649909019470215,2.6239335536956787,1.8613853454589844,1.5352694988250732,0.4402925670146942],[-2.0515761375427246,-3.6322576999664307,null,-1.1851766109466553,-0.9670409560203552,2.038977861404419,1.557978630065918,0.1480589509010315,3.022136926651001,2.987030506134033,4.6183881759643555],[-3.75185489654541,-3.0526952743530273,-1.9414396286010742,-1.8885741233825684,-1.5927733182907104,2.139763832092285,1.1684839725494385,1.6039719581604004,1.6104120016098022,3.6807923316955566,5.124256134033203],[-0.3231934905052185,-0.4846341013908386,-2.333373546600342,-1.3297103643417358,-1.4790037870407104,0.7907822728157043,0.30399584770202637,1.5546189546585083,0.7110910415649414,1.4710322618484497,2.5761799812316895],[-0.7306983470916748,-0.7244530320167542,-3.828190803527832,-2.2065484523773193,-3.9900598526000977,2.7599852085113525,1.329981803894043,null,2.7711637020111084,0.5588637590408325,0.5620756149291992],[-0.41453078389167786,-1.0292229652404785,1.3307520151138306,2.996666193008423,2.2672641277313232,-0.4341549575328827,-0.2374967485666275,-0.2385394126176834,-0.5751471519470215,-0.9892531037330627,-0.8993210196495056],[0.7939318418502808,0.0749434158205986,null,-1.2237190008163452,-0.2925502061843872,1.7908892631530762,3.9139463901519775,3.8084051609039307,-1.2914668321609497,-0.1284744292497635,-0.337245374917984],[-2.683911085128784,-3.0077290534973145,-1.166686773300171,null,-0.7801339030265808,-0.19381918013095856,0.4274941384792328,-0.12338245660066605,0.7529199123382568,2.062014579772949,1.3677173852920532],[-0.7939318418502808,-0.29477745294570923,-1.0299656391143799,-2.18727707862854,-1.4871302843093872,3.1631290912628174,2.507965564727783,1.5628443956375122,2.8757357597351074,2.5951836109161377,0.8150096535682678],[-0.8360875248908997,-2.1433818340301514,-1.4674731492996216,-1.5995066165924072,-0.7557547092437744,-0.0077527668327093124,0.37999477982521057,-0.06580397486686707,1.3228384256362915,1.2847442626953125,0.8524813652038574],[-0.8922950625419617,-4.211820125579834,-5.942810535430908,-3.7289702892303467,-2.413539171218872,1.4575202465057373,3.809447765350342,1.6039719581604004,4.6900634765625,4.503028869628906,3.4848690032958984],[-1.932134985923767,-0.7844077944755554,-2.6797335147857666,-3.3242759704589844,null,2.612682580947876,0.5509924292564392,0.6333632469177246,2.3110458850860596,2.0491671562194824,0.7119624614715576],[-0.3934529423713684,0.49962279200553894,-2.5885860919952393,-1.628413438796997,-1.3408551216125488,0.23258301615715027,1.1684839725494385,-1.29140305519104,4.125373840332031,5.787773132324219,4.271774768829346],[-3.0914158821105957,-1.0542041063308716,-3.4089126586914062,null,-2.616698980331421,0,-0.18999738991260529,-1.0281871557235718,1.1032367944717407,0.7644228339195251,1.292773962020874],[-0.6042312979698181,-1.0292229652404785,-0.8567855358123779,-0.8672024011611938,-0.2925502061843872,0.9768486618995667,0.21849700808525085,-0.08225496858358383,2.044386625289917,1.4067950248718262,2.1265194416046143],[-1.5316561460494995,-0.7344455122947693,-1.485702633857727,-0.6166772842407227,-0.845145046710968,-0.04651660472154617,-0.37049493193626404,-1.1926970481872559,2.091444253921509,1.7857946157455444,3.559812307357788],[-0.4075048267841339,0.10492078214883804,2.8164546489715576,3.3724536895751953,2.0397250652313232,0.13179704546928406,-0.674490749835968,-0.3948238492012024,-1.8561567068099976,-1.5416932106018066,-0.6370190382003784],[-3.534050464630127,-1.633766531944275,-1.740915298461914,-1.6476845741271973,-0.7557547092437744,-0.5737047791481018,1.0924850702285767,-1.052863597869873,2.8966503143310547,4.554418563842773,5.9767374992370605],[-7.243749618530273,-4.826355934143066,-1.285178303718567,-1.9367520809173584,-0.7557547092437744,1.8063948154449463,1.3394815921783447,1.1351186037063599,3.1005661487579346,4.946265697479248,5.723803520202637],[0.5269458889961243,0.5545812845230103,1.2396045923233032,1.3682526350021362,1.576520562171936,-0.13179704546928406,0.5889919400215149,-0.4030493497848511,-1.2966954708099365,-0.9956768155097961,-1.3583494424819946],[-1.6792010068893433,-2.3832006454467773,null,1.4453372955322266,-1.9909666776657104,7.055018424987793,3.837947368621826,5.683818340301514,-0.16208693385124207,-2.408895492553711,1.292773962020874],[-0.9133728742599487,-1.4489060640335083,-3.2266180515289307,-2.013836622238159,null,4.0857086181640625,3.248955488204956,0.6991672515869141,3.712313413619995,6.8541107177734375,2.3888213634490967],[0.1124151274561882,0.8043926954269409,-3.6094369888305664,-2.8521323204040527,-0.9182826280593872,1.7986420392990112,5.547924041748047,0.4935298264026642,4.9201226234436035,6.256704807281494,3.0352084636688232],[-1.0257880687713623,-1.1241512298583984,-2.5885860919952393,-3.237555742263794,-2.275390625,2.6591992378234863,3.2774550914764404,1.6039719581604004,5.150181293487549,4.580113410949707,1.7986420392990112],[1.405189037322998,0.8893285393714905,-5.505302906036377,-3.4977164268493652,-3.7462680339813232,8.698604583740234,null,3.9729151725769043,4.758035659790039,2.473132848739624,2.697962999343872],[2.2061469554901123,2.073434591293335,-1.1849162578582764,-1.0406428575515747,-1.462751030921936,1.3179703950881958,1.0259859561920166,null,-0.8052060008049011,0.07708466053009033,-0.1405189037322998],[-0.62530916929245,0.1698717474937439,-4.821697235107422,-3.256826877593994,-3.4780969619750977,1.620328426361084,2.3559677600860596,1.6039719581604004,3.639112949371338,3.0063016414642334,0.3840850293636322],[-0.9485026597976685,-3.0077290534973145,-2.2148818969726562,null,-1.5846469402313232,1.2094316482543945,0.44649389386177063,-1.7273544073104858,4.0783162117004395,4.984807968139648,5.517709255218506],[-2.023472309112549,-1.4239249229431152,-5.095139503479004,-4.143300533294678,-1.8446916341781616,0.1240442767739296,2.9924590587615967,null,2.9332504272460938,5.729959487915039,3.8033783435821533],[-1.5527338981628418,-2.0184760093688965,-2.6523892879486084,-1.0502784252166748,-1.064557671546936,2.2405498027801514,0.2849960923194885,0.5264317989349365,3.19468092918396,2.7878952026367188,1.7424345016479492],[-4.0609965324401855,-3.8670804500579834,-1.7956037521362305,-1.2526257038116455,null,-1.3877453804016113,-0.3514951765537262,-2.377168655395508,1.7829562425613403,1.6316252946853638,0.7400662302970886],[-1.412214994430542,1.6487551927566528,-0.5742286443710327,-1.2526257038116455,-1.8934500217437744,4.132225036621094,null,-1.8507368564605713,8.32394790649414,9.205192565917969,8.393662452697754],[-2.810378074645996,-3.2275631427764893,0.027344219386577606,-0.1059914082288742,0.4957100749015808,-0.5349409580230713,-0.009499870240688324,0.12338245660066605,-1.4221820831298828,-1.1434224843978882,0.3278774619102478],[-0.6955686211585999,0.0949283316731453,-3.45448637008667,-3.1990132331848145,-1.6740373373031616,0.13179704546928406,0.674490749835968,1.6039719581604004,2.692734479904175,2.948488235473633,1.508236289024353],[-2.3255879878997803,2.6929666996002197,-10.244967460632324,-9.895743370056152,-6.273576736450195,-1.1319040060043335,0.2754962146282196,4.384190082550049,0.4287460744380951,5.42804479598999,-0.3278774619102478],[-0.646386981010437,-0.5296001434326172,-0.337245374917984,-1.1466343402862549,-1.3733607530593872,0.44190773367881775,0.11399843543767929,-0.31256890296936035,2.8757357597351074,2.954911947250366,3.4661331176757812],[-0.042155671864748,0.1698717474937439,2.5065534114837646,2.5919716358184814,1.064557671546936,0.2635940909385681,-0.14249804615974426,0.23031391203403473,-0.5594613552093506,-0.6166772842407227,-0.9742644429206848],[1.3279036283493042,2.1333892345428467,-3.208388566970825,-4.702164173126221,-3.3074426651000977,-1.1396567821502686,null,-1.6615504026412964,0.6274332404136658,1.6894387006759644,3.1944632530212402],[-0.1545708030462265,-0.3747170865535736,2.2695703506469727,1.8885741233825684,1.7146692276000977,0.9613431692123413,1.3014822006225586,0.9623831510543823,-1.7149842977523804,-1.6701675653457642,-1.7611702680587769],[-1.173332929611206,-0.674490749835968,0.8750150203704834,2.457073450088501,1.7878068685531616,0.34112176299095154,-0.07599896192550659,0.5840103030204773,-2.3424174785614014,-1.5738117694854736,-0.7588021159172058],[-4.0539703369140625,-5.051186561584473,-3.3633389472961426,-2.505251407623291,-0.7557547092437744,-0.6202213764190674,2.004472494125366,-0.12338245660066605,0.46011772751808167,2.588759660720825,1.3021419048309326],[0.62530916929245,0.649509608745575,1.7956037521362305,2.2258195877075195,1.2189592123031616,0.4496605098247528,null,-0.37014737725257874,-1.218266248703003,-1.49030339717865,-0.9274247884750366],[-1.5597598552703857,-1.6137815713882446,null,-1.0695496797561646,-1.0564312934875488,2.333582878112793,3.7809481620788574,1.299628496170044,1.5058398246765137,2.556641101837158,2.5012366771698],[-0.33021944761276245,-1.683728814125061,1.7956037521362305,2.139099359512329,1.4708774089813232,-0.6822435259819031,-0.674490749835968,-0.4277258515357971,-1.9816434383392334,-1.8757266998291016,-0.8150096535682678],[1.0328140258789062,1.363970160484314,0.44662225246429443,0.7130330801010132,0.3006766140460968,-0.9923542141914368,-1.5294790267944336,-1.3160794973373413,-1.202580451965332,-1.8050657510757446,-1.3583494424819946],[-1.0187621116638184,-1.3689664602279663,-1.6953415870666504,-1.4260661602020264,-0.8532714247703552,0.922579288482666,0.22799687087535858,1.2091480493545532,1.2339520454406738,1.8050657510757446,2.922793388366699],[-2.690937042236328,-4.676469326019287,-1.8685216903686523,-2.2065484523773193,-0.7557547092437744,4.713682651519775,1.3394815921783447,2.599256992340088,2.4835898876190186,3.475233316421509,2.7166988849639893],[-0.24590809643268585,-1.5088608264923096,-2.050816535949707,-1.1466343402862549,-0.7557547092437744,1.8606641292572021,1.3679813146591187,1.0446381568908691,2.6038479804992676,1.5738117694854736,4.0282087326049805],[-0.31616753339767456,-2.0184760093688965,0.6015728116035461,1.532057523727417,1.6171525716781616,-0.45741328597068787,-0.3514951765537262,0.23031391203403473,-3.947600841522217,-3.6101315021514893,-1.3583494424819946],[-1.166306972503662,-0.1498868316411972,-11.056180000305176,-8.170973777770996,-11.336320877075195,5.078062534332275,-1.348981499671936,3.207943916320801,4.135830879211426,3.2118606567382812,0.8150096535682678],[-1.28574800491333,-1.6387627124786377,-0.9661624431610107,-1.3778883218765259,-0.365687757730484,3.9926750659942627,3.381953716278076,0.6991672515869141,7.361883640289307,3.4366910457611084,4.093784332275391],[-2.3817954063415527,-0.2248302549123764,-1.13022780418396,-1.0791852474212646,-2.535435199737549,3.1088597774505615,4.170443058013916,null,0.5803757905960083,1.45176100730896,2.1452553272247314],[6.21796178817749,3.1975858211517334,-0.3554748594760895,-0.462507963180542,2.242884874343872,0.6589851975440979,0.5509924292564392,0.02467649057507515,-0.4287460744380951,-0.4817791283130646,-1.0866795778274536],[1.0538917779922485,0.32975104451179504,2.2695703506469727,2.476344585418701,1.3977398872375488,0.3953911364078522,-0.22799687087535858,0.337245374917984,-0.25620192289352417,-0.025694886222481728,0],[-1.2716960906982422,-0.3147623538970947,-3.3268799781799316,null,-3.0636508464813232,-0.10853873938322067,0.028499610722064972,-0.5511083006858826,0.7110910415649414,0.2505251467227936,-0.2997736632823944],[-1.8267457485198975,-1.673736333847046,-2.871143102645874,-3.2471911907196045,null,2.349088430404663,2.2609689235687256,1.5628443956375122,1.014350414276123,3.173318386077881,1.8173779249191284],[0.1545708030462265,0.5695699453353882,0.993506669998169,1.339345932006836,1.4790037870407104,-0.7907822728157043,null,-0.9623831510543823,-2.316274404525757,-1.5995066165924072,-1.1428871154785156],[0.13349296152591705,0.5645737648010254,-2.460979700088501,-0.5492281913757324,-0.9995465278625488,1.8761696815490723,1.2729825973510742,1.1515696048736572,1.683612585067749,2.4474380016326904,1.2271984815597534],[-0.9695804715156555,-1.20409095287323,1.4674731492996216,1.522421956062317,1.0889369249343872,-0.6279741525650024,-0.674490749835968,-0.05757847800850868,-0.5856043696403503,-0.5331689119338989,0],[-4.517683029174805,-4.5215864181518555,-0.6562612652778625,-0.9731938242912292,-0.1950334757566452,0.9690959453582764,1.0164860486984253,null,0.28757357597351074,1.882150411605835,2.7354347705841064],[-0.5620756149291992,1.2240757942199707,1.2578340768814087,1.7825827598571777,1.9259555339813232,-1.5583062171936035,-1.7479760646820068,-2.130403757095337,-0.19345858693122864,0.28906747698783875,0.215462327003479],[-2.255328416824341,-1.1391398906707764,-0.45573699474334717,null,-1.2189592123031616,1.3877453804016113,1.814475178718567,0.3865983486175537,2.316274404525757,3.012725353240967,4.5247087478637695],[-1.1171252727508545,0.7993964552879333,-3.3268799781799316,-5.5115532875061035,-3.2505578994750977,2.3568413257598877,1.3869810104370117,1.4723639488220215,1.2757809162139893,1.9849299192428589,-1.0023682117462158],[0.5409978032112122,-0.2847849726676941,0.7474086880683899,1.387523889541626,1.0157992839813232,-1.418756365776062,-0.8549882769584656,-0.9294811487197876,-1.5006111860275269,-1.7022862434387207,-0.702594518661499],[-2.5293402671813965,-0.9193059206008911,-0.7929823994636536,null,-1.4302455186843872,0.5659520030021667,-0.3609950542449951,-0.3290198743343353,3.4247398376464844,4.515876293182373,6.285879135131836],[-3.316246271133423,-4.021963596343994,-1.6041942834854126,null,-1.462751030921936,-0.5194354057312012,0.474993497133255,-0.5099807977676392,1.1084654331207275,1.4003713130950928,2.566812038421631],[-1.3279036283493042,-0.9143096804618835,-2.5885860919952393,-1.8211250305175781,null,1.775383710861206,1.396480917930603,0.8636772036552429,1.281009554862976,1.6123541593551636,0.1498868316411972],[-0.737724244594574,-0.6445133686065674,-4.2565836906433105,-3.940953254699707,null,-1.271453857421875,-0.3134956955909729,0.7814221978187561,1.2966954708099365,2.9613356590270996,1.0960475206375122],[-0.35832321643829346,-0.7744153141975403,-2.2695703506469727,-1.2815324068069458,null,2.364593982696533,2.013972520828247,1.242050051689148,0.6797193884849548,0.5909823775291443,1.1054154634475708],[-0.31616753339767456,-2.1583704948425293,-3.627666473388672,-1.6669557094573975,null,1.7366198301315308,3.904446601867676,1.3736580610275269,1.939814567565918,3.192589521408081,2.5106043815612793],[-1.341955542564392,-1.5987929105758667,-2.8164546489715576,-1.4260661602020264,-1.5521414279937744,2.0854945182800293,1.4819797277450562,0.008225496858358383,1.6365550756454468,1.4389135837554932,0.7400662302970886],[-0.8712172508239746,-1.6137815713882446,-5.14982795715332,-4.133664608001709,-3.8275318145751953,-1.356734275817871,0.5319927334785461,1.7191288471221924,null,1.1048800945281982,0.861849308013916],[-3.0352084636688232,-1.4089362621307373,-2.597700834274292,-3.2471911907196045,-2.16162109375,1.759878158569336,1.5104793310165405,1.2667264938354492,0.7999774217605591,2.4024717807769775,3.0352084636688232],[0.04918161779642105,-0.15488305687904358,-2.6888482570648193,-5.174307823181152,null,2.139763832092285,5.357926368713379,1.5134915113449097,2.9646222591400146,4.971960544586182,2.248302459716797],[-3.2600386142730713,-1.8835779428482056,-2.7253072261810303,-3.3242759704589844,1.2433383464813232,-0.4496605098247528,0.6174915432929993,-0.008225496858358383,3.827342987060547,5.415197372436523,7.944002151489258],[-4.391215801239014,-1.179109811782837,-5.833433628082275,-5.222485542297363,-4.055070877075195,1.0543763637542725,1.6814769506454468,2.8953750133514404,0.5542327165603638,2.601607322692871,null],[-0.653412938117981,-2.5081064701080322,-3.791731834411621,-2.6594207286834717,null,0.5116826295852661,0.9594868421554565,0.008225496858358383,1.887528419494629,4.001978397369385,1.9204250574111938],[1.348981499671936,0.9792606830596924,-0.34636011719703674,-1.3778883218765259,-0.7638810873031616,3.015826463699341,2.2229695320129395,2.3113646507263184,3.5240836143493652,null,1.66749107837677],[-1.8689014911651611,-1.708709955215454,-1.0664246082305908,-1.5416932106018066,null,2.488638401031494,2.5459651947021484,1.529942512512207,3.5293121337890625,4.721435546875,6.079784870147705],[1.7916160821914673,null,-3.891993999481201,-3.8349616527557373,-3.014892339706421,0.09303320944309235,-1.1589840650558472,-0.616912305355072,0.7581485509872437,1.1305749416351318,0.7400662302970886],[-0.24590809643268585,-0.8893285393714905,-1.7682595252990723,-1.580235481262207,-1.194580078125,0.25584131479263306,1.0639854669570923,null,0.8731779456138611,1.6252015829086304,1.9860005378723145],[-1.6159673929214478,0.9742644429206848,-3.4727158546447754,-2.1583704948425293,-2.0397250652313232,1.5195424556732178,1.054485559463501,null,3.246967077255249,3.1347761154174805,2.08904767036438],[-1.1241512298583984,-0.8393662571907043,-4.976647853851318,-3.131564140319824,-1.917829155921936,-0.7520184516906738,1.187483787536621,1.5710699558258057,2.8391354084014893,3.603707790374756,1.021104097366333],[-1.0960475206375122,1.2240757942199707,-3.9557971954345703,-4.278198719024658,-3.4618442058563232,0.25584131479263306,-0.4369940161705017,0.8472262024879456,0.9150068163871765,1.45176100730896,-0.02810378186404705],[-0.6955686211585999,-1.6537513732910156,-1.2396045923233032,-1.2622612714767456,null,2.3258302211761475,2.3084683418273926,1.587520956993103,1.0927796363830566,1.9335402250289917,0.8056417107582092],[-4.412293910980225,-3.577299118041992,-1.2942930459976196,-1.6476845741271973,-0.8045130968093872,1.5117896795272827,2.42246675491333,1.9247663021087646,0.4287460744380951,1.259049415588379,1.348981499671936],[-3.8080623149871826,-0.8443624973297119,-5.341237545013428,-3.9505887031555176,-6.338587760925293,4.426830291748047,0.8074889183044434,1.5792953968048096,4.0626301765441895,1.0791852474212646,-0.5339718461036682],[-1.7143306732177734,-1.4888758659362793,-1.421899437904358,-1.4549729824066162,-1.6821637153625488,2.0854945182800293,1.6149778366088867,1.6039719581604004,1.751584529876709,2.6080310344696045,4.384190082550049],[-0.27401188015937805,-0.5645737648010254,2.3698325157165527,2.1969127655029297,1.1864535808563232,-0.6822435259819031,-1.6529773473739624,-1.0693145990371704,-0.12548665702342987,-1.2012358903884888,-1.2084625959396362],[-1.988342523574829,-1.9984911680221558,-2.7253072261810303,-2.987030506134033,-1.0726840496063232,1.9459445476531982,1.814475178718567,null,1.0300363302230835,1.458184838294983,-0.459028422832489],[-4.707383632659912,-1.8935703039169312,-3.418027400970459,-3.5651655197143555,-4.997732639312744,3.2329039573669434,0.9594868421554565,1.6039719581604004,0.9882073998451233,1.7986420392990112,0.7588021159172058],[1.482474446296692,0.36472463607788086,1.2669488191604614,2.6883275508880615,2.5679407119750977,-1.1008930206298828,-0.33249545097351074,0.7896476984024048,-1.4587823152542114,-1.7857946157455444,-1.348981499671936],[-2.016446352005005,-2.852846145629883,0.7929823994636536,-0.028906747698783875,-0.1137695237994194,-0.3333689868450165,-0.14249804615974426,-0.945932149887085,0.17777276039123535,-0.3211860656738281,-0.3185095191001892],[-0.737724244594574,-5.7206807136535645,-4.265698432922363,-1.4164305925369263,-3.2261786460876465,1.7521253824234009,3.6764495372772217,null,3.5136263370513916,5.505129337310791,5.42402982711792],[-3.6043100357055664,-2.443155527114868,-2.187537670135498,-2.7075986862182617,null,-1.0776346921920776,0.10449856519699097,-2.722639560699463,0.8052060008049011,1.8307605981826782,1.0398398637771606],[-3.042234420776367,-1.29901921749115,-2.4792091846466064,-3.6133432388305664,-2.023472309112549,0.503929853439331,1.9284735918045044,1.1022166013717651,1.0561792850494385,3.3403351306915283,1.0023682117462158],[-1.363033413887024,-2.5480761528015137,-0.9205887317657471,1.6862268447875977,-1.3408551216125488,8.217933654785156,null,1.587520956993103,5.223381996154785,6.083264350891113,6.754275321960449],[-2.8525338172912598,-1.2140833139419556,-0.5195401906967163,-0.9635582566261292,-0.7720075249671936,-0.5504465103149414,-0.674490749835968,-1.0199615955352783,2.368560552597046,2.6594207286834717,4.168727397918701],[-2.704988956451416,-2.917797088623047,-4.074288845062256,-2.8135900497436523,-2.8279852867126465,3.5740256309509277,2.7739620208740234,1.3160794973373413,2.8391354084014893,2.730081558227539,-0.5714435577392578],[-2.8736116886138916,-2.2083327770233154,-1.7500300407409668,-2.023472309112549,-1.1864535808563232,0.2868523895740509,0.5319927334785461,1.3572070598602295,1.6522408723831177,2.935640811920166,2.5293402671813965],[-1.882953405380249,-0.7344455122947693,-3.7370433807373047,-0.9924649596214294,-2.811732530593872,2.0622360706329346,1.4059807062149048,1.6039719581604004,2.975079298019409,3.366029977798462,1.8923213481903076],[-2.796326160430908,-2.4331629276275635,-0.811211884021759,-1.0791852474212646,-0.3981933295726776,-0.596963107585907,0.8929877877235413,0.7896476984024048,1.3751245737075806,0.8672024011611938,2.2576704025268555],[0.5269458889961243,1.0991700887680054,-0.6471465229988098,0.019271165132522583,0.6257323622703552,0.35662728548049927,-0.474993497133255,0.36192187666893005,2.3424174785614014,3.443114757537842,3.3068783283233643],[0.4215567111968994,-0.6794869899749756,-3.1992738246917725,-3.353182554244995,-1.9584611654281616,2.9538042545318604,0.474993497133255,0.5428828001022339,1.5894975662231445,2.0812857151031494,0.6651228070259094],[-1.3911372423171997,-0.9742644429206848,-1.093768835067749,-0.6166772842407227,-1.7146692276000977,1.852911353111267,1.6814769506454468,1.3983345031738281,1.9189000129699707,1.3682526350021362,2.473132848739624],[-3.1476235389709473,-2.153374195098877,-1.8411774635314941,-2.0042011737823486,-0.422572523355484,1.418756365776062,2.479465961456299,2.607482671737671,0.47580355405807495,0.5909823775291443,0.4402925670146942],[-2.2693803310394287,-0.2997736632823944,-0.6562612652778625,0.4914146959781647,0.8370186686515808,null,-3.9614458084106445,-3.9317874908447266,1.6574695110321045,3.9698598384857178,2.5106043815612793],[-1.953212857246399,-4.726431369781494,-1.9778985977172852,-0.6552196145057678,-1.2189592123031616,2.736726760864258,0.7504897117614746,0.16450993716716766,3.0169081687927246,3.1797420978546143,3.3911895751953125],[-0.09133729338645935,-0.9742644429206848,-0.1549505740404129,-0.6359484195709229,0.284423828125,-1.3179703950881958,-1.690976858139038,-1.0775401592254639,-2.1594161987304688,-1.843608021736145,-1.3583494424819946],[-0.3794010579586029,-1.1591248512268066,-2.661504030227661,-2.8328611850738525,null,1.7366198301315308,2.384467363357544,1.0857656002044678,1.2234948873519897,3.3917250633239746,0.8993210196495056],[-2.5223143100738525,-1.0841814279556274,-1.1849162578582764,-0.8382956385612488,-2.9498813152313232,5.1478376388549805,1.6339776515960693,null,4.5070624351501465,2.023472309112549,3.6441237926483154],[-1.5878636837005615,-2.363215684890747,-3.071667432785034,-1.994565486907959,-3.9738070964813232,2.8142545223236084,null,1.7355798482894897,0.8104346394538879,0.462507963180542,-0.3559812307357788],[-3.6253879070281982,-2.0334646701812744,-2.7891104221343994,-4.44200325012207,-0.7395018935203552,-1.5660589933395386,0.6269913911819458,1.0693145990371704,2.2430739402770996,5.312417507171631,3.494236946105957],[-3.435687303543091,-1.6037890911102295,-1.677112102508545,-1.801853895187378,-1.9259555339813232,0.7985350489616394,-0.41799426078796387,null,1.0875509977340698,2.33181095123291,1.9016891717910767],[-2.95792293548584,-0.30976611375808716,-10.646016120910645,-9.905378341674805,-8.971539497375488,0.9768486618995667,null,5.428828239440918,2.0862154960632324,3.398148775100708,-0.5339718461036682],[-1.8267457485198975,-1.4439098834991455,-1.4127846956253052,-0.26979631185531616,-1.405866265296936,-0.3721328377723694,null,-1.1186676025390625,2.4469897747039795,2.7043867111206055,4.037576675415039],[-4.8900580406188965,-3.462385892868042,-2.3607177734375,-2.8617680072784424,-2.6817102432250977,1.6590921878814697,0.6554909944534302,1.6039719581604004,3.126708984375,3.4688096046447754,7.194568157196045],[-1.6159673929214478,-0.9143096804618835,-0.8567855358123779,null,-1.0157992839813232,1.6513394117355347,1.6339776515960693,0.5346572995185852,4.7162065505981445,6.301671028137207,8.26251220703125],[-3.0141305923461914,-3.447397232055664,-1.0026214122772217,-0.8961091637611389,-0.8776506185531616,-1.2869594097137451,0.3894946575164795,-1.752030849456787,1.0561792850494385,0.3533046841621399,-0.2529340386390686],[-3.8150882720947266,-4.206823825836182,-1.8958659172058105,null,-0.845145046710968,2.2405498027801514,0.845488429069519,-0.6004613041877747,1.7463558912277222,6.224586009979248,5.058680534362793],[-1.8267457485198975,-1.1990946531295776,-2.570356607437134,-1.2718968391418457,-1.6090261936187744,2.0854945182800293,1.4724798202514648,null,2.2744455337524414,2.280421257019043,0.8150096535682678],[-4.24367094039917,-4.451639175415039,-2.5156681537628174,-1.0888208150863647,null,-0.9070737957954407,0.37999477982521057,-0.8472262024879456,1.0352648496627808,2.4602854251861572,2.0984156131744385],[0.21780431270599365,-0.36472463607788086,1.0481951236724854,1.291167974472046,1.3246023654937744,-0.6899963021278381,0.07599896192550659,-0.05757847800850868,-1.432639241218567,-1.3232866525650024,-1.189726710319519],[-1.7073047161102295,-0.9742644429206848,-0.8020971417427063,-1.3008036613464355,null,-0.40314391255378723,0.3514951765537262,0.5675593018531799,2.8548214435577393,3.66794490814209,4.833850383758545],[0.5550496578216553,0.649509608745575,-1.348981499671936,-1.570599913597107,-0.7557547092437744,0.8062878251075745,0,0.674490749835968,3.3881397247314453,4.811367511749268,5.967369556427002],[-0.1124151274561882,-0.2098415642976761,-1.312522530555725,-1.2333545684814453,-0.8207658529281616,2.5894243717193604,1.4439802169799805,1.2255990505218506,0.5124038457870483,1.387523889541626,1.1709909439086914],[-3.8291401863098145,-3.3924386501312256,-1.6679973602294922,-1.3200747966766357,0.3575613796710968,-0.2480885535478592,null,-0.7896476984024048,0.9777501821517944,1.4324898719787598,0.861849308013916],[-0.7166464328765869,-1.1541286706924438,-1.0846540927886963,-0.9539226293563843,-0.7557547092437744,2.178527593612671,1.1969835758209229,1.5792953968048096,4.1306023597717285,5.023350238800049,7.325718879699707],[0.3934529423713684,0.909313440322876,2.934946298599243,2.505251407623291,3.0230188369750977,0.8683099150657654,null,0.41127485036849976,-0.5856043696403503,-0.2376776933670044,1.7049627304077148],[-3.302194356918335,-3.797133207321167,-1.4036699533462524,-1.9752943515777588,null,1.0466235876083374,1.4344803094863892,0.32079437375068665,3.9580581188201904,5.999755859375,5.780011177062988],[-4.489579200744629,null,-2.196652412414551,-4.56726598739624,-2.3160223960876465,0.13179704546928406,-0.056999217718839645,-0.592235803604126,0.5908330082893372,3.0833864212036133,2.0515761375427246],[-0.9976842403411865,0.2598038613796234,-0.17318005859851837,-1.2237190008163452,-0.9345353841781616,1.3954981565475464,4.160943031311035,null,2.321503162384033,2.5437936782836914,2.838481903076172],[0.8641912937164307,1.0192304849624634,-1.6041942834854126,-0.7612109780311584,-1.0726840496063232,2.853018283843994,0.7029903531074524,null,2.7084202766418457,1.8628792762756348,2.473132848739624],[-1.0468658208847046,-3.4723782539367676,1.1028835773468018,0.05781349539756775,0.6013532280921936,0.3953911364078522,1.7859755754470825,1.3325304985046387,-3.450882911682129,-3.3274877071380615,null],[-2.353691816329956,-1.1990946531295776,-0.5104254484176636,-2.0331077575683594,-0.9995465278625488,2.054483413696289,2.887960433959961,null,1.7934134006500244,2.485980272293091,2.744802713394165],[-0.8290615677833557,0.6794869899749756,-0.528654932975769,-0.9731938242912292,-1.0401785373687744,4.434582710266113,3.381953716278076,null,5.7096428871154785,2.5630648136138916,8.393662452697754],[-5.8245086669921875,-5.985480785369873,-0.1822948008775711,0.4336012005805969,-0.5769740343093872,-1.5428006649017334,-2.4034671783447266,-2.846021890640259,4.564577102661133,4.946265697479248,6.557548999786377],[-6.969738006591797,-5.121133327484131,0.8020971417427063,-0.5106858611106873,1.4464982748031616,-3.186387300491333,-2.1374707221984863,-3.158590793609619,4.209031581878662,6.526501178741455,5.826850891113281],[-2.7541706562042236,-2.3082573413848877,-0.7565234303474426,-0.6166772842407227,0.154401496052742,-1.3024649620056152,-1.054485559463501,-2.813119888305664,3.163309335708618,3.558741807937622,3.8689539432525635],[-4.538760662078857,-3.1226425170898438,null,0.06744907796382904,1.4302455186843872,-2.2405498027801514,-1.3679813146591187,-2.9036004543304443,5.824672222137451,9.263006210327148,7.447502136230469],[1.4473447799682617,0.7394416928291321,null,2.5437936782836914,1.633405327796936,-0.24033579230308533,0.018999740481376648,0.36192187666893005,-1.552897334098816,-0.6680670380592346,-0.918056845664978],[-5.051654815673828,-1.9585213661193848,-2.7161924839019775,-4.644350528717041,null,0.6589851975440979,1.6814769506454468,0.32079437375068665,1.7254414558410645,6.108959197998047,3.653491497039795],[0.9976842403411865,-0.1698717474937439,-3.527404308319092,-1.3008036613464355,-1.7390484809875488,5.550981521606445,3.4484527111053467,null,3.14239501953125,5.980484962463379,3.2131991386413574],[-1.306825876235962,-1.1141588687896729,-0.5559991598129272,-1.532057523727417,-0.7638810873031616,0.5581992268562317,0.6364912986755371,0.3290198743343353,2.5986194610595703,3.5844366550445557,5.4333977699279785],[-3.316246271133423,-3.337480306625366,-2.634159803390503,-2.428166627883911,-1.860944390296936,1.201678991317749,1.3679813146591187,1.6039719581604004,1.897985577583313,3.513775587081909,1.6862268447875977],[1.398163080215454,0.8493587374687195,-1.0117361545562744,-1.4357017278671265,-1.0726840496063232,0.1860664188861847,-0.25649648904800415,-0.2467649132013321,1.547668695449829,0.5395926237106323,1.1522550582885742],[1.0890215635299683,1.7686645984649658,-3.35422420501709,null,-2.584193468093872,1.2171844244003296,-0.11399843543767929,0.649814248085022,0.4130602478981018,0.693761944770813,0.7869058847427368],[-0.2388821393251419,0.30976611375808716,-3.1263558864593506,-2.890674591064453,-1.9665875434875488,-0.6512324810028076,1.1304844617843628,1.6039719581604004,2.023472309112549,2.2611498832702637,1.6019155979156494],[-4.665227890014648,-6.235292434692383,-3.0352084636688232,null,-2.015345811843872,1.4497674703598022,-0.44649389386177063,-1.1926970481872559,1.3855818510055542,2.7365052700042725,2.6885950565338135],[-0.4918161928653717,1.3989437818527222,-4.876385688781738,-3.507351875305176,-2.990513324737549,-0.8760626912117004,0.6174915432929993,0.7978731989860535,null,1.5031508207321167,-0.1498868316411972],[0.49884212017059326,1.1491323709487915,2.1784229278564453,2.678691864013672,1.974713921546936,-0.08528044074773788,-0.845488429069519,0.0987059623003006,-1.2548664808273315,-1.1305749416351318,-0.0749434158205986],[-0.04918161779642105,null,1.7318005561828613,1.994565486907959,1.8528180122375488,-0.8372988700866699,-1.6814769506454468,-2.122178316116333,-1.5215256214141846,-1.2012358903884888,-0.5620756149291992],[-2.248302459716797,-1.8236231803894043,-0.56511390209198,1.0213717222213745,-0.8370186686515808,0.08528044074773788,-1.557978630065918,1.0610891580581665,2.4783613681793213,3.7578771114349365,4.103152275085449],[-0.20375241339206696,0.3897057771682739,1.8047184944152832,2.553429365158081,1.519635796546936,0.40314391255378723,-0.674490749835968,-0.041127484291791916,-0.6431190967559814,-1.156269907951355,-0.3559812307357788],[-1.419240951538086,0.8643473982810974,-5.003992080688477,-5.1454010009765625,-2.6329519748687744,-0.302357941865921,1.538978934288025,null,1.098008155822754,2.094133138656616,0.5714435577392578],[1.2646701335906982,1.4489060640335083,-4.101633071899414,-4.172207355499268,-2.6898367404937744,null,0.028499610722064972,-1.5628443956375122,0.8208918571472168,2.23545503616333,1.5457079410552979],[-0.653412938117981,-0.414686918258667,-3.5000600814819336,-2.1005568504333496,null,2.9848153591156006,2.612464189529419,0.21386292576789856,3.727999210357666,4.188266277313232,1.7330665588378906],[-0.6674647927284241,-1.0042418241500854,-1.2304898500442505,-0.674490749835968,-1.4464982748031616,0.27909961342811584,-0.20899713039398193,-0.17273543775081635,2.7711637020111084,3.7899956703186035,4.918161869049072],[-1.6089415550231934,-2.023472309112549,-0.8020971417427063,null,0.4063197374343872,-1.0233652591705322,-1.3014822006225586,-1.6944524049758911,1.7620418071746826,1.047066569328308,1.5925476551055908],[-1.5386821031570435,-3.082672595977783,-2.8802578449249268,-1.3586170673370361,-1.0889369249343872,-0.5737047791481018,-0.009499870240688324,-0.26321589946746826,1.1921231746673584,1.8050657510757446,1.9578968286514282],[null,2.6280157566070557,0.528654932975769,0.019271165132522583,-0.6582379937171936,-1.0156124830245972,-1.814475178718567,-1.6286484003067017,-2.4626755714416504,-1.7600996494293213,-1.6112834215164185],[1.2646701335906982,0.4296756088733673,-0.3828190863132477,null,-0.8370186686515808,1.5893173217773438,2.42246675491333,1.3901090621948242,3.231281280517578,3.449538469314575,5.7987470626831055],[-5.164069652557373,-2.4931178092956543,1.1028835773468018,null,1.4302455186843872,-0.6202213764190674,-0.24699661135673523,-0.9377066493034363,-1.1868945360183716,-0.3211860656738281,-1.0585757493972778],[-2.135887384414673,-0.3147623538970947,-2.980520009994507,-2.26436185836792,-5.395925998687744,4.504357814788818,0.8929877877235413,null,3.7698280811309814,2.524522542953491,2.950896978378296],[-0.6042312979698181,1.0691927671432495,null,-0.7130330801010132,-1.8203123807907104,2.612682580947876,2.878460645675659,0.7238437533378601,4.308374881744385,2.2868449687957764,4.000104904174805],[0.3794010579586029,1.363970160484314,-3.007864236831665,-2.023472309112549,-3.388706684112549,0.8372988700866699,0.14249804615974426,-0.46885332465171814,1.6888412237167358,0.2184065282344818,0.1405189037322998],[-0.8993210196495056,-2.3182497024536133,-1.6406532526016235,-0.6166772842407227,-1.747174859046936,2.2870664596557617,1.1589840650558472,1.1022166013717651,2.975079298019409,3.7129111289978027,5.274143218994141],[-1.8407976627349854,-1.3789589405059814,-1.348981499671936,-1.9174808263778687,-1.7390484809875488,2.3800995349884033,1.5009794235229492,1.538167953491211,1.0248076915740967,3.494504451751709,0.6557549238204956],[-2.9719748497009277,-2.393193244934082,1.987013339996338,1.9271165132522583,1.8934500217437744,0.85280442237854,null,0.3454708755016327,-0.1307152658700943,-0.15416932106018066,-1.0304720401763916],[-3.414609432220459,-2.6729819774627686,-4.639402866363525,-4.827426910400391,-2.673583745956421,-1.27920663356781,2.8119614124298096,1.8507368564605713,1.9032142162322998,4.708587646484375,1.1709909439086914],[0.49884212017059326,1.284030556678772,-5.013106822967529,-7.130331039428711,-3.9656805992126465,0.845051646232605,0.4844933748245239,null,-0.6326618790626526,0.7965414524078369,-0.009367926977574825],[-2.683911085128784,-1.7586722373962402,-1.740915298461914,-2.3510820865631104,null,2.1707749366760254,2.745462417602539,0.13160794973373413,1.270552396774292,2.6529970169067383,1.2834060192108154],[-3.78698468208313,-4.466627597808838,-1.385440468788147,-1.4260661602020264,-0.9914201498031616,1.1319040060043335,2.3654675483703613,null,5.1083526611328125,6.5650434494018555,9.79885196685791],[-1.173332929611206,-0.634520947933197,-2.2422261238098145,-3.6326146125793457,-1.3977398872375488,1.5738117694854736,3.5339515209198,null,1.9345859289169312,2.1326756477355957,4.000104904174805],[-1.2084625959396362,-0.8843322992324829,-1.385440468788147,null,-0.4713308811187744,0.6512324810028076,-0.7694894671440125,0.1398334503173828,2.201245069503784,3.7064874172210693,5.068048477172852],[1.0187621116638184,0.6045435667037964,0.6836054921150208,0.9924649596214294,1.1051896810531616,-0.9846014380455017,-0.4844933748245239,-1.8178348541259766,-3.178995132446289,-1.6444727182388306,null],[0.6674647927284241,0.13989438116550446,-1.2760635614395142,-1.6476845741271973,-1.0889369249343872,1.5738117694854736,2.3179681301116943,1.6780014038085938,null,1.0149480104446411,0.1498868316411972],[-1.995368480682373,-2.0384609699249268,-2.5885860919952393,-2.2932686805725098,-2.080357074737549,0.7907822728157043,-0.8644881844520569,-0.7567457556724548,2.729334592819214,5.241756916046143,6.210935592651367],[-0.8009577989578247,1.229072093963623,-5.8972368240356445,-4.991231441497803,-5.769740104675293,null,0.14249804615974426,-0.08225496858358383,0.8208918571472168,1.316862940788269,0.889953076839447],[1.243592381477356,0.3547321856021881,-2.1055049896240234,-0.9924649596214294,null,3.062343120574951,1.89997398853302,1.2749520540237427,2.745020627975464,2.376776933670044,2.070312023162842],[-0.27401188015937805,-0.6245284676551819,2.2057671546936035,2.023472309112549,2.072230577468872,-1.0621291399002075,null,0.17273543775081635,0.266659140586853,0.1092032641172409,-0.215462327003479],[1.7986420392990112,2.588046073913574,0.40104857087135315,2.2739973068237305,0.5282156467437744,-3.015826463699341,-1.8619744777679443,-3.7261502742767334,-1.3332957029342651,-2.614454746246338,null],[0.49884212017059326,0.3747170865535736,3.9193382263183594,3.6422500610351562,2.592319965362549,0.4729188084602356,-0.674490749835968,-0.8801282048225403,-1.0770937204360962,-1.0342191457748413,1.395821213722229],[-6.611414432525635,-3.8520917892456055,-0.30078640580177307,-1.291167974472046,-0.4388253092765808,1.1086456775665283,2.1659703254699707,1.2749520540237427,-0.03137166425585747,2.171217918395996,1.3396135568618774],[-0.21780431270599365,-0.2448151707649231,-1.348981499671936,-0.8575668334960938,-0.9832937717437744,1.4342619180679321,0.12349830567836761,1.1762460470199585,1.3437528610229492,1.5352694988250732,2.9134254455566406],[-2.803352117538452,-4.286763668060303,-3.5638632774353027,-0.6070416569709778,-1.7146692276000977,0.09303320944309235,-0.3229955732822418,-0.5264317989349365,4.439090251922607,4.894876003265381,5.311614513397217],[-3.323272228240967,-3.317495346069336,-3.490945339202881,-3.0737507343292236,-1.3164759874343872,1.7288671731948853,0.8929877877235413,1.0281871557235718,2.9123361110687256,4.014825820922852,6.520077228546143],[-1.28574800491333,-0.4746416509151459,-4.092518329620361,-3.7096991539001465,-1.9259555339813232,1.5040369033813477,0.30399584770202637,2.0316977500915527,2.201245069503784,4.503028869628906,2.1265194416046143],[-3.4848690032958984,-2.2782797813415527,-0.5742286443710327,-1.753675937652588,null,1.1551623344421387,-0.4274941384792328,-0.9048047065734863,2.750249147415161,3.205436944961548,5.339718341827393],[-0.8852691054344177,-0.2648000717163086,-1.0846540927886963,-1.5031508207321167,null,0.6977490782737732,0.8264886736869812,0.32079437375068665,1.4901540279388428,2.31253981590271,2.6604912281036377],[-3.5902581214904785,-2.1783554553985596,-2.2057671546936035,-0.7997533082962036,-0.8857769966125488,1.1551623344421387,0.14249804615974426,-0.27144140005111694,0.32940247654914856,1.683014988899231,0.5620756149291992],[1.0187621116638184,1.294023036956787,-6.507924556732178,-6.041510105133057,-3.730015277862549,-2.7289741039276123,-0.4844933748245239,null,2.6352198123931885,3.526623010635376,0.0655754879117012],[-4.124229907989502,-5.3509602546691895,-3.1263558864593506,-0.6166772842407227,-1.6171525716781616,0.48067158460617065,0,0.7156182527542114,2.8286783695220947,4.47091007232666,4.637124061584473],[-1.7845901250839233,-1.6787325143814087,-2.287799835205078,-2.5727005004882812,null,3.4422287940979004,-0.44649389386177063,1.052863597869873,3.14239501953125,4.965536594390869,6.988473892211914],[-3.1476235389709473,-2.0334646701812744,-3.117241144180298,-3.2760980129241943,-2.8036062717437744,5.504464626312256,2.783461809158325,null,2.750249147415161,3.6936397552490234,1.939160943031311],[-15.154964447021484,-10.66195011138916,-4.721435546875,-6.002967834472656,-1.917829155921936,1.000106930732727,2.4604663848876953,1.4559129476547241,1.9816434383392334,4.297469615936279,5.274143218994141],[-6.477921485900879,-4.306748390197754,-1.6315385103225708,-2.013836622238159,-0.7557547092437744,2.4653799533843994,1.6719770431518555,0.8636772036552429,1.6679267883300781,2.9099459648132324,4.899425983428955],[-0.47073835134506226,1.2340682744979858,-2.4518649578094482,-2.3799889087677,null,0.7287601232528687,-1.4059807062149048,0.10693146288394928,2.2064735889434814,2.6851155757904053,2.1265194416046143],[-4.222593307495117,-2.7828989028930664,-3.5456337928771973,-2.582335948944092,-1.3164759874343872,2.372346878051758,2.792961835861206,null,5.714871406555176,7.579991340637207,10.829323768615723],[1.5246301889419556,-1.309011697769165,-3.1719295978546143,-2.476344585418701,-2.8523645401000977,2.5506603717803955,0.6649909019470215,1.1104421615600586,2.5986194610595703,3.3274877071380615,null],[-2.255328416824341,-1.6487551927566528,-2.6068155765533447,-2.11982798576355,null,0.07752767205238342,-0.3894946575164795,-0.5840103030204773,0.9620643258094788,1.477455973625183,-0.215462327003479],[2.3958473205566406,0.6644983291625977,-4.138092041015625,-3.401360511779785,-1.9503346681594849,-0.20932471752166748,0.41799426078796387,0.8965792059898376,0.4496605098247528,0.623100996017456,null],[-2.2693803310394287,-3.957012414932251,-2.287799835205078,-0.8286600708961487,-1.6821637153625488,1.0156124830245972,2.6219639778137207,null,1.7829562425613403,3.0898101329803467,1.7330665588378906],[-4.363111972808838,-2.9727556705474854,-5.496188163757324,-4.172207355499268,-4.469517230987549,2.0854945182800293,3.4199531078338623,null,0.9568357467651367,3.301792860031128,-1.1522550582885742],[-2.803352117538452,-3.652242660522461,-3.718813896179199,-0.8382956385612488,-1.9665875434875488,1.3102177381515503,1.4344803094863892,1.3983345031738281,2.745020627975464,3.86065673828125,4.084416389465332],[-1.6300193071365356,2.6929666996002197,-6.298285484313965,-6.687094211578369,-3.8762903213500977,null,-0.3609950542449951,0.008225496858358383,1.1764373779296875,1.740828514099121,-0.2623019516468048],[-3.9696590900421143,-3.4024312496185303,-2.0599312782287598,-2.919581413269043,null,-0.3256162405014038,-0.5984917879104614,-1.1515696048736572,1.2548664808273315,2.0042011737823486,4.103152275085449],[2.824429988861084,1.1191550493240356,0.5013107061386108,1.0791852474212646,1.0401785373687744,-2.093247175216675,-1.4724798202514648,-1.052863597869873,0.38168856501579285,0.2184065282344818,-0.3934529423713684],[-0.3794010579586029,-1.1741135120391846,-0.7200644612312317,-0.693761944770813,-0.3006766140460968,-0.19381918013095856,null,-0.3948238492012024,1.939814567565918,2.087709426879883,2.135887384414673],[-1.0468658208847046,0.12490569800138474,-0.9388182163238525,-1.6476845741271973,-1.2189592123031616,0.23258301615715027,1.624477744102478,-0.674490749835968,5.58938455581665,3.109081268310547,2.267038345336914],[-3.0843899250030518,-2.5480761528015137,-1.914095401763916,-1.9367520809173584,-0.731375515460968,-1.3722398281097412,null,-2.467649221420288,3.3881397247314453,6.269552230834961,8.168832778930664],[-3.765906810760498,-2.61802339553833,-0.8750150203704834,-0.925015926361084,null,1.27920663356781,0.5794920325279236,-0.09048046916723251,0.7058624029159546,1.3554052114486694,2.4169251918792725],[-1.2225145101547241,-5.430899620056152,-4.475337505340576,-4.278198719024658,-1.8446916341781616,2.946051597595215,2.8119614124298096,3.0352084636688232,null,2.2547261714935303,1.5738117694854736],[-4.925187587738037,-3.3624613285064697,-9.707198143005371,-9.876471519470215,-7.143100738525391,null,4.046944618225098,6.382985591888428,1.3908103704452515,6.80272102355957,0.3747170865535736],[-2.234250545501709,0.2648000717163086,-0.027344219386577606,-1.7151336669921875,-0.3819405436515808,2.992568254470825,4.350940227508545,0.3454708755016327,4.0626301765441895,4.503028869628906,3.859586000442505],[4.06802225112915,1.388951301574707,-4.438878536224365,-3.3917250633239746,-3.7056360244750977,-1.3877453804016113,null,-1.8589622974395752,0.015685832127928734,0.7130330801010132,1.5925476551055908],[-2.480158805847168,-2.757917881011963,-0.9843919277191162,null,-1.5277621746063232,0.2713468670845032,1.348981499671936,-0.6580397486686707,1.484925389289856,1.2718968391418457,0.7213304042816162],[-1.5457079410552979,-1.8735854625701904,-1.1849162578582764,-1.0791852474212646,-0.422572523355484,0.5659520030021667,1.3679813146591187,1.0775401592254639,null,1.3361340761184692,0.674490749835968],[-0.47073835134506226,1.723698616027832,3.6367812156677246,1.9367520809173584,2.186000108718872,-1.5660589933395386,-0.2849960923194885,-0.970608651638031,-2.6352198123931885,-3.366029977798462,-1.3583494424819946],[-3.0914158821105957,-0.7694190740585327,-0.9752771854400635,-1.3586170673370361,-0.7557547092437744,0.6512324810028076,0.5889919400215149,0.6827162504196167,2.096672773361206,2.3253872394561768,2.0328402519226074],[-2.1991209983825684,-1.5488306283950806,-2.807339906692505,-3.574800968170166,null,0.03876383602619171,0.6649909019470215,-0.6333632469177246,1.7149842977523804,0.3404572308063507,0.8524813652038574],[-2.8876636028289795,-3.2625367641448975,0.3554748594760895,null,0.8288922309875488,-0.9923542141914368,0.11399843543767929,-0.6662652492523193,-1.751584529876709,-1.047066569328308,-0.2623019516468048],[-0.3653491735458374,-0.8343700766563416,2.0325870513916016,2.1005568504333496,1.6415317058563232,0.3953911364078522,0.37049493193626404,0.36192187666893005,-1.2914668321609497,-1.4838796854019165,-1.5550758838653564],[0.1545708030462265,-1.309011697769165,1.9323248863220215,1.9463876485824585,1.747174859046936,-0.8372988700866699,1.5104793310165405,0.9541576504707336,-2.975079298019409,-3.353182554244995,-2.810378074645996],[-5.7261457443237305,-3.9620087146759033,-5.031336307525635,-7.371220588684082,-7.695695877075195,3.6670589447021484,2.4984657764434814,2.1797566413879395,2.8443641662597656,3.1155049800872803,null],[-1.1944106817245483,1.8236231803894043,-7.5743489265441895,-7.987897872924805,-5.1033759117126465,-2.7909963130950928,-0.037999477237463,1.645099401473999,2.797306537628174,3.622978925704956,1.0679436922073364],[0.45668643712997437,-3.6122727394104004,-1.740915298461914,null,-1.7959332466125488,1.7211143970489502,3.524451732635498,1.233824610710144,3.4247398376464844,4.5865373611450195,4.5247087478637695],[-0.8360875248908997,-0.304769903421402,-0.674490749835968,-2.21618390083313,-0.8370186686515808,2.8297600746154785,3.657449960708618,1.595746397972107,1.9345859289169312,3.8863515853881836,2.838481903076172],[1.2576441764831543,-2.0334646701812744,-1.348981499671936,-0.9346514940261841,-0.8532714247703552,2.5506603717803955,4.132443428039551,null,4.156745433807373,4.021249771118164,3.587916135787964],[-8.367900848388672,-2.7828989028930664,-8.148577690124512,-9.529590606689453,-11.450090408325195,7.419398307800293,1.5959781408309937,null,4.810321807861328,2.2932686805725098,1.1990946531295776],[0.8431134223937988,-0.5795624256134033,-3.75527286529541,-1.7344048023223877,null,0.9380848407745361,1.4249805212020874,0.649814248085022,1.9607290029525757,2.1455230712890625,1.3864532709121704],[-1.3911372423171997,-3.7072010040283203,-2.5065534114837646,-0.9828293919563293,null,0.17056088149547577,-0.44649389386177063,0.22208842635154724,1.5319828987121582,2.6529970169067383,2.679227113723755],[-2.3817954063415527,-1.6487551927566528,-0.5833433866500854,-2.0812857151031494,-2.16162109375,3.1786346435546875,4.597937107086182,1.6039719581604004,3.7332279682159424,6.340213298797607,4.833850383758545],[1.2084625959396362,1.6887249946594238,2.1328492164611816,2.139099359512329,2.0641043186187744,-1.7986420392990112,-1.9094738960266113,-1.883638858795166,-2.1385016441345215,-1.7022862434387207,-1.1990946531295776],[-0.10538917779922485,-0.2997736632823944,2.023472309112549,0.8479312658309937,1.8365652561187744,1.5040369033813477,1.690976858139038,1.1926970481872559,-0.12025804072618484,0.13489815592765808,null],[0.4215567111968994,null,0.37370434403419495,0.5010502934455872,0.4550780951976776,-1.2481955289840698,-2.241969347000122,-2.0399231910705566,-0.7633771300315857,-1.2012358903884888,-0.8431134223937988],[-2.3185620307922363,-0.5745661854743958,-3.1354706287384033,-2.9003102779388428,-5.038364887237549,3.465487003326416,0.9594868421554565,2.6732864379882812,1.6365550756454468,4.5865373611450195,1.9578968286514282],[-3.667543411254883,-0.5845586657524109,-7.100382328033447,-8.238422393798828,-6.330461502075195,-1.4420146942138672,1.073485255241394,2.2044332027435303,0.6117474436759949,4.124029159545898,null],[-2.950896978378296,-2.3382346630096436,-0.6471465229988098,-1.6765912771224976,-1.121442437171936,3.4964981079101562,2.849961042404175,null,3.555455207824707,3.924893856048584,5.55518102645874],[-3.1195197105407715,-4.486612796783447,-3.5000600814819336,-1.8211250305175781,null,-0.666737973690033,0.5889919400215149,-1.4312365055084229,1.605183482170105,2.762200355529785,0.215462327003479],[-3.288142442703247,-3.302506685256958,-0.9661624431610107,-1.0021005868911743,-0.5851004123687744,0.8140406012535095,2.707463026046753,0.7978731989860535,null,0.7836940288543701,-0.2060943990945816],[-3.8572440147399902,-1.8536005020141602,-6.3803181648254395,-6.494382381439209,-4.3638739585876465,0.2480885535478592,1.5199791193008423,1.6533249616622925,1.8404709100723267,3.66794490814209,null],[-0.6323350667953491,-0.2847849726676941,-1.2304898500442505,-3.507351875305176,null,2.434368848800659,2.4509663581848145,1.0775401592254639,3.26265287399292,5.383078575134277,2.744802713394165],[-0.8290615677833557,-0.5196077227592468,-3.9193382263183594,-3.4688096046447754,-2.2672641277313232,1.5117896795272827,0.7884892225265503,1.645099401473999,null,1.5738117694854736,-0.1311509758234024],[-1.4965263605117798,-0.21483780443668365,-0.9023592472076416,-0.9539226293563843,-1.2677175998687744,0.3721328377723694,-0.4369940161705017,-0.07402947545051575,2.1019015312194824,2.807166337966919,4.505972862243652],[-1.4965263605117798,-2.6080310344696045,-14.410404205322266,-8.575668334960938,-9.865443229675293,10.667807579040527,2.745462417602539,5.247867107391357,5.667813777923584,5.794196605682373,null],[0.0562075637280941,-0.7544304132461548,0.7200644612312317,1.763311505317688,2.2103793621063232,0.4884243309497833,1.263482689857483,0.9377066493034363,-1.8404709100723267,-2.556641101837158,null],[-2.367743492126465,-1.1091625690460205,-1.057309865951538,-1.9174808263778687,-4.656424045562744,11.636903762817383,4.91143274307251,null,11.748687744140625,7.072517395019531,6.810482978820801],[-2.2623543739318848,-2.8828234672546387,-1.6497679948806763,-0.6166772842407227,-0.7801339030265808,1.6358338594436646,0.30399584770202637,0.2796669006347656,2.0548439025878906,2.90352201461792,3.316246271133423],[-1.8689014911651611,-1.1191550493240356,-1.1575720310211182,-1.763311505317688,-1.178327202796936,0.42640221118927,-0.5224928259849548,0.7320692539215088,1.5162971019744873,2.094133138656616,2.8197460174560547],[-1.5667858123779297,-1.3289966583251953,-0.6106875538825989,null,-1.1864535808563232,-0.0155055345967412,0.5794920325279236,-0.5017552971839905,2.4835898876190186,2.9613356590270996,3.8033783435821533],[0.47073835134506226,1.2490569353103638,-2.1419639587402344,-1.859667420387268,-1.4952566623687744,-0.7287601232528687,null,0.3865983486175537,0.9097782373428345,0.7901177406311035,1.0679436922073364],[-2.1569652557373047,-3.6922123432159424,-2.561241865158081,-1.6380490064620972,-0.6338587999343872,-1.1163984537124634,null,-0.16450993716716766,1.751584529876709,3.1476235389709473,1.3208777904510498],[-2.227224588394165,-0.4096906781196594,-6.261826515197754,-6.83162784576416,-3.9575541019439697,null,5.072930335998535,3.5945422649383545,2.3058173656463623,7.162449359893799,0.7775379419326782],[-0.8571653366088867,-0.6545058488845825,-2.114619731903076,-1.5127863883972168,-1.9097027778625488,3.031332015991211,2.9544594287872314,0.5511083006858826,3.7227706909179688,2.505251407623291,1.5457079410552979],[-2.2904582023620605,-4.166853904724121,-5.395925998687744,-4.644350528717041,-2.6817102432250977,4.380313396453857,3.5909507274627686,null,1.0457221269607544,4.62507963180542,0.1030471995472908],[-1.9251090288162231,-3.5373291969299316,-2.324258804321289,-2.9003102779388428,null,0.674490749835968,0.6269913911819458,0.2549903988838196,1.014350414276123,0.854354977607727,-0.4121887981891632],[-3.9485812187194824,-2.6929666996002197,0.42839276790618896,0.1156269833445549,-0.3413085639476776,-0.2868523895740509,0.10449856519699097,0.21386292576789856,0.17254415154457092,-0.16059303283691406,-0.4121887981891632],[-3.4497392177581787,-1.9984911680221558,1.8867511749267578,2.1969127655029297,1.9584611654281616,-0.6899963021278381,-0.9404870867729187,-2.0563743114471436,0.15162970125675201,0.2633725702762604,1.9016891717910767],[-3.541076421737671,-5.805616855621338,-2.4427502155303955,0.2601607143878937,null,-0.1240442767739296,-2.374967575073242,-1.8507368564605713,0.8522635102272034,0.9699819684028625,0.3934529423713684],[-6.358480453491211,-1.8635929822921753,-3.9557971954345703,-6.976161479949951,-7.0943427085876465,3.550767421722412,1.415480613708496,null,1.1607515811920166,2.8457086086273193,1.5457079410552979],[-2.5363662242889404,-2.013479709625244,-2.7435367107391357,-3.622978925704956,-1.5440150499343872,0.9535903930664062,2.783461809158325,null,2.2535312175750732,4.52872371673584,3.6160199642181396],[1.2787220478057861,1.2790343761444092,0.4375075101852417,1.8982096910476685,1.4139926433563232,-0.6357269287109375,-0.6934905052185059,-0.3454708755016327,-1.2444093227386475,-1.1691173315048218,-1.4988683462142944],[-2.2764062881469727,-0.11491324007511139,-2.7435367107391357,-2.0812857151031494,-2.194126605987549,2.643693685531616,1.396480917930603,1.6039719581604004,1.7097556591033936,1.811489462852478,1.3302456140518188],[1.7564862966537476,1.3040155172348022,3.0352084636688232,2.1101925373077393,2.2103793621063232,-3.814361572265625,-0.9879864454269409,null,-4.84169340133667,-3.8863515853881836,-9.358559608459473],[0.1826745867729187,-1.698717474937439,-3.3997979164123535,-1.522421956062317,null,3.225151300430298,3.4579527378082275,1.3078540563583374,3.8534860610961914,3.8092668056488037,3.3724536895751953],[-0.6885426640510559,-0.03996982425451279,null,-0.6552196145057678,-2.811732530593872,3.240656852722168,3.334454298019409,1.4641385078430176,1.5319828987121582,0.9828293919563293,1.1522550582885742],[-1.4403188228607178,-2.1933441162109375,-0.4921959638595581,-1.1755410432815552,-3.445591449737549,0.20932471752166748,0.41799426078796387,-1.0199615955352783,1.9555003643035889,2.6273021697998047,2.6604912281036377],[-1.2787220478057861,-2.568061113357544,null,-0.009635581634938717,-0.3494349718093872,-1.27920663356781,-0.5794920325279236,-0.7156182527542114,-1.7672703266143799,-2.4667091369628906,-1.18035888671875],[-1.2787220478057861,-2.762913942337036,-1.5950795412063599,null,-0.7963866591453552,2.6204354763031006,0.845488429069519,1.1515696048736572,3.178995132446289,3.3146402835845947,3.3443500995635986],[-1.468422532081604,-1.4788833856582642,-1.522161602973938,-1.7344048023223877,null,1.333475947380066,1.6149778366088867,1.1022166013717651,2.629991054534912,3.539470672607422,3.719067096710205],[-1.9813165664672852,-1.8486043214797974,-1.312522530555725,-0.5974060893058777,-2.990513324737549,0.674490749835968,null,0.32079437375068665,3.1005661487579346,5.2096381187438965,7.419398307800293],[0.1826745867729187,-0.8493587374687195,-1.6497679948806763,-2.553429365158081,null,0.13179704546928406,0.9784865975379944,-0.37014737725257874,3.26265287399292,4.503028869628906,4.056312561035156],[-1.939160943031311,-0.8443624973297119,-5.168057441711426,-3.2279200553894043,-2.762974262237549,2.612682580947876,0.5509924292564392,null,2.1698734760284424,2.4024717807769775,0.6276510953903198],[-4.819798469543457,0.36972084641456604,-10.518409729003906,-10.367886543273926,-6.874929904937744,0.5504465103149414,null,3.051659345626831,0.5751471519470215,4.747130393981934,0.3185095191001892],[-0.2950897216796875,-0.674490749835968,-0.6653760075569153,-1.5898710489273071,-1.8934500217437744,0.24033579230308533,0.25649648904800415,0.03290198743343353,1.3855818510055542,1.580235481262207,1.779906153678894],[-0.2810378074645996,0.2648000717163086,null,-2.428166627883911,-2.649204730987549,1.9071807861328125,1.1969835758209229,1.538167953491211,0.941149890422821,0.5974060893058777,-0.1311509758234024],[-9.70283031463623,-6.260273456573486,-2.0417017936706543,-3.449538469314575,-0.3900669515132904,-0.46516603231430054,-0.18049752712249756,-0.9541576504707336,1.605183482170105,2.8842508792877197,3.8970577716827393],[-1.0398398637771606,-0.49962279200553894,-1.0846540927886963,-1.532057523727417,null,1.341228723526001,1.605478048324585,0.2467649132013321,3.6286556720733643,6.076840400695801,8.159464836120605],[-0.09133729338645935,0.3397434949874878,-1.3216372728347778,-1.9560232162475586,-2.0641043186187744,2.7289741039276123,1.8714743852615356,null,2.3790178298950195,1.1113038063049316,0.889953076839447],[-13.918397903442383,-11.491324424743652,0,-2.967759370803833,-0.8776506185531616,2.7599852085113525,3.4199531078338623,null,5.479583740234375,7.457940578460693,11.100994110107422],[-11.136123657226562,-6.884801864624023,-7.173300266265869,-8.469676971435547,-5.200892448425293,0.5426937341690063,1.0924850702285767,1.6039719581604004,3.0169081687927246,6.327365875244141,8.318718910217285],[0.2810378074645996,null,3.1901590824127197,1.7054980993270874,2.754847764968872,3.0235793590545654,3.4484527111053467,1.2091480493545532,-1.0614079236984253,-2.524522542953491,-2.3700854778289795],[-4.461475372314453,-3.862084150314331,-1.9414396286010742,-1.339345932006836,-1.4464982748031616,0.6202213764190674,1.2444829940795898,null,1.735898733139038,2.441014289855957,1.9672647714614868],[-8.227381706237793,-6.320228099822998,-11.530145645141602,-7.872270584106445,-4.510149002075195,3.5430147647857666,2.5934643745422363,1.6039719581604004,1.7149842977523804,5.016926288604736,0.5058680772781372],[-2.107783555984497,-2.1933441162109375,-1.0664246082305908,-1.7729471921920776,-0.7557547092437744,1.0156124830245972,1.139984369277954,0.45240235328674316,1.3123812675476074,2.23545503616333,1.882953405380249],[-1.5527338981628418,-1.3589739799499512,0.2552127242088318,-0.019271165132522583,0.1300223171710968,-1.4652730226516724,-1.0639854669570923,-0.3865983486175537,-1.3960390090942383,-2.299692392349243,-0.9086889624595642],[-1.0328140258789062,-2.5480761528015137,-3.217503309249878,null,-1.3977398872375488,2.977062702178955,1.2444829940795898,1.0281871557235718,2.577704906463623,3.9698598384857178,2.0141043663024902],[-0.06323350965976715,0.004996228031814098,-2.8893725872039795,-3.6615211963653564,-0.958914577960968,0.9923542141914368,2.004472494125366,0.7814221978187561,2.0025577545166016,2.524522542953491,1.021104097366333],[-1.0960475206375122,-0.9592757225036621,-2.807339906692505,-3.7771482467651367,null,0.35662728548049927,0.8264886736869812,1.0199615955352783,1.364667296409607,1.8757266998291016,0.1311509758234024],[-2.4098992347717285,-2.008483648300171,-4.8672709465026855,-4.865969181060791,-2.0478515625,3.0778486728668213,2.7169628143310547,3.191492795944214,null,3.462385892868042,0.7588021159172058],[-1.9672647714614868,-0.8043926954269409,-3.591207504272461,-3.256826877593994,null,0.8605571985244751,0.5414925813674927,0.592235803604126,1.5947262048721313,3.5651655197143555,0.9648965001106262],[-1.5667858123779297,-1.868589162826538,0.027344219386577606,-0.6166772842407227,0.154401496052742,1.8141475915908813,1.0829851627349854,1.4147855043411255,-0.7110910415649414,-0.2248302549123764,-0.0936792716383934],[-0.9344507455825806,-0.0749434158205986,3.8828792572021484,3.5458943843841553,4.152587890625,0.666737973690033,3.904446601867676,null,-2.765934944152832,-2.2932686805725098,-1.9766325950622559],[-2.3255879878997803,-2.9577667713165283,-2.770880937576294,-1.2718968391418457,-1.2189592123031616,0.5814575552940369,0.7504897117614746,0.31256890296936035,0.941149890422821,1.49030339717865,0.4121887981891632],[-6.5341291427612305,-3.2775254249572754,-3.108126401901245,-3.1219286918640137,-0.4632045030593872,-1.2481955289840698,-0.5604923367500305,-1.1433440446853638,0.6169760227203369,null,0.1217830553650856],[-1.2225145101547241,0.049962278455495834,-1.166686773300171,-1.117727518081665,-1.1295688152313232,2.248302459716797,1.605478048324585,2.4429726600646973,0.8731779456138611,0.6552196145057678,0.3185095191001892],[-1.8056679964065552,-2.1433818340301514,-2.0690460205078125,-1.3200747966766357,null,0.7520184516906738,2.298968553543091,1.3736580610275269,1.4274107217788696,2.5630648136138916,0.590179443359375],[-0.8220356106758118,0.3897057771682739,-0.9661624431610107,-0.5492281913757324,-0.1787806898355484,-0.2868523895740509,-0.9024876356124878,-0.2385394126176834,2.593390941619873,2.9420645236968994,3.906425714492798],[-4.468501091003418,-2.4831252098083496,-6.845169544219971,-4.7310709953308105,-4.607666015625,1.0311180353164673,-0.674490749835968,3.9235620498657227,0.7372341156005859,2.6208784580230713,-1.1241512298583984],[-1.5527338981628418,-1.3539777994155884,-2.8255693912506104,-1.9271165132522583,-2.5760672092437744,0.9613431692123413,-0.30399584770202637,1.6039719581604004,2.8391354084014893,4.3488593101501465,5.517709255218506],[-2.6277036666870117,-2.8278648853302,-1.7591447830200195,-1.117727518081665,null,0.4729188084602356,-0.4654936194419861,-0.6415887475013733,2.5149617195129395,4.072639465332031,7.634860515594482],[-2.6347296237945557,-1.338989019393921,null,-1.9849299192428589,-1.3002231121063232,0.10853873938322067,0.7884892225265503,0.17273543775081635,2.3947036266326904,4.014825820922852,5.967369556427002],[-0.8852691054344177,-0.16487552225589752,-1.1393425464630127,-0.8190245032310486,-0.7557547092437744,0.46516603231430054,0.07599896192550659,-0.008225496858358383,1.4587823152542114,1.9078452587127686,2.838481903076172],[-1.7283825874328613,-1.618777871131897,-1.0390803813934326,-1.7440403699874878,-1.0889369249343872,1.759878158569336,1.2919822931289673,0.9048047065734863,0.6169760227203369,1.3811001777648926,0.9648965001106262],[-2.57149600982666,-2.52309513092041,-0.8203266263008118,-0.6166772842407227,-0.7557547092437744,2.4266161918640137,0.5224928259849548,0.2796669006347656,1.3071526288986206,0.40469446778297424,0.4871322214603424],[null,0.3597283959388733,-2.9622905254364014,-2.2932686805725098,-1.6008996963500977,0.6202213764190674,1.282482385635376,0.4441768527030945,0.7686057686805725,0.3661521375179291,-0.1311509758234024],[-1.7986420392990112,-1.9235477447509766,0.3919338285923004,0.20234723389148712,0.0568847618997097,-1.0931402444839478,null,-1.0364125967025757,-0.015685832127928734,-0.8029651641845703,-0.5152360200881958],[-2.5152883529663086,null,-0.34636011719703674,-2.987030506134033,-3.608119249343872,5.109073638916016,2.4034671783447266,1.4559129476547241,7.377569675445557,4.43236780166626,4.018840789794922],[0.44263455271720886,-0.2648000717163086,-1.0755393505096436,-0.876837968826294,-1.8203123807907104,3.085601329803467,1.4819797277450562,1.5792953968048096,1.7306700944900513,1.4260661602020264,0.4683963656425476],[-2.943871021270752,-2.9477744102478027,-0.9023592472076416,null,-0.2600446343421936,1.4885313510894775,1.120984673500061,0.888353705406189,0.39737439155578613,1.8050657510757446,0.7306983470916748],[-1.3208777904510498,-0.43966805934906006,-0.20963901281356812,-0.29870304465293884,-1.576520562171936,-0.922579288482666,-0.6174915432929993,-0.3290198743343353,2.2221593856811523,null,3.12888765335083],[-3.0000786781311035,-2.6929666996002197,-10.892114639282227,-8.94182014465332,-7.053710460662842,-0.1860664188861847,null,2.5334529876708984,3.999886989593506,6.969738006591797,0.9367927312850952],[-0.2669859230518341,1.1940984725952148,-1.4492436647415161,-0.39505887031555176,-1.5602678060531616,2.4266161918640137,0.7599895596504211,0.7238437533378601,2.5201902389526367,1.5673880577087402,3.016472578048706],[1.482474446296692,1.2240757942199707,-3.0352084636688232,-3.2182843685150146,-1.9015763998031616,-0.0620221383869648,1.282482385635376,-0.9212556481361389,0.533318281173706,1.1241512298583984,0.8993210196495056],[-4.798720836639404,-3.752167224884033,null,-0.231253981590271,0.9670409560203552,-0.2635940909385681,-0.08549883216619492,0.23031391203403473,-1.9973292350769043,-0.07066093385219574,-0.4965001344680786],[1.0538917779922485,0.854354977607727,-1.6497679948806763,null,-1.1295688152313232,0.8217933177947998,1.3204818964004517,-0.17273543775081635,2.3790178298950195,1.4389135837554932,1.8080099821090698],[-1.0398398637771606,-1.73868727684021,-2.944061040878296,null,-1.4139926433563232,1.0543763637542725,1.2254831790924072,1.3407560586929321,1.6417837142944336,0.8222363591194153,0.6276510953903198],[-0.10538917779922485,-2.4981138706207275,-2.761766195297241,-1.9752943515777588,-1.3896135091781616,4.015933513641357,4.483938694000244,null,0.9516071081161499,3.7257585525512695,0.7306983470916748],[-4.103152275085449,null,-9.27880573272705,-9.963191986083984,-5.590959548950195,-2.3413357734680176,0.06649909168481827,4.046944618225098,1.8090991973876953,6.635704517364502,1.1147832870483398],[-2.2834322452545166,-0.5545812845230103,-2.907602071762085,-2.630513906478882,null,0.6589851975440979,1.9094738960266113,0.8801282048225403,1.3803532123565674,3.3788774013519287,1.8080099821090698],[10.138439178466797,5.795624256134033,-1.7682595252990723,0.231253981590271,2.0966098308563232,-1.5428006649017334,null,-0.15628443658351898,-2.5881621837615967,-1.0085242986679077,-2.3045101165771484],[0.11944106966257095,-2.1283931732177734,-4.757894039154053,-5.174307823181152,-1.8121860027313232,2.5041439533233643,1.7669757604599,2.7966690063476562,null,1.4453372955322266,-0.309141606092453],[0.44263455271720886,0.8393662571907043,2.4062912464141846,2.428166627883911,3.218052387237549,0.3101106882095337,0.4369940161705017,1.1433440446853638,-2.0391581058502197,-1.8693029880523682,null],[-0.2248302549123764,0.019984910264611244,-0.3554748594760895,-0.17344048619270325,null,-1.4110037088394165,-1.187483787536621,-0.7731966972351074,1.9189000129699707,1.5673880577087402,3.3256142139434814],[1.1241512298583984,-1.0841814279556274,-8.093889236450195,-6.002967834472656,-5.1602606773376465,4.767951965332031,null,1.6121973991394043,2.5515618324279785,1.2718968391418457,-1.3302456140518188]]],"seriesDataTypes":["Float32"],"seriesNames":["0c8f6b1d-2d33-4ef9-af22-298cf60070f5"],"rowMetadataModel":{"vectors":[{"properties":{"morpheus.dataType":"string"},"name":"id","array":["D6RB01_FAM169A_S375s _1","Q8IWZ3-6_ANKHD1_S1540s _1","Q9UQ35_SRRM2_S783s _1","Q9UQ35_SRRM2_S332s S333s _2","P46013_MKI67_S2837s _1","P46013_MKI67_T2949t _1","E9PGC8_MAP1A_T742t _1","E9PGC8_MAP1A_S2920s _1","E9PGC8_MAP1A_S2257s S2260s _2","P35579_MYH9_S1915s _0","Q12888_TP53BP1_S1320s S1322s M1324m _0","Q03164_KMT2A_S197s _1","Q03164_KMT2A_S2149s _1","Q5T200_ZC3H13_S1014s S1017s _2","Q5VUA4_ZNF318_S9s _0","Q5VUA4_ZNF318_S501s _1","Q5VUA4_ZNF318_S2160s _1","Q9NYF8_BCLAF1_S427s _0","Q9UPU5_USP24_S84s _1","Q9Y2W1_THRAP3_S575s _1","P49792_RANBP2_S1449s _1","P49792_RANBP2_S1456s _1","P49792_RANBP2_S1871s _0","P49792_RANBP2_S1955s _1","Q7Z3J3_RGPD4_S1660s _1","Q01082_SPTBN1_S2165s _1","Q92538_GBF1_S1780s S1784s _2","E7EQT4_ACIN1_S360s _1","E7EQT4_ACIN1_S674s _1","A0A087WY61_NUMA1_T1796t _1","A0A087WY61_NUMA1_T1936t _1","A0A087WZ06_STK3_T225t _1","O43290_SART1_S65s _1","Q96T58_SPEN_T3236t _1","E7ETA6_PCM1_S1335s _1","O14686_KMT2D_T1803t _1","O14686_KMT2D_T2240t _1","O14686_KMT2D_S3202s _0","O75376_NCOR1_S577s _1","O75376_NCOR1_T1367t _1","O75376_NCOR1_T1484t _1","O75376_NCOR1_S1496s _1","O75376_NCOR1_S1756s S1758s _2","P21333_FLNA_S1533s _1","P21333_FLNA_S2158s _1","P21333_FLNA_S2180s _0","P21333_FLNA_S2338s _0","A8MXP9_MATR3_S533s _1","Q5UIP0_RIF1_S1046s _0","Q5UIP0_RIF1_S1151s _1","Q5UIP0_RIF1_S1579s _1","Q5UIP0_RIF1_S2172s S2176s _2","E7ETY2_TCOF1_S111s _0","E7ETY2_TCOF1_S674s _1","Q13428_TCOF1_S1063s _1","O43719_HTATSF1_S481s _1","Q15424_SAFB_S601s _1","Q15650_TRIP4_S142s _1","Q6PKG0_LARP1_T856t T858t S861s _0","Q02880_TOP2B_T1292t _1","O75533_SF3B1_T273t _1","P13639_EEF2_T57t _1","P38159_RBMX_S91s _1","P38159_RBMX_S307s _1","Q01130-2_SRSF2_S101s _1","Q8NFC6_BOD1L1_S800s _1","Q8NFC6_BOD1L1_S2905s _1","Q8WYP5_AHCTF1_S1771s _1","Q5VT52_RPRD2_S614s _1","Q5VT52_RPRD2_T484t S485s _0","E7EPN9_PRRC2C_S1722s _1","P48634_PRRC2A_S146s _1","P48634_PRRC2A_T782t _1","Q5JSZ5_PRRC2B_S1754s _1","A0A0G2JPP5_SCRIB_S1300s S1306s S1309s _0","Q12830_BPTF_S198s _1","Q03252_LMNB2_T34t _1","Q3KQU3_MAP7D1_S503s _1","I3L2J0_CIC_S1082s _0","I3L2J0_CIC_S1186s _0","I3L2J0_CIC_T1214t _0","I3L2J0_CIC_S1340s _1","I3L2J0_CIC_T1413t _0","I3L2J0_CIC_S1648s _0","I3L2J0_CIC_S2058s M2067m _0","I3L2J0_CIC_S2288s _0","I3L2J0_CIC_S2315s _0","I3L2J0_CIC_S2327s _0","I3L2J0_CIC_T2281t S2288s _0","Q562F6_SGO2_S1187s _1","E7EX17_EIF4B_T18t _0","E7EX17_EIF4B_S359s _1","E7EX17_EIF4B_S503s _0","E7EX17_EIF4B_S503s T505t S509s _0","E7EUU4_EIF4G1_S1170s _1","E7EUU4_EIF4G1_T1172t _1","O95819-6_MAP4K4_S573s _0","O95819-6_MAP4K4_S876s _1","Q12906_ILF3_S812s _1","Q12906_ILF3_S816s _1","Q12906_ILF3_S844s _1","E9PEI0_CDCA2_S593s _0","F5H212_HIVEP1_S779s _1","H3BS42_ZNF768_S309s _1","O14978_ZNF263_T654t _1","O15062_ZBTB5_S196s _1","P17026_ZNF22_S210s _1","P17026_ZNF22_S219s _1","P31629_HIVEP2_S374s _1","Q13422_IKZF1_T358t _1","Q63HK3_ZKSCAN2_S453s _1","Q8TAQ5_ZNF420_S86s _0","Q9C0K0_BCL11B_S169s _0_1","Q9H165_BCL11A_S205s T208t _2","Q9NPA5_ZFP64_S547s _1","Q9UQR1_ZNF148_S412s _1","P06400_RB1_T625t _0","Q9C0C2_TNKS1BP1_S836s _1","Q641Q2_WASHC2A_S663s _0","Q641Q2_WASHC2A_S1328s _1","E3W994_CLASP2_S355s _1","E3W994_CLASP2_S430s _1","Q9BYW2_SETD2_S1696s _1","Q9NQS7_INCENP_S330s _1","E7EVA0_MAP4_S2086s _0","P42166_TMPO_S310s _0","P42166_TMPO_S354s _1","P42167_TMPO_S224s _0","P42167_TMPO_S250s _1","Q13523_PRPF4B_S422s _1","P35658_NUP214_S610s _0","P35658-2_NUP214_S963s _1","P35658-2_NUP214_S1012s _1","P35658-2_NUP214_T436t T437t _0","Q12904_AIMP1_S144s _1","Q69YQ0_SPECC1L_S868s _1","Q92598_HSPH1_T815t _1","P49790_NUP153_S219s _0","P49790_NUP153_S516s _1","P49790_NUP153_S614s _0","P49790_NUP153_S655s _1","P49790_NUP153_S687s _1","P49790_NUP153_T520t S522s _0","O43166_SIPA1L1_T239t _1","Q9BTC0_DIDO1_S465s _1","Q9BTC0_DIDO1_S877s _1","Q9BTC0_DIDO1_S1456s S1471s _0","Q7Z5J4_RAI1_S1064s _1","Q7Z5J4_RAI1_S1635s _0","P13796_LCP1_S5s _1","P13796_LCP1_S7s _1","P63261_ACTG1_T66t _1","Q9NWH9_SLTM_S498s _1","Q9H2Y7_ZNF106_S903s _1","O60271_SPAG9_S311s _1","O60271_SPAG9_S203s T217t _2","P46781_RPS9_S146s _1","Q8IX21_SLF2_S444s _1","Q96QE3_ATAD5_S817s _0","Q15648_MED1_S1169s _0","Q15648_MED1_S1439s T1440t _0","Q6KC79-2_NIPBL_S849s _0","P26358_DNMT1_S143s _1","P07910-2_HNRNPC_S125s _1","P07910-2_HNRNPC_T152t _1","H3BMQ0_TSC2_S1221s _1","H3BMQ0_TSC2_S1285s _1","H3BMQ0_TSC2_S1309s _0","P11171_EPB41_S521s _1","P08670_VIM_S72s _1","O14646_CHD1_S1387s _0","Q9NRA8_EIF4ENIF1_S415s _0","Q9NRA8_EIF4ENIF1_T792t S797s _2","O60307_MAST3_S793s _1","Q2KHR2_RFX7_S584s _1","Q2KHR2_RFX7_S676s _1","Q96D71_REPS1_T481t S482s _2","Q92922_SMARCC1_S350s _1","P09651_HNRNPA1_S368s _0","P51991_HNRNPA3_S212s _1","Q12802_AKAP13_S2563s _1","Q12802_AKAP13_S2709s _1","Q12802_AKAP13_T2400t S2402s _0","Q29RF7_PDS5A_S1276s _1","Q5VZ89_DENND4C_S737s _1","Q5VZ89_DENND4C_T975t _0","Q5VZ89_DENND4C_S1225s _1","Q5VZ89_DENND4C_S737s S741s _0","P12270_TPR_S2061s _0","Q9NZJ4_SACS_S1779s _1","Q9NZJ4_SACS_S2511s _1","Q9NZJ4_SACS_S4264s _0","P06748_NPM1_S125s _1","P12956_XRCC6_S324s _1","Q7Z460_CLASP1_S568s _1","Q9UHB7_AFF4_S171s _1","Q5T4S7_UBR4_S365s _0","Q5T4S7_UBR4_S1760s _1","Q5T4S7_UBR4_T1761t S1763s _0","F8VXG7_SCAF11_S930s _1","Q14978_NOLC1_S456s _1","Q14978_NOLC1_S686s _0","Q14978_NOLC1_S271s S272s _2","P61978-2_HNRNPK_S454s _1","P16402_HIST1H1D_T10t _1","P46087_NOP2_S58s _1","Q99081_TCF12_S540s _0","A0A0A0MSS3_SLAIN1_S323s _1","Q1MSJ5_CSPP1_S77s _1","Q6WCQ1_MPRIP_S269s _1","P23246_SFPQ_S283s _1","Q8WXF1_PSPC1_S509s _1","P49368_CCT3_S297s _1","Q6JBY9_RCSD1_S83s _1","Q8NG31_KNL1_S578s _1","Q8NG31_KNL1_T770t _1","Q8NG31_KNL1_S1785s _1","Q16666_IFI16_S142s _1","Q96NB3_ZNF830_S225s _0","Q9UKG1_APPL1_S410s _1","Q2NKX8_ERCC6L_S969s S971s _1","E9PKC0_PLEKHA7_S867s _1","Q9HAW4_CLSPN_S762s _1","Q9HAW4_CLSPN_S950s _1","Q9HAW4_CLSPN_S762s S764s _2","Q9HAW4_CLSPN_S950s T955t _1","O75151_PHF2_S625s _1","A0A087X2H1_HECTD1_S357s _0","A0A087X2H1_HECTD1_S1551s _1","Q9NZT2_OGFR_S403s _1","Q9Y2I7_PIKFYVE_S76s _0","Q9Y2I7_PIKFYVE_S132s _1","Q9Y2I7_PIKFYVE_S312s _1","Q9Y2I7_PIKFYVE_T22t S23s _0","P78371_CCT2_S260s _1","P20042_EIF2S2_S105s _1","P20042_EIF2S2_T111t _1","P46783_RPS10_T126t _1","Q8WWQ0_PHIP_S1315s _1","Q8NC51-4_SERBP1_S63s _0","Q8NC51-4_SERBP1_S309s _0","Q9UMZ2_SYNRG_S487s M500m _0","Q14157_UBAP2L_M295m S300s _0","E7EWD6_ASXL2_T1128t _1","P07814_EPRS_S747s _0","A0A1W2PQ51_DDX17_S574s _0","J3KTA4_DDX5_T507t _1","Q02446_SP4_S723s _1","Q14966_ZNF638_S636s _1","Q96L73_NSD1_S543s _0","Q9Y2D5-4_AKAP2_S538s _1","Q9Y2D5-4_AKAP2_S979s _1","P25705_ATP5A1_S184s _1","Q9UQ80_PA2G4_S363s _1","Q9P2F8_SIPA1L2_S1193s _1","A0A087WTW5_CASP8AP2_S1161s _1","A0A087WTW5_CASP8AP2_S1380s _1","A0A087WTW5_CASP8AP2_S1383s _1","Q5W0B1_RNF219_S435s _0","Q5W0B1_RNF219_S526s _0","Q5W0B1_RNF219_S570s _1","Q5W0B1_RNF219_S716s S719s _1","Q86YV0_RASAL3_S72s _1","H9KVB4_TNRC18_S2292s _1","Q9UKJ3_GPATCH8_S1107s _1","Q5VY60_HAUS6_T722t _1","Q5VY60_HAUS6_S772s S778s _2","Q9UKA4_AKAP11_S20s _1","Q9UKA4_AKAP11_T981t _0","Q4KMP7_TBC1D10B_S633s _1","O15014_ZNF609_S156s _1","O15014_ZNF609_S398s _1","P67809_YBX1_S102s _1","Q96RL1_UIMC1_S632s _1","Q9NWQ8_PAG1_S171s _0","Q8IY81_FTSJ3_S599s _0","P35520_CBS_S23s _1","Q9H4L7_SMARCAD1_S214s _0","Q9UPN4_CEP131_S47s _1","Q8IX90_SKA3_S346s _0","Q9UDY2_TJP2_S163s _1","F5GZ90_DTL_S368s _1","F5GZ90_DTL_S515s _1","Q6P4F7_ARHGAP11A_S484s _1","Q6P4F7_ARHGAP11A_S875s _1","H3BUF6_ATXN2L_S103s _0","Q15398_DLGAP5_S332s _1","Q6PJT7-2_ZC3H14_S132s _1","Q6PJT7-2_ZC3H14_S240s _1","A0A087WTP3_KHSRP_S129s _0","A0A075B784_USP36_S464s _0","A0A075B784_USP36_S692s _1","Q7Z5L9_IRF2BP2_S131s _1","Q7Z5L9_IRF2BP2_S240s _1","O94913_PCF11_S169s _1","O94913_PCF11_T187t _0","O94913_PCF11_S306s _1","Q9H1A4_ANAPC1_S334s _0","P46063_RECQL_S597s _1","Q5FBB7_SGO1_S468s _1","Q96N67-2_DOCK7_S190s _1","Q96N67-2_DOCK7_S452s _1","Q6PCB5_RSBN1L_S32s _1","Q86V48_LUZP1_S878s _1","F5GX28_KDM4B_S600s _1","Q86T82_USP37_S213s _0","Q92794_KAT6A_S1099s _1","O75534_CSDE1_S172s _1","Q99700_ATXN2_T741t _1","O00267_SUPT5H_S812s _0","A0A024RCR6_BAT3_S123s _1","J3QRU8_GIT1_M493m T499t _0","O75962_TRIO_S2455s S2463s _1","Q09666_AHNAK_S135s _1","Q09666_AHNAK_S5110s _1","Q8NE71_ABCF1_S166s _1","Q9NQW6_ANLN_S339s _0","Q9NQW6_ANLN_S485s _1","O96013_PAK4_S41s _1","A0A0A0MSZ1_MARK3_T564t _0","A0A0A0MSZ1_MARK3_S606s _1","E9PC69_MARK2_S513s _1","E9PC69_MARK2_T595t _1","Q14155-1_ARHGEF7_S516s _1","Q14155-1_ARHGEF7_S554s _1","Q15052_ARHGEF6_S555s _0","Q96B97-2_SH3KBP1_S550s _1","P55265_ADAR_T601t _0","A0A0A0MT22_PTPRC_S1299s _1","Q76FK4_NOL8_T263t _1","Q8N0Z3_SPICE1_S803s _0","P42858_HTT_S1874s _1","B4DXZ6_FXR1_S407s _1","B4DXZ6_FXR1_S451s _1","A8MQ02_AFDN_S1678s _1","O60506_SYNCRIP_S575s _1","Q13243_SRSF5_S120s _1","Q9ULC8_ZDHHC8_T679t S682s _1","Q6UN15_FIP1L1_T221t _1","P27694_RPA1_S392s _0","Q7Z3K3_POGZ_S746s _1","A0A087WXN9_MTSS1L_S600s _1","A0A087WXN9_MTSS1L_S611s S623s _1","P24928_POLR2A_S1857s _0","Q5JTH9_RRP12_S1284s _1","Q96T23_RSF1_S874s _1","Q14103-3_HNRNPD_S271s _1","F5H2X7_CIZ1_T928t _1","M0R0P8_MYO9B_T1346t _0","Q9UKX7_NUP50_S221s _1","Q9UPQ9_TNRC6B_S288s _1","Q9UPQ9_TNRC6B_S461s _1","Q9UPQ9_TNRC6B_S588s _1","Q15032-2_R3HDM1_S67s _0","P18615_NELFE_S39s _1","P49756_RBM25_S683s _1","Q5T1M5_FKBP15_S344s _1","Q8TBE0_BAHD1_S206s _1","Q8TBE0_BAHD1_S543s _1","A0A0A0MTC0_PRIMPOL_S255s _1","O95251_KAT7_S50s _1","Q9BVJ6_UTP14A_S437s _1","P31939_ATIC_S387s _1","C9J0I9_ZC3HC1_S367s _0","Q8N3F8_MICALL1_S612s _1","Q8N3F8_MICALL1_S640s _0","Q8N3F8_MICALL1_S612s S621s _1","O43242_PSMD3_S6s _1","Q16891_IMMT_S390s _1","Q9H089_LSG1_S272s _1","Q9GZR7_DDX24_S824s _1","Q9Y6A5_TACC3_S402s _1","Q86YP4_GATAD2A_S231s _1","Q9P1Y5_CAMSAP3_S384s _0","A0A1B0GTL5_RAB11FIP5_S397s _0","A0A1B0GTL5_RAB11FIP5_S1209s _1","O75410_TACC1_S57s _1","O75410_TACC1_S276s _0","O75410_TACC1_S316s _0","Q13596_SNX1_S188s _1","I6L8A6_RBBP8_S593s _1","Q8NDI1_EHBP1_S664s _0","Q8NDI1_EHBP1_S787s _1","P42566_EPS15_S796s _1","Q09161_NCBP1_S7s _1","Q09161_NCBP1_S22s _0","Q09161_NCBP1_T27t _1","P22681_CBL_S526s _1","P22681_CBL_M647m S648s _0","P22681_CBL_S669s _0","O43683_BUB1_S596s _1","O43683_BUB1_S672s _1","O60343-2_TBC1D4_S591s _1","O75113_N4BP1_S513s _0","O75113_N4BP1_S551s _0","Q9UHB6_LIMA1_S601s _0","Q86YS7_C2CD5_T314t _0","Q96SN8-4_CDK5RAP2_S1254s _1","A0A0U1RRH6_PHF14_S856s _1","Q8NI08-2_NCOA7_S430s _1","Q8NI08-2_NCOA7_T210t S211s _0","Q9UQL6_HDAC5_S662s _0","Q9UK61_FAM208A_S673s _1","Q9UBB9_TFIP11_S232s _0","O94763_URI1_T492t _1","Q9UBC2_EPS15L1_S244s S255s _1","Q5JTV8-3_TOR1AIP1_S306s _1","Q66K74_MAP1S_S640s _1","H3BPE7_FUS_S514s _1","Q92804_TAF15_S157s _1","Q92804_TAF15_S375s _1","A0A0A0MRB5_MADD_S813s _1","Q9C073_FAM117A_S355s _0","Q96PK6_RBM14_S272s _1","Q96PK6_RBM14_S599s _1","P42684_ABL2_S936s _1","Q96EV2_RBM33_S973s _1","P16949_STMN1_S25s _1","P16949_STMN1_S16s S25s _2","O95402_MED26_S381s _0","Q9ULW0_TPX2_S257s _1","A0A1C7CYX1_ELMSAN1_Y654y T655t _2","Q13136_PPFIA1_S668s _1","Q14671_PUM1_S197s _1","Q9ULH0_KIDINS220_S1155s _1","Q5VWG9_TAF3_S199s _1","Q02241_KIF23_S867s _1","P20810-10_CAST_S55s _0","P49006_MARCKSL1_T122t _0","Q9HCM1_KIAA1551_S221s _1","Q9HCM1_KIAA1551_S764s _1","P35611_ADD1_S586s _1","Q9UEY8_ADD3_S677s _1","Q9UEY8_ADD3_S673s S677s _2","F5GWT4_WNK1_S31s _1","F5GWT4_WNK1_S2124s _1","Q9ULJ7_ANKRD50_S393s _1","P55081_MFAP1_S432s _1","Q9C0C9_UBE2O_S839s _0","Q9C0C9_UBE2O_S399s S401s _2","Q9NZB2_FAM120A_S30s _1","Q6ZSZ5_ARHGEF18_S1124s _1","Q6ZSZ5_ARHGEF18_S1160s _1","Q9UGU5_HMGXB4_S485s _1","O75995_SASH3_S38s _1","O75995_SASH3_S42s _1","B1AMS2_43714_S388s _1","P78347_GTF2I_S103s _1","A6NHB5_ZMYM3_S1047s _1","P04049_RAF1_T234t _0","P04049_RAF1_S642s _0","O60306_AQR_S16s _1","F2Z2U4_TRRAP_S2058s _1","Q9H2P0_ADNP_S1001s _0","Q9H2P0_ADNP_S972s S982s _1","P10244_MYBL2_S395s T396t _0","Q86UE8_TLK2_S73s _0","Q86UE8_TLK2_S134s _1","B0I1T2_MYO1G_S992s _1","P18669_PGAM1_S189s _1","C9JRJ5_LIMD1_S237s _0","P27987_ITPKB_S46s _0","Q9P2D1_CHD7_S2956s S2961s _2","Q9NS91_RAD18_S397s _0","Q92609_TBC1D5_S791s _1","Q92609_TBC1D5_S541s S544s _2","Q6ZU80_CEP128_S331s _1","Q7L4I2_RSRC2_S427s _0","Q9UKM9-2_RALY_T135t _1","Q9NQ29_LUC7L_S354s _0","Q9BX63_BRIP1_S197s _1","A0A087WWW8_CABIN1_S1985s _1","Q9Y3Q8_TSC22D4_S264s S279s _0","C9JR56_SATB2_S528s _1","F8W0Q9_PPHLN1_S196s _1","Q92616_GCN1_S786s _1","P53999_SUB1_S50s _1","P15880_RPS2_T252t _1","Q8WU90_ZC3H15_S12s _1","Q9H4L5_OSBPL3_S34s _1","Q9H8V3_ECT2_S30s _1","Q15811_ITSN1_S978s _0","O94806_PRKD3_S252s _1","Q9Y5K6_CD2AP_S256s _1","Q9UPN7_PPP6R1_S726s _0","A0A140T9H5_HLA-C_S352s _0","A0A0A0MQS2_CLASRP_T573t _1","Q8N4C6-10_NIN_S1914s _1","Q5VWQ8_DAB2IP_S995s _1","Q8WW12_PCNP_S156s _1","P13807_GYS1_S649s _0","Q9H0H5_RACGAP1_S203s _1","Q9Y6G9_DYNC1LI1_S516s _0","Q9Y6G9_DYNC1LI1_S516s T518t _0","B4DTS2_PRKD2_S214s _1","B4DTS2_PRKD2_Y246y _0","Q9UER7_DAXX_Q652q S654s _1","Q92738_USP6NL_T424t _1","Q9NYL2_MAP3K20_S648s _1","Q3B726_TWISTNB_S316s _1","Q8NFD5-3_ARID1B_S1608s S1612s _0","O94804_STK10_S514s _1","A0A1B0GVL4_FAM193A_S933s _1","Q12968_NFATC3_S366s _1","O15355_PPM1G_T528t _0","Q9BZF1_OSBPL8_S14s _0","P22102_GART_S802s _1","P15923-2_TCF3_T531t _0","P53621_COPA_S384s _1","Q9H6S0_YTHDC2_T1205t _0","Q13131_PRKAA1_S508s _1","Q15942_ZYX_S344s _1","Q9NP61_ARFGAP3_S231s _1","Q07866-6_KLC1_S524s _0","O94906_PRPF6_S143s _1","Q9NZN5_ARHGEF12_S341s _0","Q147X3_NAA30_S100s _1","B7ZM87_SRGAP2_T1013t _0","O95292_VAPB_S158s _1","Q9UHI6_DDX20_S500s _1","Q14686_NCOA6_S1481s _1","O94782_USP1_T404t _0","P60174_TPI1_S117s _1","Q9BXB4_OSBPL11_S205s _1","S4R3N1_HSPE1-MOB4_S183s _1","Q8TCJ2_STT3B_S29s _1","G3V4K3_VIPAS39_S106s _1","O95453_PARN_S623s _1","Q01804_OTUD4_S495s _1","Q5F1R6_DNAJC21_S523s _0","A0A1W2PRA1_STIM2_S526s _1","A0A1W2PRA1_STIM2_S708s _0","P36507_MAP2K2_S226s _0","P36507_MAP2K2_T394t _1","Q92615_LARP4B_S556s _1","Q8IXZ2_ZC3H3_S383s _0","A0A087WWA3_KIF1B_S1611s _0","Q8WUF5_PPP1R13L_S268s _1","Q9H211_CDT1_S93s _1","P50548_ERF_S21s _0","P50548_ERF_S327s _1","P50548_ERF_T526t _1","P57740_NUP107_S58s _0","M0QZ12_GRAMD1A_S134s _0","M0QZ12_GRAMD1A_S673s _0","Q02543_RPL18A_S123s _1","Q9NRY4_ARHGAP35_S591s _0","Q9NRY5_FAM114A2_S145s _0","Q9NS87_KIF15_S1141s _0","Q9NS87_KIF15_S1141s _1","P40818_USP8_S153s _1","O60303_KIAA0556_S678s _1","Q7Z333_SETX_T2474t _1","Q9UKL0_RCOR1_S96s _0","P14921_ETS1_T38t _1","P17544-2_ATF7_T305t _1","Q8IXS8_FAM126B_S402s _1","Q8IXS8_FAM126B_S508s _1","Q8WXI9_GATAD2B_T343t _0","Q96JP5_ZFP91_S296s _1","E9PQP7_PPP6R3_S419s _0","Q8TDJ6_DMXL2_S1400s _1","A5YKK6_CNOT1_S1061s _1","Q5TDH0_DDI2_S194s _1","Q6IQ22_RAB12_S106s _0","Q9H082_RAB33B_S98s _1","Q8WWK9_CKAP2_S330s _1","Q8WWK9_CKAP2_T582t _1","Q5T670_MCM10_S487s _1","A0A0A0MRT6_ABI1_S290s _1","A0A0C4DG21_ABI2_S227s _1","Q13425_SNTB2_S239s _0","P05114_HMGN1_S8s _1","A0A0G2JNU3_BDP1_S100s _1","A0A0G2JNU3_BDP1_S2044s _0","A0A0A0MRE5_ASAP1_S832s S836s _2","Q13370_PDE3B_S497s _0","Q86W92_PPFIBP1_S466s _1","Q9Y3X0_CCDC9_S248s _1","Q9Y3X0_CCDC9_S349s _0","Q5T6F2_UBAP2_S439s _0","Q05655_PRKCD_S306s _0","Q15691_MAPRE1_S156s _0","Q15691_MAPRE1_T166t _0","Q66K14_TBC1D9B_S275s _1","Q66K14_TBC1D9B_S1241s _1","Q8ND82_ZNF280C_S80s _1","O43765_SGTA_S305s _0","A0A087WV86_BORA_S212s _1","P51812_RPS6KA3_T581t _0","A0A0C4DFX9_NELFA_T288t _1","Q9P258_RCC2_S50s S51s _2","Q6UUV7_CRTC3_S162s _1","Q96S94_CCNL2_S351s _1","Q96S94_CCNL2_S516s _1","Q53HL2_CDCA8_S154s _1","P0C0S8_HIST1H2AG_S123s _1","Q8IW35_CEP97_S500s _1","A0A0A0MSH9_CHD1L_S788s _0","A0A087X1H5_ACAP2_S559s _1","A0A024R4E5_HDLBP_S904s _1","K7EN08_NFIX_S218s _1","Q9Y4F3_MARF1_S594s _0","Q09GN1_MLF1IP_S171s _0","F6S7C4_SUPT20H_T494t _1","Q14680_MELK_S338s _0","A0A087X0I9_PRKCQ_T502t _1","A0A087X0I9_PRKCQ_S649s _1","Q92900_UPF1_S1107s _1","Q8TDY2_RB1CC1_S1286s _0","Q14207_NPAT_S554s _1","Q9BTA9_WAC_T457t _0","Q99704_DOK1_S269s _1","Q13017_ARHGAP5_S1176s _1","Q13123_IK_S287s _1","P51957_NEK4_S677s _1","A0A0A0MTC4_STAU2_T316t _1","A0A0A0MTC4_STAU2_T316t S320s _2","A0A087WUV8_BSG_S172s _1","Q14865_ARID5B_S1002s _1","Q8WUM9_SLC20A1_S335s _1","Q7Z7K6_CENPV_S47s _1","F8W8D3_SLBP_S117s _0","O43399-2_TPD52L2_S104s _0","Q92547_TOPBP1_M293m T298t _1","P35568_IRS1_S348s _1","Q5U5Q3_MEX3C_S229s _1","Q6PJ61_FBXO46_S126s _0","Q16584_MAP3K11_S21s _0","Q9BWT1_CDCA7_S152s _0","A0A0B4J1V9_HELLS_S549s _1","P35236_PTPN7_T66t _0","Q9Y388_RBMX2_S216s _1","Q8IY63_AMOTL1_S322s _1","O95347_SMC2_S60s _1","V9GZ50_AKAP8L_S382s _1","F5H269_DMXL1_S924s _1","Q5TKA1_LIN9_S65s _1","Q96P11-2_NSUN5_S116s _1","E9PFI7_PARP8_S414s _1","A2VDJ0_TMEM131L_S1314s _0","Q9NSI6_BRWD1_S1811s _1","Q9C0J8_WDR33_S1279s _1","A0A0J9YY34_NHSL2_S576s _1","A0A0J9YY34_NHSL2_S1034s _1","Q86XP3_DDX42_S58s _1","Q8WX93_PALLD_S893s _1","A0A075B6T1_AMBRA1_S304s _1","Q8WXE1_ATRIP_S278s _0","Q13501_SQSTM1_S366s _0","Q5T011_SZT2_S2136s _1","Q6GPH4_XAF1_S70s _0","C9JJX6_ARVCF_S543s _0","A0A087WZ32_PLEKHA2_S134s _1","A0A087WZ32_PLEKHA2_S299s _0","P49840_GSK3A_S21s _1","O15511_ARPC5_S140s _1","A0A0A0MRZ4_TNIP1_S77s _0","A0FGR8-2_ESYT2_S711s _1","A0A286YES6_MACF1_S578s _1","P18031_PTPN1_S50s _1","Q14011_CIRBP_S132s _1","P29084_GTF2E2_S61s _1","Q03111_MLLT1_S292s _1","B7Z6U4_RIPOR2_S557s _1","Q9NXV6_CDKN2AIP_S152s _0","Q9P0U3_SENP1_S167s _1","A0A0A0MSI2_PHC2_S654s _1","Q6FI81_CIAPIN1_S177s _1","J3KN87_CHEK1_S280s _1","Q9Y5B6_PAXBP1_S276s _1","P0C7T5_ATXN1L_S62s _1","Q9NU19_TBC1D22B_S58s _1","J3QSH4_VEZF1_S509s _0","Q8TDZ2_MICAL1_S960s _1","F8W7U8_MRE11_S670s _0","Q4G0J3_LARP7_S298s _1","Q4G0J3_LARP7_S300s _1","Q9ULH7_MKL2_S66s _1","O95243-2_MBD4_S318s _1","Q9H3H1_TRIT1_S455s _1","O43310_CTIF_S216s _1","O43310_CTIF_S293s _0","Q8TF76_HASPIN_S389s _0","C9JNW5_RPL24_T83t _1","P49207_RPL34_S81s _1","P49207_RPL34_S113s _1","J3KSS7_GGA3_S466s _0","J3KSS7_GGA3_S487s _1","F5H514_RASGRP1_S534s _1","Q8NAF0_ZNF579_S455s _1","O43149_ZZEF1_S1537s S1540s _2","Q9H4I2_ZHX3_T608t _0","Q96A65_EXOC4_S32s _1","Q96EZ8_MCRS1_S91s _0","P17535_JUND_S90s _1","P17535_JUND_S100s _1","Q9H2J4_PDCL3_S223s _0","Q9NUQ3_TXLNG_S105s _0","Q9H4X1_RGCC_T99t _0","Q9BZI7_UPF3B_T410t _0","H8Y6P7_GCOM1_S576s _0","Q9UHK0_NUFIP1_S133s _1","Q86VS8_HOOK3_S693s _1","Q14934_NFATC4_T276t _0","Q93075_TATDN2_S345s _1","A0MZ66_SHTN1_S375s _1","A0MZ66_SHTN1_S381s _1","B3KR49_MAPK3_Y90y _1","B3KR49_MAPK3_T88t Y90y _2","P28482_MAPK1_Y187y _1","P28482_MAPK1_T185t Y187y _2","Q96A49_SYAP1_S313s _1","O00161_SNAP23_S95s _1","A0A087WXN4_INTS12_S66s _1","A0A087WXN4_INTS12_S392s _0","Q16594_TAF9_T161t _0","J3QR65_MTMR4_S8s _1","E7EQA9_TANK_S225s _1","B5MCH3_CLIP4_S474s _1","Q92551_IP6K1_S197s _1","Q08881_ITK_S267s _1","Q5VYS8_ZCCHC6_T165t _0","Q5VYS8_ZCCHC6_S172s _1","Q9H6K5_PRR36_S1310s _1","O60318_MCM3AP_S538s _1","Q5VVD7_PLEKHM2_S321s _1","P51149_RAB7A_S72s _1","O94901-9_SUN1_S289s _1","Q9UPN9_TRIM33_S1119s _1","A0A0A0MRC4_GPSM1_S445s _1","A0A0A0MRC4_GPSM1_S525s _0","Q92882_OSTF1_S213s _1","J3KRR7_CYLD_S341s _0","F8WDA1_PRKAG2_S65s S71s _2","Q9HB90_RRAGC_S385s _0","Q7Z3C6_ATG9A_S675s _0","P12694_BCKDHA_S339s S347s _0","Q5BIX2_C18orf25_S67s _0","Q5BIX2_C18orf25_S356s _0","A0A1B0GV57_TAB2_S166s _0","Q9ULF5_SLC39A10_S323s _1","Q9ULF5_SLC39A10_T536t _1","O15213_WDR46_S564s _1","Q9Y450-2_HBS1L_T247t _0","Q8IXJ9_ASXL1_S1151s _1","J3KNN7_BRAP_S63s _1","Q8N2Y8_RUSC2_S513s _1","Q9HAV4_XPO5_S756s _0","Q9Y2I1_NISCH_S467s _1","A0A087WU80_TNFAIP3_S222s _0","Q7LDG7_RASGRP2_S117s _0","Q68D20_PMS2CL_S161s _1","P33527_ABCC1_S919s _1","Q16537_PPP2R5E_S32s _1","A1A4S6_ARHGAP10_T649t _0","O94887_FARP2_S401s _0","Q9Y4B6_DCAF1_S985s _1","P42575_CASP2_T160t _1","P41440_SLC19A1_S485s _1","Q7L7X3_TAOK1_S465s _1","Q9Y2D8-3_SSX2IP_S15s _0","Q9P016_THYN1_S12s _1","Q75N03_CBLL1_T294t _1","O60664_PLIN3_S130s _1","P46531_NOTCH1_S1941s _1","Q8IYL3_C1orf174_S47s _1","Q13769_THOC5_T328t _1","Q16649_NFIL3_S353s _1","O60669_SLC16A7_S472s _0","Q15042_RAB3GAP1_S539s _0","H3BMS5_PHLPP2_S1154s _0","P10747_CD28_Y209y _1","O60232_SSSCA1_S12s _1","Q5THK1_PRR14L_S1175s _0","A0A087WTQ2_WDR37_S119s _1","A0A1W2PNV4__T647t _0","E7ENJ6_AP1M1_T152t _1","Q9UL54-2_TAOK2_S493s _1","Q9UGR2_ZC3H7B_S233s _1","Q9BU64_CENPO_S35s _1","A0A0A0MQR1_MAP4K5_S335s _1","A0A0A0MQR1_MAP4K5_S400s _1","Q8WWW8_GAB3_S482s _1","P63151_PPP2R2A_S400s _1","Q9NYP7_ELOVL5_S283s S285s _0","Q6P2C8_MED27_S143s _1","O14920_IKBKB_S697s _0","Q96BY7_ATG2B_S497s _1","Q14644_RASA3_S818s _1","I3L3Z2_NAA38_S29s _1","Q4G0F5_VPS26B_S304s _1","Q9NWZ5_UCKL1_S325s _1","A0A087WYN9_DHX29_S27s _1","Q9Y294_ASF1A_S172s _1","Q9Y294_ASF1A_T176t S183s _0","F8WD88_CENPA_S41s _1","Q8WUJ0_STYX_S193s _1","O60563_CCNT1_S495s _1","Q9Y5U2_TSSC4_S90s _1","Q96EV8_DTNBP1_S11s _1","Q9HAF1-4_MEAF6_S163s _0","E9PJD9_RPL27A_T15t _0","Q5VZE5_NAA35_S6s _1","K7ERN2_ICAM3_S441s _1","Q03989_ARID5A_S23s _1","M0R2P6_SHKBP1_S622s S624s _2","C9J1X3_TNK2_S842s _0","O60870_KIN_S238s _1","J3QLK7_OSBPL7_S256s _1","Q01970_PLCB3_S537s _1","E9PI60_BRPF3_S900s _1","Q96MW1_CCDC43_S183s _1","Q96MW1_CCDC43_S188s _1","Q6UWD8_C16orf54_S66s _1","Q00688_FKBP3_S77s _1","Q9NZ09_UBAP1_S146s _1","Q92685_ALG3_S434s _1","Q9Y3S1-2_WNK2_S1150s _1","Q8N3Z6_ZCCHC7_S485s _1","Q9BWH2_FUNDC2_S151s _1","Q7L099-2_RUFY3_S94s _1","Q12851_MAP4K2_S328s _1","Q9H1Z4_WDR13_S70s _1","Q14CS0_UBXN2B_S216s _1","Q9BSI4_TINF2_S274s _1","A0A1W2PPT2_VPS72_S108s _0","F8W7Q4_FAM162A_S124s _0","O43639_NCK2_S187s _0","P41162_ETV3_S245s _1","P41162_ETV3_S245s S250s _2","Q7Z6J0_SH3RF1_S724s _1","P19793_RXRA_S129s _1","F5H1S9_PUS1_S53s _0","Q13049_TRIM32_S335s S339s _2","Q08117_AES_S12s _0","P58546_MTPN_T31t _1","Q9NTX5_ECHDC1_S16s _1","Q9Y2G3_ATP11B_S1145s _0","E9PK67_PARP10_S431s _1","Q68CQ4_DIEXF_S153s _0","Q9NSC5_HOMER3_S159s _1","Q6IQ26_DENND5A_S193s _1","Q7Z3T8_ZFYVE16_S942s _0","E7EQ61_UBA5_S45s _1","Q9Y448_KNSTRN_S111s _1","Q8N567_ZCCHC9_S8s _0","E9PFP1_PIK3R2_S273s _0","Q9H246_C1orf21_S95s _0","O43521_BCL2L11_S77s _1","Q14BN4_SLMAP_S148s _1","P46934_NEDD4_S733s _1","O75582_RPS6KA5_S376s _1","A0A1W2PNW7_MED17_S10s _1","A6NN40_SHROOM1_S133s _0","Q8N573_OXR1_T203t _0","Q9Y3D9_MRPS23_S145s _1","Q8N5J2_MINDY1_S103s _1","O00399_DCTN6_T186t _1","C9J266_RNF123_S565s _1","P48454_PPP3CC_S483s _1","Q96DU7_ITPKC_S9s _1","Q9NWT1_PAK1IP1_S358s _1","O95707_POP4_S10s _1","D6RC42_SERF1B_S34s _1","A8K0R7_ZNF839_S285s _1","O76024_WFS1_S32s _1","O76024_WFS1_S235s _1","Q15750_TAB1_S7s _1","Q8TF71_SLC16A10_S269s _0","B5MCR8_SLC30A6_S307s _0","Q9NRY2_INIP_S50s _0","P78346_RPP30_S251s _1","Q9UQ13_SHOC2_S85s _1","Q9UNF0-2_PACSIN2_S336s S346s _0","Q86T03_PIP4P1_S162s _1","Q9BY84_DUSP16_S501s _1","B4DHQ6_SRI_S132s _1","Q9Y227_ENTPD4_S597s _0","Q01629_IFITM2_S9s _1","Q9H9Q4_NHEJ1_S287s _1","Q9H8W4_PLEKHF2_S226s _1","O95562_SFT2D2_S9s _1","Q92851_CASP10_T198t _1","Q5VTQ0_TTC39B_T121t _0","E9PJ42_TMEM41B_T18t _0","Q12933_TRAF2_T7t S11s _1","O43181_NDUFS4_S165s _1","D6RGJ2_TNIP2_S7s _1","P30679_GNA15_S330s _1","Q05BQ5_MBTD1_S572s _0","Q86W33_TPRA1_S293s _1","F5H4D1_ADCY7_M262m S269s _1","P12757_SKIL_S514s _0","Q9NRP4_SDHAF3_S116s _1","A0A087WY96_SLC6A6_S122s _1","A0A087WU02_ERGIC2_S20s _1","O43172-2_PRPF4_S8s _1"]}]},"columnMetadataModel":{"vectors":[{"properties":{"morpheus.dataType":"string"},"name":"id","array":["0 min","0 min","3 min","3 min","3 min","9 min","9 min","9 min","27 min","27 min","27 min"]}]}}}
