# Supplementary material for: Post-translational modification-centric base editor screens to assess phosphorylation site functionality in high-throughput
Source: Nat Methods. Author manuscript; Available in PMC 2025 Feb 7. (PMC11804830; doi:10.1038/s41592-024-02256-z)
Supplement: Supplementary Data 2 [file NIHMS2042066-supplement-Supplementary_Data_2.json]

{"colorScheme":{"valueToColorScheme":{"null":{"fractions":[0,0.25,0.5,0.75,1],"colors":["#050505","#c800ff","#ffa914","#fbff00","#fafafa"],"min":-1.9184232950210571,"max":1.3690158128738403,"missingColor":"#c0c0c0","scalingMode":0,"stepped":false,"transformValues":0}}},"name":"clipboard","showRowNumber":false,"rowShapeModel":{},"columnShapeModel":{},"rowFontModel":{},"columnFontModel":{},"rowColorModel":{},"columnColorModel":{},"rows":[{"squished":false,"inlineTooltip":false,"tooltip":true,"highlightMatchingValues":false,"colorBarSize":12,"stackedBar":false,"display":["text"],"selectionColor":"rgb(182,213,253)","colorByField":null,"fontField":null,"barColor":"#bdbdbd","barSize":40,"autoscaleAlways":false,"minMaxReversed":false,"maxTextWidth":68.720703125,"field":"id","size":{}}],"columns":[{"squished":false,"inlineTooltip":false,"tooltip":true,"highlightMatchingValues":false,"colorBarSize":12,"stackedBar":false,"display":["text"],"selectionColor":"rgb(182,213,253)","colorByField":null,"fontField":null,"barColor":"#bdbdbd","barSize":40,"autoscaleAlways":false,"minMaxReversed":false,"maxTextWidth":184.794921875,"field":"id","size":{}}],"rowSortBy":[{"isColumns":false,"type":"specified","modelIndices":[4,6,0,9,54,46,105,109,7,16,110,12,86,37,3,35,18,70,1,53,19,31,8,34,99,45,67,80,5,23,41,29,126,2,10,69,196,74,95,42,93,68,103,40,183,143,124,96,175,14,79,13,52,84,66,38,129,90,130,192,117,33,77,113,141,148,85,17,131,26,177,87,21,47,30,57,101,187,197,73,112,25,28,157,51,156,134,184,11,160,114,142,43,123,56,155,100,135,119,182,20,111,164,154,203,108,162,92,165,176,64,71,153,171,44,145,161,194,75,132,76,62,163,136,61,59,72,178,193,24,39,144,36,169,83,102,94,147,202,48,55,22,27,32,50,49,63,65,15,152,116,118,159,89,58,81,107,121,97,60,200,133,91,127,172,82,180,98,150,158,122,139,78,140,168,104,137,179,88,106,191,138,120,198,149,115,173,199,188,170,174,201,189,181,151,166,125,167,185,146,204,195,205,128,190,186],"name":"dendrogram","nvisible":206,"preservesDendrogram":true,"lockOrder":2,"unlockable":false}],"columnSortBy":[{"isColumns":true,"type":"specified","modelIndices":[2,0,3,1,5,6,4,7],"name":"dendrogram","nvisible":8,"preservesDendrogram":true,"lockOrder":2,"unlockable":false}],"rowGroupBy":[],"columnGroupBy":[],"rowFilter":{"isAnd":true,"filters":[]},"columnFilter":{"isAnd":true,"filters":[]},"symmetric":false,"rowSize":1.8493122977346277,"columnSize":9.333333333333334,"drawGrid":true,"gridColor":"#808080","gridThickness":0.1,"drawValues":false,"shape":"square","rowSelection":[],"columnSelection":[],"rowSearchTerm":"nfk","columnSearchTerm":"","rowDendrogram":"((((((((0:0.013851439580321312,1:0.013851439580321312)0.5:0.1009932179003954,((2:0.05978294089436531,((3:0.017702005803585052,4:0.017702005803585052)3.5:0.021151181310415268,5:0.03885318711400032)4.25:0.02092975378036499)3.125:0.011856745928525925,(6:0.020991073921322823,7:0.020991073921322823)6.5:0.05064861290156841)4.8125:0.04320497065782547)2.65625:0.04523899406194687,(((((8:0.0056152609176933765,9:0.0056152609176933765)8.5:0.004139724653214216,10:0.009754985570907593)9.25:0.02409213036298752,(11:0.018521908670663834,12:0.018521908670663834)11.5:0.015325207263231277)10.375:0.06979182362556458,((((13:0.038874976336956024,(((14:0.012552325613796711,15:0.012552325613796711)14.5:0.010569545440375805,(16:0.014789325185120106,17:0.014789325185120106)16.5:0.00833254586905241)15.5:0.015162795782089233,((((18:0.009418092668056488,19:0.009418092668056488)18.5:0.013674296438694,((20:0.010242686606943607,21:0.010242686606943607)20.5:0.008021107874810696,((22:0.003540955251082778,23:0.003540955251082778)22.5:0.004172804998233914,24:0.007713760249316692)23.25:0.01055003423243761)21.875:0.004828594624996185)20.1875:0.004035636782646179,(25:0.009211151860654354,26:0.009211151860654354)25.5:0.017916874028742313)22.84375:0.006558328866958618,27:0.033686354756355286)24.921875:0.004598312079906464)20.2109375:0.0005903095006942749)16.60546875:0.022255893796682358,(((((((((28:0.003775365184992552,(29:0.0032362702768296003,30:0.0032362702768296003)29.5:0.0005390949081629515)28.75:0.001649495679885149,31:0.005424860864877701)29.875:0.005113556981086731,32:0.010538417845964432)30.9375:0.0010645082220435143,((33:0.007578082848340273,(34:0.0040883589535951614,35:0.0040883589535951614)34.5:0.0034897238947451115)33.75:0.003314309287816286,36:0.010892392136156559)34.875:0.000710533931851387)32.90625:0.0027501340955495834,37:0.01435306016355753)34.953125:0.006675814278423786,38:0.021028874441981316)36.4765625:0.0075849927961826324,((39:0.005695689003914595,40:0.005695689003914595)39.5:0.010406615678220987,(((41:0.004345782566815615,42:0.004345782566815615)41.5:0.0040634493343532085,(43:0.005285332445055246,44:0.005285332445055246)43.5:0.003123899456113577)42.5:0.005773261189460754,45:0.014182493090629578)43.75:0.0019198115915060043)41.625:0.012511562556028366)39.05078125:0.0015907175838947296,(46:0.011856336146593094,(47:0.0038085528649389744,48:0.0038085528649389744)47.5:0.00804778328165412)46.75:0.018348248675465584)42.900390625:0.013337573036551476,((((((49:0.01014675572514534,50:0.01014675572514534)49.5:0.004868359304964542,(((51:0.0019532195292413235,52:0.0019532195292413235)51.5:0.002094102092087269,53:0.004047321621328592)52.25:0.0015738056972622871,54:0.0056211273185908794)53.125:0.009393987711519003)51.3125:0.0029904963448643684,((55:0.005931219086050987,56:0.005931219086050987)55.5:0.00556683074682951,(57:0.008755485527217388,(58:0.0030819557141512632,59:0.0030819557141512632)58.5:0.005673529813066125)57.75:0.002742564305663109)56.625:0.006507561542093754)53.96875:0.005765583366155624,60:0.023771194741129875)56.984375:0.005326654762029648,(61:0.01802588254213333,(62:0.011275628581643105,(63:0.0073011890053749084,64:0.0073011890053749084)63.5:0.003974439576268196)62.75:0.006750253960490227)61.875:0.011071966961026192)59.4296875:0.011393321678042412,65:0.040491171181201935)62.21484375:0.0030509866774082184)52.5576171875:0.01758871227502823)34.58154296875:0.01311902329325676,66:0.07424989342689514)50.290771484375:0.009245865046977997,((((67:0.01009837444871664,68:0.01009837444871664)67.5:0.022570536471903324,(69:0.02716442570090294,70:0.02716442570090294)69.5:0.005504485219717026)68.5:0.029095016419887543,((((71:0.021373707801103592,((72:0.015214341692626476,((73:0.006306685507297516,((74:0.0028827940113842487,75:0.0028827940113842487)74.5:0.0009637828916311264,76:0.003846576903015375)75.25:0.0024601086042821407)74.125:0.005079066380858421,(77:0.007494803052395582,78:0.007494803052395582)77.5:0.003890948835760355)75.8125:0.003828589804470539)73.90625:0.0041433582082390785,(79:0.008703147061169147,80:0.008703147061169147)79.5:0.010654552839696407)76.703125:0.002016007900238037)73.8515625:0.009069837629795074,(((81:0.005009433254599571,82:0.005009433254599571)81.5:0.006636098958551884,83:0.011645532213151455)82.25:0.014975004829466343,((84:0.009617432951927185,85:0.009617432951927185)84.5:0.004626007750630379,(86:0.0074778348207473755,87:0.0074778348207473755)86.5:0.006765605881810188)85.5:0.012377096340060234)83.875:0.0038230083882808685)78.86328125:0.0071385763585567474,((88:0.0040144240483641624,89:0.0040144240483641624)88.5:0.018249581567943096,(90:0.017347104847431183,91:0.017347104847431183)90.5:0.004916900768876076)89.5:0.015318116173148155)84.181640625:0.012396536767482758,(((92:0.012217182666063309,93:0.012217182666063309)92.5:0.008999111130833626,(94:0.014162855222821236,95:0.014162855222821236)94.5:0.007053438574075699)93.5:0.022023672237992287,(((96:0.014106536284089088,97:0.014106536284089088)96.5:0.0012336419895291328,98:0.015340178273618221)97.25:0.0060964664444327354,99:0.021436644718050957)98.125:0.021803321316838264)95.8125:0.00673869252204895)89.9970703125:0.011785268783569336)79.24853515625:0.008657701313495636,(100:0.04556462541222572,(((101:0.004680108278989792,102:0.004680108278989792)101.5:0.015335772186517715,103:0.020015880465507507)102.25:0.007376333698630333,104:0.02739221416413784)103.125:0.018172411248087883)101.5625:0.02485700324177742)90.405517578125:0.013074129819869995)70.34814453125:0.020143181085586548)40.361572265625:0.038425542414188385,(105:0.013033287599682808,106:0.013033287599682808)105.5:0.12903119437396526)72.9307861328125:0.018019169569015503)37.79351806640625:0.009633108973503113,(107:0.06813624501228333,(108:0.05209306627511978,109:0.05209306627511978)108.5:0.016043178737163544)107.75:0.10158051550388336)72.77175903320312:0.07462795078754425,(((110:0.0479523204267025,111:0.0479523204267025)110.5:0.08382457867264748,(112:0.03842999413609505,113:0.03842999413609505)112.5:0.09334690496325493)111.5:0.03119206428527832,((114:0.029288403689861298,115:0.029288403689861298)114.5:0.03881008177995682,(116:0.02230007015168667,117:0.02230007015168667)116.5:0.04579841531813145)115.5:0.09487047791481018)113.5:0.08137574791908264)93.13587951660156:0.08105912804603577,((118:0.04752416908740997,119:0.04752416908740997)118.5:0.04327209293842316,((120:0.00968986190855503,(121:0.004804390482604504,122:0.004804390482604504)121.5:0.004885471425950527)120.75:0.014328878372907639,123:0.02401874028146267)121.875:0.06677752174437046)120.1875:0.23460757732391357)106.66168975830078:0.5554727613925934,((124:0.1843050867319107,(125:0.04604899138212204,126:0.04604899138212204)125.5:0.13825609534978867)124.75:0.05532431602478027,(127:0.14981764554977417,128:0.14981764554977417)127.5:0.08981175720691681)126.125:0.6412471979856491)116.39334487915039:0.9021125435829163,(((129:0.1998363882303238,130:0.1998363882303238)129.5:0.09521524608135223,131:0.295051634311676)130.25:0.5438240766525269,(((132:0.05124427005648613,133:0.05124427005648613)132.5:0.12670700624585152,((134:0.007971588522195816,135:0.007971588522195816)134.5:0.14495868608355522,((136:0.0521414540708065,137:0.0521414540708065)136.5:0.013763252645730972,138:0.06590470671653748)137.25:0.08702556788921356)135.875:0.02502100169658661)134.1875:0.17300134897232056,(((((139:0.03836415708065033,140:0.03836415708065033)139.5:0.13108348846435547,((((141:0.0324476957321167,(142:0.015984591096639633,143:0.015984591096639633)142.5:0.016463104635477066)141.75:0.013531174510717392,144:0.04597887024283409)142.875:0.04627985879778862,((145:0.027860278263688087,146:0.027860278263688087)145.5:0.05585520528256893,147:0.08371548354625702)146.25:0.008543245494365692)144.5625:0.048210449516773224,(148:0.06762733310461044,149:0.06762733310461044)148.5:0.07284184545278549)146.53125:0.028978466987609863)143.015625:0.03746400773525238,((150:0.058728937059640884,(151:0.01652003824710846,152:0.01652003824710846)151.5:0.042208898812532425)150.75:0.09459839388728142,(((((153:0.028771499171853065,(((154:0.003855378134176135,155:0.003855378134176135)154.5:0.0070900695864111185,156:0.010945447720587254)155.25:0.010312196798622608,157:0.021257644519209862)156.125:0.007513854652643204)154.5625:0.016088375821709633,((((158:0.005020351614803076,(159:0.0036909703630954027,160:0.0036909703630954027)159.5:0.001329381251707673)158.75:0.007980288472026587,161:0.013000640086829662)159.875:0.01266563031822443,((162:0.010159962810575962,(163:0.004474770277738571,164:0.004474770277738571)163.5:0.005685192532837391)162.75:0.0074089402332901955,(165:0.008669450879096985,166:0.008669450879096985)165.5:0.008899452164769173)164.125:0.008097367361187935)162:0.012854311615228653,(167:0.022160716354846954,(168:0.014032757841050625,169:0.014032757841050625)168.5:0.00812795851379633)167.75:0.01635986566543579)164.875:0.006339292973279953)159.71875:0.01029471680521965,(170:0.02295817621052265,171:0.02295817621052265)170.5:0.0321964155882597)165.109375:0.029149338603019714,(((172:0.025348834693431854,(173:0.005624852608889341,174:0.005624852608889341)173.5:0.019723982084542513)172.75:0.003867359831929207,(175:0.018370548263192177,(176:0.01405538059771061,177:0.01405538059771061)176.5:0.004315167665481567)175.75:0.010845646262168884)174.25:0.030693544074892998,((((178:0.008509770035743713,(179:0.005403855815529823,180:0.005403855815529823)179.5:0.00310591422021389)178.75:0.01031644456088543,181:0.018826214596629143)179.875:0.01634642295539379,(((182:0.005362178664654493,183:0.005362178664654493)182.5:0.013835685793310404,(184:0.01101344171911478,((185:0.005654914304614067,(186:0.00207605236209929,187:0.00207605236209929)186.5:0.003578861942514777)185.75:0.0008865837007761002,188:0.006541498005390167)186.875:0.004471943713724613)185.4375:0.008184422738850117)183.96875:0.008682198822498322,(189:0.01761542819440365,((190:0.007461536675691605,191:0.007461536675691605)190.5:0.0037291767075657845,192:0.011190713383257389)191.25:0.006424714811146259)190.125:0.01026463508605957)187.046875:0.007292574271559715)183.4609375:0.013060059398412704,193:0.04823269695043564)188.23046875:0.01167704164981842)181.240234375:0.024394191801548004)173.1748046875:0.02963421493768692,(((194:0.049312740564346313,195:0.049312740564346313)194.5:0.026402413845062256,((196:0.018135618418455124,197:0.018135618418455124)196.5:0.014075860381126404,198:0.03221147879958153)197.25:0.04350367560982704)195.875:0.024599485099315643,((199:0.024699406698346138,200:0.024699406698346138)199.5:0.0091360192745924,(201:0.00996478646993637,202:0.00996478646993637)201.5:0.023870639503002167)200.5:0.06647921353578568)198.1875:0.01362350583076477)185.68115234375:0.03938918560743332)168.215576171875:0.053584322333335876)155.6156005859375:0.05495864152908325,(203:0.13707402348518372,204:0.13707402348518372)203.5:0.12479627132415771)179.55780029296875:0.07617431879043579,205:0.3380446135997772)192.27890014648438:0.012908011674880981)163.2332000732422:0.4879230856895447)146.7416000366211:0.9441134333610535)131.56747245788574:0","rowDendrogramField":null,"rowDendrogramLineWidth":0.7,"columnDendrogram":"(((0:0.24183034896850586,((1:0.06991174817085266,2:0.06991174817085266)1.5:0.10356742143630981,(3:0.020550614222884178,4:0.020550614222884178)3.5:0.1529285553842783)2.5:0.06835117936134338)1.25:0.473055899143219,5:0.7148862481117249)3.125:0.8086466193199158,(6:0.06638310849666595,7:0.06638310849666595)6.5:1.4571497589349747)4.8125:0","columnDendrogramField":null,"columnDendrogramLineWidth":0.7,"dataset":{"rows":206,"columns":8,"seriesArrays":[[[-2.4110944271087646,-6.988096237182617,-2.577091932296753,-2.392547845840454,2.0987236499786377,-3.642810344696045,1.3888068199157715,1.3994650840759277],[-4.966399669647217,-7.950077056884766,-6.598075866699219,-5.550283908843994,2.506179094314575,-8.833020210266113,-0.7593889832496643,2.731668710708618],[-3.6990954875946045,-6.311264991760254,-4.89707088470459,-4.3599090576171875,2.4465110301971436,-5.469234943389893,-0.7662279605865479,2.6881284713745117],[-2.4526193141937256,-4.809204578399658,-2.69728946685791,-2.2596333026885986,1.8960273265838623,-3.7121334075927734,1.1651512384414673,1.8326982259750366],[-0.6457146406173706,-4.470579147338867,-1.5645273923873901,-0.8551396131515503,1.626763939857483,-4.365330219268799,0.9241548776626587,1.3393741846084595],[-3.6821017265319824,-4.566281795501709,-4.2037248611450195,-4.309001922607422,2.296982526779175,-4.647755146026611,0.3867567479610443,2.324387311935425],[-0.6135688424110413,-4.265346527099609,-2.014859676361084,-0.8254892826080322,1.9529348611831665,-4.259624481201172,0.10876908898353577,1.6228889226913452],[-3.383310317993164,-5.108041763305664,-5.183560371398926,-2.673480749130249,2.2653629779815674,-5.40581750869751,-3.0950253009796143,3.0913281440734863],[-2.140347957611084,-4.005485534667969,-3.0446832180023193,-1.7893579006195068,1.760949969291687,-3.7968060970306396,0.04820629581809044,2.5680065155029297],[-1.8308773040771484,-4.283871173858643,-1.8453744649887085,-2.704080104827881,1.6889666318893433,-4.503210067749023,1.9782681465148926,1.0102027654647827],[-2.666135549545288,-3.763981819152832,-3.6100001335144043,-2.902517080307007,2.4516468048095703,-3.5102295875549316,0.09718762338161469,2.0643362998962402],[-3.8570616245269775,-4.869267463684082,-5.324851989746094,-3.8879051208496094,1.9640522003173828,-4.973653793334961,-2.081437110900879,3.3904008865356445],[-4.084693908691406,-9.273932456970215,-7.074430465698242,-2.84401798248291,2.065380096435547,-8.571462631225586,-2.9768941402435303,3.370574474334717],[-2.5818283557891846,-3.468625545501709,-2.9573183059692383,-2.279825448989868,1.7375333309173584,-3.1543593406677246,0.8415698409080505,2.2220799922943115],[-2.2568743228912354,-3.1593070030212402,-2.1747214794158936,-2.1980931758880615,1.915018916130066,-2.9375760555267334,1.34724760055542,1.4048881530761719],[-0.005863215774297714,1.8899054527282715,-0.6338480114936829,-1.1558611392974854,-1.1814216375350952,1.6606428623199463,-1.6286190748214722,-2.898890972137451],[-4.853255748748779,-7.12239408493042,-6.507636070251465,-3.286294460296631,2.249955177307129,-6.096601963043213,-4.046335697174072,3.282543659210205],[-4.336398124694824,-3.288020610809326,-4.638365268707275,-3.066849946975708,1.1000597476959229,-3.762662887573242,-1.5351985692977905,3.9524195194244385],[-2.0253489017486572,-2.8420722484588623,-1.9421368837356567,-1.7605501413345337,1.4256625175476074,-3.3670225143432617,1.0700709819793701,2.0283586978912354],[-0.6958420276641846,-2.771791458129883,-1.9569401741027832,-0.695232093334198,1.5042545795440674,-2.6536104679107666,0.6266535520553589,1.6033488512039185],[-3.339651584625244,-2.791095733642578,-4.680050849914551,-3.1975631713867188,3.149686336517334,-2.1244659423828125,-0.9714338183403015,1.6298056840896606],[-2.491441011428833,-3.0083260536193848,-2.3862669467926025,-2.597033977508545,1.963382601737976,-3.3061015605926514,-0.9353415369987488,2.719064950942993],[-0.9895703196525574,1.6970802545547485,-0.22168071568012238,-0.1553925722837448,-2.0254321098327637,1.6213902235031128,-1.0947507619857788,-2.1545419692993164],[-2.370115280151367,-2.7571346759796143,-2.7201790809631348,-2.237994909286499,2.000441312789917,-2.685892343521118,0.6091324687004089,1.9819378852844238],[-0.30039459466934204,-2.7002480030059814,2.7473230361938477,-4.276057720184326,-1.2107393741607666,-3.9887607097625732,1.0343858003616333,-3.9913084506988525],[-9.596392631530762,-9.159070014953613,-10.131461143493652,-8.701719284057617,2.8139090538024902,-9.4568452835083,-7.484947204589844,2.8959708213806152],[-4.90020751953125,-4.6563920974731445,-6.438723087310791,-3.406965732574463,1.4209139347076416,-6.1800055503845215,-3.610980987548828,4.0607404708862305],[-0.11813703179359436,1.5615098476409912,-0.25075459480285645,-0.39747586846351624,-1.6734700202941895,1.4553589820861816,-1.1035572290420532,-2.113013744354248],[-7.81673002243042,-8.379863739013672,-9.352255821228027,-8.92278003692627,2.739262104034424,-8.677639961242676,-6.7051682472229,2.967573881149292],[-2.0252301692962646,-2.34893536567688,-1.9076186418533325,-2.275315761566162,1.9385557174682617,-2.5325541496276855,0.38510605692863464,1.9469791650772095],[-2.1755101680755615,-2.2940585613250732,-1.9959604740142822,-2.2811031341552734,2.2981603145599365,-2.2959563732147217,-0.7864719033241272,2.0621228218078613],[-0.7207623720169067,-2.2505810260772705,-1.2137224674224854,-0.42975956201553345,1.100862979888916,-1.7700754404067993,0.5744844675064087,1.5517337322235107],[-0.3026449680328369,1.4207419157028198,0.1676662266254425,-0.5717391967773438,-1.8828779458999634,1.4784860610961914,-0.8881614804267883,-2.4929614067077637],[-1.8669768571853638,-2.0694162845611572,-2.39603590965271,-2.1242268085479736,1.700130820274353,-1.8268718719482422,1.2757796049118042,1.4685306549072266],[-1.1131751537322998,-2.053849220275879,-1.6401687860488892,-0.6478368043899536,1.2054284811019897,-1.8153605461120605,0.457903653383255,1.8680471181869507],[-0.8666201233863831,-1.9593620300292969,-1.075341820716858,-1.1233694553375244,1.499133586883545,-2.024813175201416,0.7492125630378723,1.268366813659668],[-6.069979190826416,-2.0384175777435303,4.0062642097473145,-4.402654647827148,-5.42501163482666,-2.1477136611938477,0.5460662245750427,-4.91865348815918],[-0.7620940804481506,-1.830025553703308,-0.657412052154541,-0.5217831134796143,0.9179569482803345,-1.87425696849823,0.29650193452835083,1.6706713438034058],[-1.855033040046692,-1.7899805307388306,-1.6473138332366943,-1.6678500175476074,1.2828292846679688,-1.7246429920196533,1.333725929260254,1.5367363691329956],[-1.5539743900299072,-1.7566959857940674,1.686647891998291,-1.4952373504638672,-1.2364330291748047,-1.5136226415634155,1.7678972482681274,-1.0232775211334229],[-1.5047094821929932,-1.8265751600265503,-2.039777994155884,-1.475634217262268,1.3377292156219482,-1.711512565612793,0.44206520915031433,2.1496968269348145],[-1.37662935256958,-1.7406615018844604,-1.5198255777359009,-1.453889012336731,1.6262818574905396,-1.543310523033142,0.4274531900882721,1.6679844856262207],[-1.0752888917922974,-1.6737728118896484,-1.8748891353607178,-0.8935345411300659,1.2758506536483765,-1.8407964706420898,0.82211834192276,1.6450413465499878],[-1.8523703813552856,-1.683251976966858,-1.5809427499771118,-1.3815562725067139,1.0886644124984741,-1.9094994068145752,0.3545381724834442,2.345215320587158],[-0.5790743231773376,-1.7197375297546387,-2.950381278991699,-1.0805341005325317,2.4569008350372314,-1.2753243446350098,-1.6426094770431519,1.3390851020812988],[-0.45152777433395386,-1.534684181213379,-1.2109882831573486,-0.5134479999542236,1.0977717638015747,-1.1872884035110474,0.7391435503959656,1.0878396034240723],[-0.6184306144714355,-1.480244517326355,-0.15591874718666077,-1.141194462776184,0.9396135807037354,-1.2999604940414429,0.9894005060195923,0.7288330793380737],[-1.4213947057724,-1.551817774772644,-1.3371940851211548,-1.3389008045196533,1.702872633934021,-1.6205376386642456,-0.05364883318543434,1.7536804676055908],[0.5494922995567322,1.1153018474578857,-0.5798448324203491,-0.3068109452724457,-0.6309204697608948,1.2226723432540894,-1.5242059230804443,-1.4762073755264282],[0.4007101356983185,1.104001760482788,-0.5791175365447998,0.21670179069042206,-1.3869473934173584,1.1009794473648071,-0.895557701587677,-1.4264038801193237],[-0.4232533276081085,1.0940778255462646,0.4969489276409149,-0.4962161183357239,-1.498121976852417,1.1011905670166016,-0.6626995801925659,-1.2507559061050415],[-1.9138542413711548,-1.4506174325942993,-2.041929006576538,-1.690674901008606,1.414232611656189,-1.5152430534362793,0.05112936720252037,2.2993555068969727],[-0.8267243504524231,-1.4058927297592163,-1.2411830425262451,-0.8909157514572144,1.1784629821777344,-1.1981332302093506,0.705061674118042,1.3574366569519043],[-0.45575594902038574,-1.4891180992126465,-0.8148983120918274,-0.7831174731254578,1.2691341638565063,-1.508834719657898,0.15456825494766235,1.3560855388641357],[-0.17607372999191284,-1.4728068113327026,-0.7444708943367004,-0.5923479795455933,0.993717610836029,-1.3055659532546997,0.9064558148384094,0.681754469871521],[0.741733729839325,1.0413249731063843,-0.8598164319992065,0.35908806324005127,-0.9631164073944092,1.0501896142959595,-1.7257392406463623,-1.633251428604126],[-1.041872501373291,-1.4578838348388672,-0.70582115650177,-0.9202060699462891,1.1788935661315918,-1.4000449180603027,0.21938197314739227,1.5971083641052246],[-1.4265060424804688,-1.4272314310073853,-1.1961830854415894,-1.3783462047576904,1.8534984588623047,-1.3837335109710693,-0.13447242975234985,1.511376976966858],[-0.23333187401294708,0.9986007213592529,0.6223797798156738,-0.3867172300815582,-1.3331780433654785,0.7594004273414612,-0.3196543753147125,-1.673246145248413],[1.006748080253601,-1.4912183284759521,-3.1195693016052246,0.45873722434043884,1.1696529388427734,-0.5826396942138672,-2.345991373062134,0.838915228843689],[-0.06903675198554993,0.9856462478637695,1.1300368309020996,-0.20235200226306915,-2.6405653953552246,0.8985817432403564,-1.3629363775253296,-3.5996429920196533],[1.0422887802124023,-1.3742036819458008,-3.7889201641082764,2.75937819480896,-1.1415693759918213,-1.7915841341018677,-4.9309983253479,-0.08995143324136734],[-1.1826945543289185,-1.3234623670578003,-0.3605334460735321,-1.3406236171722412,0.5344281196594238,-0.9531810283660889,1.8799717426300049,0.29124751687049866],[0.27286431193351746,0.9295336008071899,-0.0031115550082176924,0.24979518353939056,-1.2082608938217163,0.7858144044876099,-0.8255792260169983,-1.3815549612045288],[-0.02628343738615513,-1.2731146812438965,-1.9998825788497925,0.25515711307525635,1.1143625974655151,-1.0769739151000977,-0.18160633742809296,1.1841580867767334],[-0.15141695737838745,0.9049881100654602,0.056960929185152054,0.4453398883342743,-1.8084520101547241,0.8175264000892639,-0.4934386610984802,-1.01878821849823],[-0.8286139369010925,-1.1242384910583496,-0.9791419506072998,-0.8207886219024658,1.1452736854553223,-0.9349497556686401,0.7086154222488403,1.0934981107711792],[-0.3408689796924591,-1.2078030109405518,-0.9720581769943237,-0.45461931824684143,1.0649107694625854,-0.8017304539680481,0.4044385850429535,0.989288866519928],[-0.6225349307060242,-1.1969016790390015,-1.4657347202301025,-0.726797878742218,1.1570732593536377,-0.9604122638702393,0.4144061207771301,1.4201079607009888],[-0.5697053670883179,-1.1059998273849487,-0.8647671341896057,-0.7360245585441589,1.1305241584777832,-0.7536823153495789,0.40652382373809814,1.0689817667007446],[-0.7963263392448425,-1.1938871145248413,-0.4007122814655304,-0.5330848693847656,0.6871750950813293,-1.0280559062957764,0.7168322205543518,1.1209701299667358],[-0.022258387878537178,-1.205043911933899,-3.067598819732666,-0.10823424160480499,1.4775500297546387,-0.7203407287597656,-0.8516844511032104,1.375474214553833],[0.604188859462738,-1.1785974502563477,-2.1605865955352783,1.0023701190948486,0.7660157680511475,-1.0785892009735107,-1.5206577777862549,0.9048287272453308],[-0.7764466404914856,-1.1048043966293335,-1.2129625082015991,-0.7668291926383972,1.7032911777496338,-1.1250554323196411,-0.16357290744781494,1.1498048305511475],[-0.7545034885406494,-1.1933084726333618,-0.7499805688858032,-0.9252755641937256,1.376692771911621,-0.9281558990478516,0.46108531951904297,0.9266448020935059],[-0.3321344256401062,-1.146433711051941,-0.7593852281570435,-0.4848886728286743,0.5326658487319946,-0.45988258719444275,1.3178454637527466,0.2486642599105835],[-1.028834342956543,-1.1382834911346436,-0.0889257863163948,-0.93658447265625,0.4302300810813904,-0.5829824805259705,1.5458167791366577,0.16252897679805756],[-1.5478085279464722,-1.1039483547210693,-1.0701264142990112,-1.5274897813796997,1.3316075801849365,-1.0886162519454956,1.070099115371704,1.1284375190734863],[0.5005172491073608,0.8107065558433533,-0.007290457841008902,0.16670513153076172,-0.8173696398735046,0.7543878555297852,-0.9460031390190125,-1.8124712705612183],[-0.6720001697540283,-1.0840983390808105,-0.8912687301635742,-0.9492896795272827,0.9601959586143494,-1.0842517614364624,0.9624408483505249,1.0437604188919067],[-0.36247703433036804,-1.0574157238006592,-0.8945848941802979,-0.13807255029678345,0.5843352675437927,-0.9833990335464478,0.6704360842704773,1.0779069662094116],[-0.23598633706569672,0.7846816778182983,0.6598219275474548,-0.3039512038230896,-1.2736705541610718,0.7955000400543213,-0.25893154740333557,-1.6380599737167358],[0.2010866403579712,0.7746557593345642,0.6173601746559143,-0.13913333415985107,-1.162737488746643,0.5832827687263489,-0.7061960697174072,-1.5495216846466064],[-0.6221994161605835,0.765851616859436,0.5915123224258423,-0.6014160513877869,-1.52617609500885,0.7493974566459656,0.5198824405670166,-1.4229093790054321],[-0.6526261568069458,-0.9449436664581299,-0.8065615296363831,-0.6924223899841309,0.8322300314903259,-0.8643507361412048,0.6809399724006653,1.150952935218811],[-0.2886073589324951,-1.0199426412582397,-0.8865712881088257,-0.39970365166664124,1.219113826751709,-0.7892054915428162,0.5118675231933594,0.4913943111896515],[-0.18744704127311707,-1.029218316078186,-1.1106499433517456,-0.11047263443470001,0.9190868735313416,-1.2418582439422607,-0.2470581829547882,1.4341535568237305],[-1.0268384218215942,-1.0306724309921265,-0.8402676582336426,-1.1452664136886597,1.7647346258163452,-1.468543529510498,-0.35069018602371216,1.3103317022323608],[0.1581931859254837,0.7440733909606934,0.4761955738067627,0.2202516496181488,-1.260151982307434,0.571165144443512,-0.7460196018218994,-1.5093055963516235],[-0.3714456856250763,0.7415379881858826,0.9796146750450134,-0.514686644077301,-1.3214850425720215,0.6247708201408386,-0.16997502744197845,-1.807692527770996],[-0.8305885195732117,-0.9848766922950745,-0.6109586358070374,-0.7640114426612854,0.828012228012085,-0.9982552528381348,0.8835717439651489,1.025215744972229],[0.49908193945884705,0.7466565370559692,0.6183783411979675,-0.035829830914735794,-1.3439468145370483,0.5772455930709839,-0.8229272961616516,-2.4930970668792725],[-0.36244654655456543,-0.9892709851264954,-0.9607077836990356,0.29685989022254944,0.11366607993841171,-0.5288541316986084,0.2790972888469696,1.2882823944091797],[-0.7931915521621704,-0.979945957660675,-1.4282296895980835,-0.571936309337616,1.105590581893921,-1.11515212059021,0.592051088809967,1.3252663612365723],[-0.978871762752533,0.7076384425163269,2.145097494125366,-1.8816653490066528,-2.1125781536102295,0.29196614027023315,-0.6545480489730835,-2.626455783843994],[-0.5221218466758728,-0.9665759205818176,-0.7626574039459229,-0.536270260810852,1.0796147584915161,-0.4674001634120941,0.2993415892124176,0.8526508808135986],[-0.6644882559776306,-0.9825695157051086,-1.465347170829773,-1.0278964042663574,1.6382834911346436,-1.0404014587402344,0.2754460573196411,1.0673470497131348],[0.09056448191404343,0.709968090057373,0.6692521572113037,-0.01071576401591301,-1.2715619802474976,0.48004257678985596,-0.44385388493537903,-1.6071255207061768],[0.13820312917232513,0.7104642391204834,0.7949069738388062,-0.5726562142372131,-1.4208930730819702,0.6466690897941589,-0.15244512259960175,-2.0156190395355225],[-0.3838391602039337,-0.946559488773346,-0.6381301283836365,-0.24088376760482788,0.7537980675697327,-1.1055485010147095,0.30741751194000244,1.140505313873291],[-1.0949876308441162,-0.9460396766662598,-1.1605401039123535,-1.2948496341705322,1.2382943630218506,-0.8173832893371582,0.4430404007434845,1.466206431388855],[-0.7561270594596863,-0.8675777912139893,-0.8160149455070496,-0.9234099984169006,1.3070597648620605,-0.7451264262199402,-0.04269995167851448,1.2354375123977661],[-0.5338189005851746,0.6961819529533386,0.46039697527885437,-0.5935642719268799,-1.3372114896774292,0.5858953595161438,0.7305341362953186,-1.2425638437271118],[-0.6645824909210205,-0.9313921332359314,-1.0653643608093262,-0.5433856248855591,0.97819584608078,-0.7274168729782104,0.40782713890075684,1.2353847026824951],[0.44043901562690735,0.6952582001686096,-0.07029549032449722,0.6350522637367249,-1.1504920721054077,0.7524248957633972,-1.2584973573684692,-1.644607424736023],[-0.6703202724456787,-0.9062491059303284,-0.5756190419197083,-0.5299980044364929,0.7527787089347839,-0.9722628593444824,1.0949499607086182,0.6030102968215942],[0.2707459330558777,0.6681658029556274,0.34422749280929565,0.13816162943840027,-1.2223612070083618,0.7108699679374695,-0.7140105962753296,-1.3894363641738892],[0.00011259500024607405,0.6706079244613647,0.5094801783561707,-0.10548024624586105,-1.1999062299728394,0.6439256072044373,-0.2350076138973236,-1.3418887853622437],[-1.2344855070114136,-0.8136888742446899,-1.2457830905914307,-1.1849247217178345,0.9638105034828186,-0.3753622770309448,1.2140601873397827,0.880559504032135],[-0.772550106048584,-0.8930830359458923,-0.3812231123447418,-0.566570520401001,0.45571330189704895,-0.8595592975616455,1.0769875049591064,0.8238375782966614],[-0.4033551812171936,-0.8811705112457275,-0.7055984735488892,-0.3712250590324402,1.1309804916381836,-0.7999151349067688,-0.2873157858848572,1.110906720161438],[-0.6060411334037781,-0.8181636333465576,-1.5750280618667603,-0.7784121632575989,1.310720443725586,-0.8119001984596252,-0.12285808473825455,1.4845689535140991],[-0.4633835256099701,-0.8043444752693176,-0.7841219902038574,-0.6391729712486267,1.1659719944000244,-0.6857640147209167,-0.03665195032954216,1.0726823806762695],[-0.7774472236633301,-0.5453490614891052,-0.6260141730308533,-0.9363861083984375,0.922999918460846,-0.6295176148414612,0.5765830874443054,0.9676495790481567],[-0.28195059299468994,-0.6317539215087891,-0.4996219575405121,-0.5468805432319641,0.6153445839881897,-0.7185433506965637,0.11959366500377655,1.1833726167678833],[0.2720158100128174,0.3474365174770355,0.5536116361618042,0.26571792364120483,-1.1014403104782104,0.44357946515083313,-0.5576543211936951,-1.353927731513977],[0.5040680766105652,0.17383605241775513,0.17623886466026306,0.05705674737691879,-0.7506747841835022,0.20460526645183563,0.270172119140625,-1.338871955871582],[-0.7317497730255127,-0.7910761833190918,-0.8025164008140564,-0.4227847158908844,0.6046786904335022,-0.732525646686554,0.7850714921951294,1.0800403356552124],[0.16956651210784912,0.1543201357126236,0.6607962846755981,-0.020168421790003777,-0.8680335283279419,0.10745228081941605,0.21874679625034332,-1.3952925205230713],[-0.8848475813865662,-0.7140030860900879,-0.922374963760376,-0.5878401398658752,0.9836118221282959,-0.6101024150848389,0.44923436641693115,1.1193668842315674],[0.382506400346756,0.42609748244285583,0.41977056860923767,0.3521801233291626,-1.1571791172027588,0.41846197843551636,-0.5179522037506104,-1.528342604637146],[0.08348213136196136,0.5839433073997498,0.4455985426902771,-0.1599767953157425,-0.9321287870407104,0.73099684715271,-0.26308998465538025,-1.5740894079208374],[0.05910491198301315,0.46594831347465515,0.39831405878067017,0.26867759227752686,-1.2481205463409424,0.5738728046417236,-0.17003312706947327,-1.3934454917907715],[-0.8868989944458008,-0.7221004366874695,-0.5315322279930115,-0.8326504230499268,0.8332740068435669,-0.8048043847084045,0.416297048330307,1.2676615715026855],[-0.5365778803825378,-0.6841368675231934,-0.9764328598976135,-0.8743922710418701,1.1150463819503784,-0.6070236563682556,0.4627664387226105,0.9576538801193237],[0.3177186846733093,0.22334283590316772,1.4030777215957642,-0.12566711008548737,-1.3655964136123657,-0.16121871769428253,-0.5965602397918701,-2.5156912803649902],[-0.38345906138420105,-0.6896374821662903,-0.48036614060401917,-0.7103138566017151,0.9436196684837341,-0.6773836016654968,0.2905253469944,0.8512306809425354],[0.3009241223335266,0.5300958156585693,0.49991029500961304,-0.09068616479635239,-0.9216665625572205,0.5314565896987915,-0.39149534702301025,-1.5497738122940063],[-0.06325127184391022,0.22258442640304565,0.9646672010421753,0.904545783996582,-1.737618088722229,-0.2952997088432312,-0.8666861057281494,-1.165362000465393],[-0.6427913308143616,-0.750083327293396,-0.64881432056427,-0.7906435132026672,0.6991401314735413,-0.6135708689689636,0.7641189694404602,0.994504451751709],[-0.5161563754081726,-0.7289994955062866,-0.5355789065361023,-0.7395029664039612,0.6791669726371765,-0.7734369039535522,0.6199204921722412,1.0428889989852905],[-1.0863269567489624,-0.8230595588684082,-0.8562409281730652,-0.6451618075370789,0.7401005625724792,-0.8071102499961853,-0.2419530600309372,1.9012144804000854],[-0.41478675603866577,-0.6404693126678467,-0.7460000514984131,-0.7160975337028503,0.6022859215736389,-0.2062169760465622,1.0681766271591187,0.3609620928764343],[0.09672702848911285,0.5041343569755554,0.7914096117019653,-0.017448505386710167,-1.1899406909942627,0.30086204409599304,-0.23969770967960358,-1.572713017463684],[-0.6550197005271912,-0.6595091223716736,-1.1282589435577393,-0.7435305118560791,1.1360459327697754,-0.6156026721000671,-0.03769153356552124,1.3430074453353882],[-0.8823050260543823,-0.3865755498409271,-0.8495376706123352,-0.7791887521743774,0.9913580417633057,-0.7490249872207642,0.4261607229709625,1.1196470260620117],[-0.648142397403717,-0.5610036253929138,-0.25465312600135803,-0.8927114605903625,0.4264068305492401,-0.3611477315425873,1.1530953645706177,0.3346591591835022],[0.4600978493690491,0.4787348508834839,0.10365909337997437,0.30446308851242065,-0.9305527210235596,0.593453586101532,-0.6386574506759644,-1.2570511102676392],[0.2397937923669815,0.615510880947113,0.47578588128089905,0.424432635307312,-1.3097360134124756,0.5200267434120178,-0.9481237530708313,-1.4749329090118408],[-0.14740879833698273,0.5625511407852173,0.7428221702575684,0.14082874357700348,-1.4615695476531982,0.38908904790878296,-0.12818697094917297,-1.4620047807693481],[0.5794593691825867,0.6210476160049438,0.34375619888305664,0.28906217217445374,-1.1874185800552368,0.560774564743042,-0.9774940609931946,-1.9336966276168823],[-0.8118605017662048,-0.6988334059715271,-0.6921380758285522,-0.7716509103775024,1.0188915729522705,-0.7279145121574402,0.5577971935272217,0.9644829034805298],[-0.5873110890388489,-0.7328053712844849,-1.073691725730896,-0.7177661061286926,0.8382508158683777,-0.9622810482978821,0.28780239820480347,1.5232932567596436],[-0.3942801058292389,-0.777711808681488,-0.9212061762809753,-0.2626354694366455,0.8587742447853088,-0.7118046879768372,0.23111708462238312,1.0667023658752441],[-0.21461166441440582,-0.1924029290676117,0.23463915288448334,-0.3276461958885193,-0.5689918994903564,-0.09969241917133331,1.1629042625427246,-0.7121028900146484],[-0.19331873953342438,-0.3510882258415222,-0.9469696283340454,-0.39895525574684143,1.046779990196228,-0.5195870995521545,-0.25414031744003296,0.896618127822876],[0.5692158937454224,-0.046697795391082764,0.3868981897830963,0.37887585163116455,-0.7424247860908508,0.1496555060148239,-0.32793790102005005,-1.3202458620071411],[-0.24106958508491516,0.570196807384491,1.3911570310592651,-0.8691898584365845,-1.434874176979065,0.25970256328582764,0.02045297808945179,-2.556765079498291],[-0.5266846418380737,-0.8597131967544556,-0.5435994267463684,-0.9513139128684998,1.078442931175232,-0.7980167865753174,0.758313000202179,0.6178303360939026],[0.42987751960754395,0.38366445899009705,0.5420498847961426,0.2255847305059433,-0.9433193802833557,0.2591378390789032,-0.5980423092842102,-1.3906638622283936],[0.2432398945093155,0.3974494934082031,0.764887809753418,-0.3054160177707672,-1.0238361358642578,0.6204133629798889,-0.3523182272911072,-1.905437707901001],[0.57987380027771,0.34618496894836426,0.6403658986091614,-0.1834602653980255,-0.7829340100288391,0.4266722798347473,-0.5134236216545105,-2.163681983947754],[0.2381548285484314,0.5858269929885864,0.2737293839454651,-0.3767244219779968,-0.4108273983001709,0.7739543318748474,-0.4711209237575531,-1.5558371543884277],[-0.5584614872932434,-0.11579983681440353,-1.696168065071106,-0.2548287808895111,0.7021501064300537,-0.2727530300617218,-0.7573016881942749,1.6528726816177368],[-0.3627733886241913,-0.8113343119621277,-1.3387213945388794,-0.3290804922580719,0.9738472700119019,-0.48521921038627625,0.2680358290672302,1.05637788772583],[-0.8694688081741333,-0.8551002740859985,-0.45014429092407227,-0.6853770613670349,0.806006908416748,-1.07045316696167,0.07398594170808792,1.5231221914291382],[-1.100051760673523,-0.7793721556663513,-1.058249592781067,-1.1808103322982788,1.1830912828445435,-0.8122082352638245,-0.11749637126922607,1.7221204042434692],[-0.465106338262558,-0.45501089096069336,-0.5869487524032593,-0.4448833763599396,0.7748764753341675,-0.4497491717338562,-0.17752361297607422,1.127263069152832],[0.43209630250930786,0.4383382499217987,0.6194841861724854,-0.3856656551361084,-1.2322691679000854,0.6791232228279114,-0.09182577580213547,-2.374663829803467],[0.086385577917099,0.11045985668897629,0.4853556454181671,-0.017336523160338402,-0.8668327927589417,0.25795596837997437,0.4110969603061676,-1.3062103986740112],[-0.4973767399787903,-0.7775800228118896,-0.9540596008300781,-0.4408590495586395,0.9467190504074097,-0.693718671798706,0.07293599098920822,1.245927333831787],[-0.5741043090820312,-0.4708482027053833,-0.6528974771499634,-0.6455904245376587,1.3196802139282227,-0.6404330134391785,-0.6587831377983093,1.05707585811615],[-1.0950593948364258,-0.7481526136398315,-1.5963939428329468,-1.225675344467163,1.1714990139007568,-0.5402674078941345,1.0517783164978027,0.9922022819519043],[-0.5203369855880737,-0.638168454170227,-0.17147356271743774,-0.5639393329620361,0.3717074990272522,-0.4271124303340912,1.124353051185608,0.11833558976650238],[-0.3337182104587555,-0.595276951789856,-1.2016465663909912,-0.43232864141464233,1.0146141052246094,-0.44617921113967896,0.0264346394687891,1.0632309913635254],[-0.5315684676170349,-0.3732621371746063,-0.5480958223342896,0.052310243248939514,0.2717348635196686,-0.3689731955528259,0.0878840982913971,1.0423412322998047],[0.42363572120666504,0.275774210691452,0.5337219834327698,-0.5725234746932983,-0.35902008414268494,0.3425571918487549,-0.11682292073965073,-1.4212226867675781],[0.1730150580406189,0.1452595293521881,1.1850426197052002,-0.34771156311035156,-1.0525821447372437,0.22284358739852905,-0.271050363779068,-2.012315511703491],[0.5546449422836304,0.5787240266799927,0.3608401417732239,0.12051133066415787,-0.969105064868927,0.549612820148468,-0.9535427093505859,-1.5376473665237427],[-0.9225000143051147,0.21528610587120056,1.6083368062973022,-1.0001189708709717,-1.4779866933822632,0.14223122596740723,0.3088288903236389,-1.3964309692382812],[0.4151395559310913,0.5028324723243713,0.5026282072067261,0.5367229580879211,-1.1538513898849487,0.14753533899784088,-0.9162928462028503,-1.3842500448226929],[-0.3232119083404541,-0.16811704635620117,-1.6778368949890137,0.05607391148805618,0.9989393353462219,-0.2545563876628876,-0.9180436730384827,1.1401731967926025],[0.27167198061943054,0.4372314214706421,0.3516368269920349,-0.12274874746799469,-0.6842626333236694,0.558263897895813,-0.27850818634033203,-1.2674531936645508],[0.41629186272621155,0.6258151531219482,1.0029033422470093,0.1536295861005783,-2.0837981700897217,0.4874899983406067,-1.1353126764297485,-2.980079174041748],[0.25433775782585144,0.33323127031326294,0.6732316017150879,0.4329313337802887,-1.010262131690979,0.12430128455162048,-0.6929240822792053,-1.3386719226837158],[-0.33810511231422424,-0.44678571820259094,-0.8351424932479858,-0.47886747121810913,0.9398611783981323,-0.5201600193977356,0.28313666582107544,0.7651427388191223],[-0.49194467067718506,-0.6539999842643738,-1.1499192714691162,-0.12279250472784042,0.5277338624000549,-0.4443971514701843,0.37521976232528687,1.2039084434509277],[-0.3075002431869507,-0.6928935050964355,-0.7435950636863708,-0.2776379883289337,0.61562579870224,-0.4596579372882843,-0.16865631937980652,1.280150055885315],[1.7684614658355713,-0.018032439053058624,-2.514080047607422,0.8334150314331055,-0.08240165561437607,0.3512592911720276,-3.8814454078674316,-1.203198790550232],[0.5071190595626831,0.38152876496315,0.19037024676799774,0.3896105885505676,-1.0044560432434082,0.6245889663696289,-0.9658157229423523,-1.2244479656219482],[0.3135325312614441,0.6125047206878662,0.7594913840293884,-0.11020581424236298,-1.2486997842788696,0.6211707592010498,-0.8483185172080994,-1.9619187116622925],[0.2580322325229645,0.5288515090942383,0.8021656274795532,0.07605767995119095,-0.9506059885025024,0.11460362374782562,-0.7979186177253723,-1.2428733110427856],[-0.7633365988731384,-0.40949252247810364,-0.5076901316642761,-0.6861855983734131,0.6980087757110596,-0.39761701226234436,0.25700902938842773,1.0970731973648071],[-0.43334218859672546,-0.6005695462226868,-0.7230037450790405,-0.5389350056648254,0.8494294285774231,-0.5735707879066467,0.25163814425468445,1.002709984779358],[-0.5629534125328064,-0.6108767986297607,-0.9001376032829285,-0.8495004773139954,0.9634586572647095,-0.49806666374206543,-0.06176498159766197,1.3668181896209717],[0.42301174998283386,0.5022253394126892,0.8468443155288696,-0.2729097008705139,-0.8451025485992432,-0.040390968322753906,-0.3909180462360382,-1.480760097503662],[0.7098724842071533,-0.732917070388794,1.3690158128738403,0.22817833721637726,-1.2486543655395508,-0.6705405116081238,-0.5647017955780029,-1.9184232950210571],[-0.4393012821674347,-0.4819313585758209,-0.6450318098068237,-0.536886990070343,0.8983486294746399,-0.5976216197013855,0.09774665534496307,0.978245735168457],[0.3133164942264557,0.37145036458969116,0.4635336697101593,0.10561220347881317,-0.9494727253913879,0.4928673505783081,-0.429889053106308,-1.3125356435775757],[0.2499256283044815,0.44714710116386414,0.6494306921958923,0.309895783662796,-1.1490435600280762,0.11991216242313385,-0.5090903043746948,-1.217857837677002],[0.0022224849089980125,0.4665077030658722,-0.018636640161275864,1.105815052986145,-1.267313838005066,0.35412323474884033,-0.8585940599441528,-0.9750322699546814],[0.22281870245933533,0.5959694981575012,0.44801998138427734,0.028639063239097595,-1.213842511177063,0.730342447757721,-0.5755243301391602,-1.4455969333648682],[-0.628740668296814,-0.7688785195350647,-0.5223391056060791,-0.741274893283844,0.6476096510887146,-0.8733484148979187,0.7466713786125183,1.0611344575881958],[0.5542529225349426,0.32230740785598755,-2.9425318241119385,0.5175853371620178,0.4211055636405945,0.5621966123580933,-2.307474136352539,0.46803101897239685],[-0.1830398440361023,-0.5013718605041504,-0.5609357953071594,-0.6519862413406372,1.313510775566101,-0.7060520052909851,-0.8071661591529846,0.8856154680252075],[0.5280105471611023,0.0036453870125114918,0.8730701804161072,0.3893027901649475,-1.4250675439834595,-0.04883952438831329,-0.37115469574928284,-1.8636542558670044],[-0.5625390410423279,-0.7962323427200317,-0.7101314663887024,-0.577312171459198,1.1515966653823853,-0.9186440110206604,0.23315314948558807,0.9737321734428406],[-0.8363351821899414,-0.5721599459648132,-0.7731021046638489,-0.8344569802284241,1.1268212795257568,-0.7863796353340149,0.12843933701515198,1.2262587547302246],[0.5042728185653687,0.45728328824043274,0.3169005811214447,0.6037269830703735,-1.6393753290176392,0.529603898525238,-0.6557514667510986,-2.058302640914917],[0.22522881627082825,0.3963939845561981,0.624315083026886,0.15669672191143036,-1.0202604532241821,0.4312323033809662,-0.5368170142173767,-1.4433069229125977],[-0.01844542659819126,0.631342351436615,0.9998667240142822,0.021746227517724037,-1.8898742198944092,0.6830682754516602,-0.7250321507453918,-2.4824488162994385],[0.3427761495113373,0.49505630135536194,0.8074718117713928,0.6476824879646301,-2.0263805389404297,0.34828633069992065,-1.1484935283660889,-2.408642053604126],[-0.2645476460456848,0.5870878100395203,0.8816964626312256,-1.099210500717163,-0.4849199056625366,0.4383535385131836,0.005432478152215481,-1.2973963022232056],[-0.9151194095611572,-0.697812020778656,-1.5500109195709229,-0.7301907539367676,1.0169168710708618,-0.6199251413345337,0.2526558041572571,1.555173635482788],[0.629723072052002,0.21560901403427124,0.5141381025314331,0.20591436326503754,-0.7478770017623901,0.19787244498729706,-0.6017414927482605,-1.6694676876068115],[0.516844630241394,0.1334715634584427,0.6051419377326965,0.29096320271492004,-1.1195261478424072,0.15696759521961212,-0.26576679944992065,-1.6804463863372803]]],"seriesDataTypes":["Float32"],"seriesNames":["clipboard"],"rowMetadataModel":{"vectors":[{"properties":{"morpheus.dataType":"string"},"name":"id","array":["EGR1","NR4A3","IL21R","CD69","TRAV8-4","NR4A1","TRAC","NTRK1","SH2D2A","CD40LG","IER3","TNFSF14","XCL1","CD27","DUSP2","IGLL1","XCL2","PHLDA1","SOCS1","PPP1R16B","LTB","DUSP5","APBA2","POU2AF1","PTPRK","CCL4","GZMB","ADAMTS19","CCL3","RELB","BIRC3","NDFIP2","CTSG","NFKBID","DPF3","GNG4","AC012501.2","NEDD9","NFATC1","RPL22L1","ANTXR2","NFKB2","PTGER4","ZFP36L1","TNFSF10","SLA","TRBV12-3","MAP2K3","PAG1","RHOU","RNF150","BACH2","CD82","RUNX3","CD28","ETV6","LYST","REL","LGALS9","GZMA","TSHR","SOX5","HMGCS1","SPNS3","KSR2","FRMPD4","LCP2","PTPRE","OSBPL3","SLC7A5","HOMER1","PREX2","ANXA1","JUND","KDM6B","GM2A","MSMO1","STARD4","RGL4","HIVEP2","C21orf91","SLC4A4","XYLB","LSAMP","FYN","IER2","PRKCE","NFKBIA","MZB1","FBLN2","SDCBP","BAHCC1","ID3","LAX1","ATP6AP1L","TPST2","SH2B3","GXYLT2","ARPP21","ATP2B1","CA8","PIM3","AC092691.1","DOK2","DTX1","WSB2","CHST12","NEXMIF","HSP90B1","DDX3Y","CD83","GAS7","EFHD2","HIVEP3","PTPN22","VANGL1","TENT5C","MCL1","CD1D","PTPRC","ZFP36L2","EFEMP1","BCL11A","B3GNT2","CYTOR","MAL","MIR4435-2HG","MYO7B","PLCL1","SACM1L","ARHGEF3","CBLB","AC112482.2","CEP70","NFKB1","PLPP1","HMGCR","SERINC5","GLRX","NREP","C5orf56","ITK","GFOD1","JARID2","HIST1H1E","HLA-B","CCND3","THEMIS","TNFAIP3","REPIN1","GIMAP7","GIMAP4","GIMAP5","DOCK5","PTK2B","PKIA","RNF19A","ASAP1","APBA1","PSAT1","SEMA4D","NINJ1","HSPA5","IDI1","SFMBT2","CREM","ANXA11","DNTT","SLIT1","MPPED2","SAC3D1","FXYD2","TM7SF3","SELPLG","BCL7A","RILPL2","FLT1","TBC1D4","CEBPE","BCL11B","ZFYVE21","MAP1A","SECISBP2L","PKM","PEAK1","LRRC28","ADAMTS17","VMP1","SLC9A3R1","TNRC6C","CYTH1","AP005482.1","MAPRE2","MBP","GNA15","CDKN2D","VASP","EMP3","LAIR1","ADA","PMEPA1","LIME1","ETS2","ADARB1","GAS2L1","SH2D1A"]}]},"columnMetadataModel":{"vectors":[{"properties":{"morpheus.dataType":"string"},"name":"id","array":["0_HEK3 Log2 Fold Change","0_LCP2_splice Log2 Fold Change","0_MAPK1 Log2 Fold Change","0_PHLPP1 Log2 Fold Change","6_HEK3 Log2 Fold Change","6_LCP2 Log2 Fold Change","6_MAPK1 Log2 Fold Change","6_PHLPP1 Log2 Fold Change"]}]}}}
