# Supplementary material for: Post-translational modification-centric base editor screens to assess phosphorylation site functionality in high-throughput
Source: Nat Methods. Author manuscript; Available in PMC 2025 Feb 7. (PMC11804830; doi:10.1038/s41592-024-02256-z)
Supplement: Supplementary Tables [file NIHMS2042066-supplement-Supplementary_Tables.xlsx]

## Sheet: SuppTable1 Description
Kennedy et al. Supplemental Table 1
Phosphoproteomics analyses processed by Spectrum Mill and statistically tested by Protigy.
“modF” provides all analysis results and measurement values. “Class vector” provides sample key for TMT channels.
“Description of table header” refers to modF and describes where which analysis comes from.

## Sheet:  SuppTable 1 mod F
id-AccessionNumber_Gene_Site_localizedPhosphate	adj.P.Val	AveExpr	F	Log.P.Value	logFC.nine	logFC.three	logFC.twentyseven	logFC.zero	P.Value	log2_TMT_128N__median	log2_TMT_128C__median	log2_TMT_129N__median	log2_TMT_129C__median	log2_TMT_130N__median	log2_TMT_130C__median	log2_TMT_126C__median	log2_TMT_127N__median	log2_TMT_127C__median	log2_TMT_131N__median	log2_TMT_131C__median	id.query	id.mapped	id.concat	num_Spectra	z	parent_m_over_z	delta_parent_mass	delta_ppm	totalIntensity	score	deltaForwardReverseScore	deltaRank1Rank2Score	percent_scored_peak_intensity	filename	scoreVML	numPossibleVMsites_STY	numActualVMSites_sty	numLocalizedVMsites_sty	numAmbiguousVMsites_sty	log2_TMT_126C__stddev	log2_TMT_numRatios_126C_	log2_TMT_127N__stddev	log2_TMT_numRatios_127N_	log2_TMT_127C__stddev	log2_TMT_numRatios_127C_	log2_TMT_128N__stddev	log2_TMT_numRatios_128N_	log2_TMT_128C__stddev	log2_TMT_numRatios_128C_
A0A0A0MQZ8_ANKHD1_S664s _0	0.503587	-0.0128576	1.37773	5.00168	0.23928	-0.753119	-0.0800413	0.449973	0.316106	-0.403144	0.446494	0.674491	-1.07554		-0.430699	-0.470575	0.314762	-0.0843113	0.365349	0.534596	A0A0A0MQZ8	NotFound	A0A0A0MQZ8_ANKHD1_S664s _0_NotFound	1	3	759.416	79.9697	1.5	46900000	9.31	9.31	9.31	58.2	FN20190829_SAM_JurkatCD3CD28timecourse_IMAC_fxn01.21162.21162.3	0	6	1	0	1	0	1	0	1	0	1	0	1	0	1
A0A0A0MTR7_RNF213_M41m S45s _0	0.666016	0.123066	0.867165	2.84389	0.609944	0.30445	-0.650057	0.371048	0.51953	-0.72876	1.16848	1.39011		0.0481779	0.560721	-0.0209144	-2.0042	0.0749434	0.597205	0.144891	A0A0A0MTR7	RNF213	A0A0A0MTR7_RNF213_M41m S45s _0_RNF213	1	4	976.44	95.9451	-4.1	6270000	16.36	16.36	16.36	81.3	FN20190829_SAM_JurkatCD3CD28timecourse_IMAC_fxn3and10_3plus.24307.24307.4	0	5	1	0	1	0	1	0	1	0	1	0	1	0	1
A0A0A0MTR7_RNF213_S69s _0	0.383263	-0.104085	1.89766	7.26125	-0.0718349	0.496013	-0.833669	0.0417653	0.187878	-0.465166	0.389495	-0.139833	0.227868	1.3008	-0.040632	-0.920235	-1.37468	-0.206094	0.133493	-0.0499623	A0A0A0MTR7	RNF213	A0A0A0MTR7_RNF213_S69s _0_RNF213	2	3	1092.14	79.9712	1.5	617000000	20.12	20.12	20.12	86	FN20190829_SAM_JurkatCD3CD28timecourse_IMAC_fxn06.27766.27766.3	0	3	1	0	1	0.057	2	0.041	2	0.064	2	0.008	2	0.045	2
A0A0A0MTR7_RNF213_S88s _1	0.382414	0.324861	1.90286	7.28225	1.7924	-1.95567	1.84807	-0.740457	0.186971	-0.891568	3.68595	2.58281	-0.902359	-4.09512	-0.869524	-0.303259	4.9013	0.946161	-2.70499	1.22408	A0A0A0MTR7	RNF213	A0A0A0MTR7_RNF213_S88s _1_RNF213	3	2	672.823	79.9653	-0.8	902000000	10.93	10.93	10.93	65.7	FN20190829_SAM_JurkatCD3CD28timecourse_IMAC_fxn01.15497.15497.2	10.927	3	1	1	0	0.6	3	0.183	3	0.144	3	0.258	3	0.083	3
A0A0A0MTR7_RNF213_T303t _0	0.439108	-0.167179	1.61842	6.11275	-0.528744	0.0915082	-0.417498	0.362617	0.244751	0.0852804	-0.503493	-1.16802	0.154951	0.192712	-0.0731376	-0.37646	-0.623101	-0.252934	0.400479	0.324755	A0A0A0MTR7	RNF213	A0A0A0MTR7_RNF213_T303t _0_RNF213	2	3	541.296	79.9643	-1.2	1460000000	9.9	9.9	9.9	72.7	FN20190829_SAM_JurkatCD3CD28timecourse_IMAC_fxn08.20021.20301.3	0	2	1	0	1	0.059	2	0.131	2	0.015	2	0.052	2	0.018	2
A0A0A0MTR7_RNF213_S1258s _1	0.497519	-0.038905	1.3798	5.10108	-0.226028	0.326613	-0.643924	0.601031	0.308953	-0.480672	-0.674491	0.477079	0.838556	0.279432	-0.138149	-1.10847	-0.635948	-0.187359	1.34196	-0.139894	A0A0A0MTR7	RNF213	A0A0A0MTR7_RNF213_S1258s _1_RNF213	10	3	800.349	79.9658	-0.2	1360000000	23.75	23.75	23.75	89	FN20190829_SAM_JurkatCD3CD28timecourse_IMAC_fxn13.19613.20291.3	7.764	2	1	1	0	0.163	9	0.162	9	0.084	9	0.091	9	0.102	9
A0A0A0MTR7_RNF213_S2273s _0	0.229623	0.142611	3.1425	11.8745	2.32487	-3.12123	2.25107	-1.39769	0.0649462	6.58985	0.0474993	0.337245	-2.30603	-1.42607	-5.63159	4.04694	0.860779	1.84548	-3.26004	0.464649	A0A0A0MTR7	RNF213	A0A0A0MTR7_RNF213_S2273s _0_RNF213	4	3	742.7	79.9686	1	518000000	16.13	16.13	16.13	87.4	FN20190829_SAM_JurkatCD3CD28timecourse_IMAC_fxn04.19556.19556.3	0.583	5	1	0	1	0.531	4	0.273	4	0.165	4	0.27	4	0.157	4
A0A0A0MTR7_RNF213_S43s S45s _0	0.329888	0.333048	2.2247	8.55324	0.158505	0.853986	-0.29661	0.757943	0.139533	-0.240336	-0.427494	1.14334	0.647147	0.65522	1.25959	-0.454889	-0.256949	-0.177991	1.35601	0.159879	A0A0A0MTR7	RNF213	A0A0A0MTR7_RNF213_S43s S45s _0_RNF213	2	4	992.437	159.936	0.7	306000000	21.05	21.05	21.05	91.5	FN20190829_SAM_JurkatCD3CD28timecourse_IMAC_fxn08.26827.26984.4	0	5	2	0	2	0.064	2	0.045	2	0.126	2	0.058	2	0.045	2
A0A0A0MTR7_RNF213_S1258s S1264s _2	0.516618	0.788617	1.33026	4.80443	1.31075	0.39973	1.82609	-0.448724	0.330794	0.581458	1.86197	1.48881	1.4857	0.713033	-0.999547	-0.956836		4.60902	-0.702595	-0.194853	A0A0A0MTR7	RNF213	A0A0A0MTR7_RNF213_S1258s S1264s _2_RNF213	1	3	827.003	159.927	-2.2	5380000	14.46	14.46	14.46	74.7	FN20190829_SAM_JurkatCD3CD28timecourse_IMAC_fxn13.20112.20112.3	99	2	2	2	0	0	1		0	0	1	0	1	0	1
D6RB01_FAM169A_S218s _1	0.132761	0.517426	5.40849	17.6788	1.38524	-0.872876	2.09028	-0.624216	0.0170654	2.31808		0.452402	-1.76826	-1.58987	0.739502	1.39604	2.26115	2.61365	-0.309142	-0.939291	D6RB01	NotFound	D6RB01_FAM169A_S218s _1_NotFound	1	3	769.021	79.9636	-1.2	326000000	11.18	11.18	11.18	69.8	FN20190829_SAM_JurkatCD3CD28timecourse_IMAC_fxn07.18440.18440.3	5.602	4	1	1	0	0	1	0	1	0	1	0	1		0
D6RB01_FAM169A_S290s _0	0.670364	-0.267328	0.854981	2.79208	0.462179	-0.525685	-1.01882	-0.222566	0.525766	-0.883815	2.14697	0.123382	-1.75003	-0.192712	0.365688	-0.810435		-1.2272	0.344271	-0.789404	D6RB01	NotFound	D6RB01_FAM169A_S290s _0_NotFound	1	3	753.331	79.9554	-4.8	67900000	12.97	12.97	12.97	82.7	FN20190829_SAM_JurkatCD3CD28timecourse_IMAC_fxn06.20782.20782.3	0	4	1	0	1	0	1		0	0	1	0	1	0	1
D6RB01_FAM169A_S319s _0	0.513325	-0.0860131	1.32225	4.8535	0.208073	-0.552371	0.0969907	-0.10211	0.327077	0.379886	0.104499	0.139833	-0.483081	-0.491415	-0.682617	0.392146	0.179864	-0.281038	0.140519	-0.34474	D6RB01	NotFound	D6RB01_FAM169A_S319s _0_NotFound	2	3	963.44	79.9668	0.2	81400000	17.16	17.16	17.16	84.6	FN20190829_SAM_JurkatCD3CD28timecourse_IMAC_fxn04.21626.21626.3	0	5	1	0	1	0.074	2	0.006	2	0.007	2	0.061	2	0.032	2
D6RB01_FAM169A_S339s _0	0.289724	-0.183441	2.53122	9.71128	-0.412595	0.288944	-0.623703	0.112103	0.106874	-0.0775277	-0.493993	-0.666265	0.209639	0.356517	0.300677	-0.711091	-0.616677	-0.54334	0.309142	-0.0849359	D6RB01	NotFound	D6RB01_FAM169A_S339s _0_NotFound	2	4	854.162	79.9657	-0.2	438000000	13.68	13.68	13.68	66.6	FN20190829_SAM_JurkatCD3CD28timecourse_IMAC_fxn06.19539.19539.4	0	3	1	0	1	0.13	2	0.099	2	0.087	2	0.043	2	0.019	2
D6RB01_FAM169A_S375s _1	0.0481589	-0.262741	11.2662	28.1712	0.122801	1.13234	-3.09213	-0.104296	0.00152362	-0.186066	0.208997	0.345471	1.14846	0.607042	1.64153	-3.04305	-3.1412		0.955529	-1.16412	D6RB01	NotFound	D6RB01_FAM169A_S375s _1_NotFound	1	3	825.72	79.9677	0.5	36200000	17.44	17.44	17.44	87.7	FN20190829_SAM_JurkatCD3CD28timecourse_IMAC_fxn05.27614.27614.3	17.439	2	1	1	0	0	1	0	1		0	0	1	0	1
D6RB01_FAM169A_T388t _0	0.393209	-0.0461709	1.84727	7.05703	-0.159601	0.232581	-0.851761	0.914232	0.196923	-1.45752	0.550992	0.427726	-0.136721	0.346881	0.487584	-1.56335	-0.635948	-0.355981	1.31385	0.514611	D6RB01	NotFound	D6RB01_FAM169A_T388t _0_NotFound	2	3	935.793	79.9739	2.7	235000000	19.81	19.81	19.81	92.1	FN20190829_SAM_JurkatCD3CD28timecourse_IMAC_fxn06.31446.31446.3	0	6	1	0	1	0.031	2	0.029	2	0.042	2	0.002	2	0.087	2
D6RB01_FAM169A_T443t _1	0.582595	-0.0297687	1.10547	3.85843	-0.30116	0.436678	-0.535101	0.66887	0.411299	-1.10089	0	0.197412		1.16591	-0.29255	-1.2967	-0.205559	-0.103047	1.06794	0.269796	D6RB01	NotFound	D6RB01_FAM169A_T443t _1_NotFound	1	3	779.019	79.9598	-2.8	30400000	18.61	18.61	18.61	92.8	FN20190829_SAM_JurkatCD3CD28timecourse_IMAC_fxn06.27444.27444.3	1.181	3	1	1	0	0	1	0	1	0	1	0	1	0	1
D6RB01_FAM169A_S466s _0	0.96414	0.104924	0.165347	0.219744	0.241212	-0.02857	-0.0268993	0.232559	0.950661	0.752018	-0.579492	0.551108	0.473966	0.317974	-0.877651		-0.250525	0.196726	0.330219	0.134898	D6RB01	NotFound	D6RB01_FAM169A_S466s _0_NotFound	1	2	1063.97	79.9639	-1.1	99500000	14.97	14.97	14.97	68.6	FN20190829_SAM_JurkatCD3CD28timecourse_IMAC_fxn06.14744.14744.2	1.079	4	1	0	1		0	0	1	0	1	0	1	0	1
D6RB01_FAM169A_S559s _0	0.270808	-0.206054	2.79056	10.3128	-0.306909	0.462276	-0.974623	0.429754	0.0930499	0.13955	-0.484493	-0.575785		0.558864	0.365688	-0.303259	-1.37468	-1.24593	0.934451	-0.0749434	D6RB01	NotFound	D6RB01_FAM169A_S559s _0_NotFound	1	3	1046.81	79.9689	0.8	62900000	19.66	19.66	19.66	86.5	FN20190829_SAM_JurkatCD3CD28timecourse_IMAC_fxn05.22048.22048.3	0	6	1	0	1	0	1	0	1	0	1	0	1	0	1
D6RB01_FAM169A_S577s _0	0.664183	-0.241203	0.866919	2.86979	0.306421	-0.283256	-0.61004	-0.446304	0.516441	-0.0775277	1.60548	-0.608687	-0.546884	-0.221618	-0.0812639	-0.690177	0.218407	-1.35835	-0.737724	-0.154883	D6RB01	NotFound	D6RB01_FAM169A_S577s _0_NotFound	3	3	756.701	79.9707	1.9	272000000	15.85	15.85	15.85	82.7	FN20190829_SAM_JurkatCD3CD28timecourse_IMAC_fxn04.27083.27365.3	0	3	1	0	1	0.1	3	0.106	3	0.032	3	0.074	3	0.129	3
O00268_TAF4_S109s _1	0.961096	0.00626672	0.175487	0.241436	0.0171483	-0.204505	0.178744	0.0473861	0.945924	0.379886	-0.73149	0.403049	-0.510425	-0.346881	0.243792	0.366003	0.507474	-0.337245	-0.0351297	0.129902	O00268	TAF4	O00268_TAF4_S109s _1_TAF4	2	4	488.258	79.9728	3.3	158000000	8.75	8.75	8.75	70.1	FN20190829_SAM_JurkatCD3CD28timecourse_IMAC_fxn12.6817.6817.4	99	1	1	1	0	0.065	2	0.045	2	0.016	2	0.129	2	0.055	2
O00268_TAF4_T494t _0	0.306831	0.355041	2.45612	9.15626	0.239572	0.948753	-0.978422	0.971142	0.121443	0.891568	-0.797989	0.625138	1.62242	0.809389	0.414446	-1.13461	-0.822236		1.96726	-0.0249811	O00268	TAF4	O00268_TAF4_T494t _0_TAF4	1	3	927.167	79.9576	-3.1	50400000	16.66	16.66	16.66	85.9	FN20190829_SAM_JurkatCD3CD28timecourse_IMAC_fxn3and10_3plus.26324.26324.3	1.074	6	1	0	1	0	1	0	1		0	0	1	0	1
O00268_TAF4_S543s _1	0.864501	-0.136445	0.396989	0.933993	-0.436517	-0.0674104	-0.0611664	0.0971922	0.806493	-0.418649	-0.69349	-0.197412	0	-0.616677	0.414446	0.512404	0.353305	-1.04921	-0.105389	0.299774	O00268	TAF4	O00268_TAF4_S543s _1_TAF4	4	3	1124.59	79.97	1.1	375000000	32.99	32.99	32.99	95.7	FN20190829_SAM_JurkatCD3CD28timecourse_IMAC_fxn3and10_3plus.27970.27970.3	14.434	7	1	1	0	0.141	4	0.122	4	0.115	4	0.156	4	0.046	4
O00268_TAF4_S806s _1	0.269837	-0.224719	2.80162	10.3501	0.410125	-1.53949	1.14604	-0.575581	0.0922549	-1.17842	0.664991	1.74381	-2.09639	-1.10809	-1.41399	0.90455	1.38752		0.442635	-1.5938	O00268	TAF4	O00268_TAF4_S806s _1_TAF4	1	3	609.005	79.9695	1.7	8520000	11.18	11.18	11.18	64.3	FN20190829_SAM_JurkatCD3CD28timecourse_IMAC_fxn12.20758.20758.3	2.102	2	1	1	0	0	1	0	1		0	0	1	0	1
O14974_PPP1R12A_S299s _1	0.413687	0.0119101	1.73868	6.61232	-0.755143	0.841877	-0.317335	0.411408	0.218157	-0.914827	-0.379995	-0.970609	0.0273442	1.05991	1.43837	-1.02481	-0.976406	1.04921	0.997684	-0.174868	O14974	PPP1R12A	O14974_PPP1R12A_S299s _1_PPP1R12A	3	4	693.856	79.9494	-6.1	265000000	11.14	11.14	11.14	70.9	FN20190829_SAM_JurkatCD3CD28timecourse_IMAC_fxn12.18305.18305.4	5.114	4	1	1	0	0.122	3	0.074	3	0.033	3	0.056	3	0.132	3
O14974_PPP1R12A_T305t M308m _0	0.496666	-0.00224512	1.40543	5.11633	-1.34979	1.0082	-0.506835	0.58651	0.30787	-1.45752		-1.24205	0.774753	1.44534	0.804513	-1.92413	-1.65732	2.06094	1.3279	-0.154883	O14974	PPP1R12A	O14974_PPP1R12A_T305t M308m _0_PPP1R12A	1	3	930.144	95.9642	1	45500000	9.25	9.25	9.25	60.8	FN20190829_SAM_JurkatCD3CD28timecourse_IMAC_fxn12.15972.15972.3	0	4	1	0	1	0	1	0	1	0	1	0	1		0
O14974_PPP1R12A_S336s _1	0.0848213	-0.639419	7.67589	22.4217	2.75735	-0.192654	-3.30715	-4.16685	0.00572568	0.100786	3.58145	4.58983	-2.36983	0.337245	1.45462	-3.82211	-3.51378	-2.58555		-4.16685	O14974	PPP1R12A	O14974_PPP1R12A_S336s _1_PPP1R12A	1	2	757.398	79.963	-2.2	27900000	10.41	10.41	10.41	71.4	FN20190829_SAM_JurkatCD3CD28timecourse_IMAC_fxn07.21377.21377.2	99	1	1	1	0	0	1	0	1	0	1	0	1	0	1
O14974_PPP1R12A_T443t _1	0.226955	-0.0871888	3.17718	11.9916	0.079518	-1.43327	1.00179	0.048401	0.0632175	1.24044	-0.294496	-0.707393	-1.74092	-0.616677	-1.94221	1.27578	1.56096	0.168623	0.871217	-0.774415	O14974	PPP1R12A	O14974_PPP1R12A_T443t _1_PPP1R12A	14	3	636.336	79.9664	0	2640000000	17.51	17.51	17.51	89.2	FN20190829_SAM_JurkatCD3CD28timecourse_IMAC_fxn3and10_3plus.26083.26083.3	1.255	5	1	1	0	0.758	14	0.341	14	0.255	14	0.377	14	0.246	14
O14974_PPP1R12A_S445s _1	0.444454	0.45416	1.62697	6.01939	0.142823	1.8682	-0.167847	0.440136	0.250069	-1.58156	1.18748	0.82255		1.49352	2.24288	-0.569919	-0.0835084	0.149887	1.78459	-0.904317	O14974	PPP1R12A	O14974_PPP1R12A_S445s _1_PPP1R12A	1	2	953.999	79.9651	-0.6	326000000	16.74	16.74	16.74	86.1	FN20190829_SAM_JurkatCD3CD28timecourse_IMAC_fxn11.26334.26471.2	2.782	5	1	1	0	0	1	0	1	0	1	0	1	0	1
O14974_PPP1R12A_S509s _0	0.0658421	0.0230507	8.33376	24.9163	-0.0754486	-0.839661	2.72239	-2.58414	0.00322382	-1.56606	0.911988	0.427726	-0.856786	-1.79222	0.130022	1.76727	3.43027	2.96963	-1.39114	-3.77715	O14974	PPP1R12A	O14974_PPP1R12A_S509s _0_PPP1R12A	3	3	544.283	79.967	0.4	220000000	9.74	9.74	9.74	74.5	FN20190829_SAM_JurkatCD3CD28timecourse_IMAC_fxn08.19800.19800.3	0	3	1	0	1	0.312	3	0.395	3	0.308	3	0.041	3	0.112	3
O14974_PPP1R12A_S509s _1	0.737829	0.235351	0.681034	2.07016	-0.26104	0.853138	0.0490452	0.332718	0.620846	-0.612469	-0.474993	0.304343	0.36459	1.56096	0.633859	-0.71632	0.507474	0.355981	-1.36303	2.02847	O14974	PPP1R12A	O14974_PPP1R12A_S509s _1_PPP1R12A	2	2	815.919	79.9631	-2	265000000	10.56	10.56	10.56	71.7	FN20190829_SAM_JurkatCD3CD28timecourse_IMAC_fxn09.20348.20348.2	1.118	3	1	1	0	0.134	2	0.078	2	0.102	2	0.123	2	0.021	2
O14974_PPP1R12A_T671t _1	0.0946085	0.318427	7.07557	21.2722	3.04154	-1.55073	1.68051	-1.64407	0.00746074	1.79864	4.28444		-2.40629	-1.36825	-0.877651	0.585604	2.58234	1.87359	-0.140519	-3.14762	O14974	PPP1R12A	O14974_PPP1R12A_T671t _1_PPP1R12A	1	3	702.329	79.9626	-1.8	232000000	14.04	14.04	14.04	78.7	FN20190829_SAM_JurkatCD3CD28timecourse_IMAC_fxn06.17269.17269.3	2.249	5	1	1	0	0	1	0	1	0	1	0	1	0	1
O14974_PPP1R12A_S695s _1	0.170708	-0.323424	4.11151	14.9483	1.5993	-3.34484	1.32443	-1.14718	0.0320014	-1.44977	3.46745	2.78022	-3.23573	-4.70216	-2.09661	0.428746	3.61013	-0.0655755	-2.26938	-0.0249811	O14974	PPP1R12A	O14974_PPP1R12A_S695s _1_PPP1R12A	3	2	1079.56	79.9703	1.8	465000000	14.59	14.59	14.59	76.9	FN20190829_SAM_JurkatCD3CD28timecourse_IMAC_fxn08.24410.24410.2	1.234	4	1	1	0	0.193	3	0.19	3	0.106	3	0.069	3	0.332	3
O14974_PPP1R12A_S871s _0	0.443495	0.231001	1.63085	6.035	0.901171	0.859076	-1.6689	0.183533	0.249172	-1.14741	1.48198	2.36894	-0.337245	1.58987	1.3246	-2.1751	-1.16269		1.42627	-1.0592	O14974	PPP1R12A	O14974_PPP1R12A_S871s _0_PPP1R12A	1	4	925.902	79.9695	0.9	211000000	18.62	18.62	18.62	87.4	FN20190829_SAM_JurkatCD3CD28timecourse_IMAC_fxn09.23840.23840.4	0	8	1	0	1	0	1	0	1		0	0	1	0	1
O14974_PPP1R12A_S903s _1	0.782203	-0.533619	0.57972	1.6426	-0.467569	-0.576161	-0.343899	-0.87473	0.685078	-0.217077	0.113998	-1.29963		-1.07919	-0.0731376	-0.611747	0.507474	-0.927425	-2.87361	1.12415	O14974	PPP1R12A	O14974_PPP1R12A_S903s _1_PPP1R12A	1	3	763.019	79.9637	-1.2	307000000	15.26	15.26	15.26	79	FN20190829_SAM_JurkatCD3CD28timecourse_IMAC_fxn07.19198.19198.3	1.9	8	1	1	0	0	1	0	1	0	1	0	1	0	1
O14974_PPP1R12A_S862s S871s _2	0.458495	0.0889786	1.53815	5.77528	0.255448	1.05266	-1.19456	0.319056	0.264528	-0.852804	0.664991	0.954158	0.0273442	2.39926	0.731376	-1.3699	-2.46671	0.252934	1.48247	-0.844363	O14974	PPP1R12A	O14974_PPP1R12A_S862s S871s _2_PPP1R12A	3	3	1260.86	159.95	4.5	506000000	21.06	21.06	21.06	87.2	FN20190829_SAM_JurkatCD3CD28timecourse_IMAC_fxn07.26293.26293.3	2.4	8	2	2	0	0.172	3	0.182	3	0.167	3	0.102	3	0.13	3
O75179_ANKRD17_S19s _1	0.868495	-0.313116	0.387681	0.900113	-0.696867	0.00320768	-0.33244	-0.182987	0.812809	0.426402	-0.674491	-1.84251	0.264327	0.50105	-0.755755	0.428746	-0.301915	-1.12415	-1.85485	1.48888	O75179	ANKRD17	O75179_ANKRD17_S19s _1_ANKRD17	5	4	949.228	79.9595	-1.8	2750000000	35.49	35.49	35.49	96.3	FN20190829_SAM_JurkatCD3CD28timecourse_IMAC_fxn13.25780.25916.4	6.953	5	1	1	0	0.341	5	0.309	5	0.16	5	0.186	5	0.272	5
O75179_ANKRD17_T158t _0	0.321668	0.5087	2.34348	8.75302	1.35794	1.10679	-0.355168	-0.0674491	0.133259	0	3.02096	1.05286	1.39456	0.819024		-0.0575147	0.134898	-1.14289	0.449661	-0.584559	O75179	ANKRD17	O75179_ANKRD17_T158t _0_ANKRD17	1	2	805.92	79.964	-1.4	31800000	10.21	3.46	4.84	76.6	FN20190829_SAM_JurkatCD3CD28timecourse_IMAC_fxn3and10_2plus.23400.23400.2	0	2	1	0	1	0	1	0	1	0	1	0	1	0	1
O75179_ANKRD17_S207s _0	0.732774	-0.172033	0.692862	2.12028	-0.102399	-0.669085	0.652811	-0.76817	0.613722	-1.6746	1.42498	-0.0575785	-1.54951	-0.587771	0.130022	0.899321	1.59308	-0.533972	0.562076	-2.09842	O75179	ANKRD17	O75179_ANKRD17_S207s _0_ANKRD17	4	3	715.687	79.9672	0.4	334000000	18.77	18.77	18.77	73.2	FN20190829_SAM_JurkatCD3CD28timecourse_IMAC_fxn08.35754.35754.3	0	5	1	0	1	0.186	4	0.123	4	0.098	4	0.081	4	0.211	4
O75179_ANKRD17_S209s _1	0.225367	0.801317	3.33437	12.0722	2.30221	-0.0523154	2.30824	-1.67951	0.0620562		4.09444	0.509981	-1.63154	-1.11773	2.59232	2.66659	3.21828	1.03984	-1.25062	-2.10841	O75179	ANKRD17	O75179_ANKRD17_S209s _1_ANKRD17	1	2	1073.02	79.9582	-3.8	18400000	21.54	16.37	21.54	98.3	FN20190829_SAM_JurkatCD3CD28timecourse_IMAC_fxn02.35738.35738.2	2.617	5	1	1	0	0	1	0	1	0	1		0	0	1
O75179_ANKRD17_S806s _0	0.238649	0.160585	3.15498	11.5076	1.37409	-2.12802	1.17379	-0.89089	0.0706714	3.53526	0.512993	0.0740295	-0.729179		-3.52686	1.41172	1.07919	1.03047	-1.82675	0.0449661	O75179	ANKRD17	O75179_ANKRD17_S806s _0_ANKRD17	1	4	960.461	79.936	-7.9	4160000	22.67	22.67	22.67	91.4	FN20190829_SAM_JurkatCD3CD28timecourse_IMAC_fxn3and10_3plus.25153.25153.4	0	8	1	0	1	0	1	0	1	0	1	0	1	0	1
O75179_ANKRD17_S1457s _1	0.949795	0.30131	0.206348	0.319665	0.794639	0.233949	0.0206302	0.0833746	0.929038	-1.56606	1.85247	2.0975	-2.26046	0.857567	2.10474	-0.115029	1.53527	-1.35835	0.646387	-0.479638	O75179	ANKRD17	O75179_ANKRD17_S1457s _1_ANKRD17	3	3	675.702	79.9659	-0.2	64200000	16.75	16.75	13.24	86.9	FN20190829_SAM_JurkatCD3CD28timecourse_IMAC_fxn01.34360.34360.3	99	1	1	1	0	0.025	3	0.091	3	0.082	3	0.036	3	0.028	3
O75179_ANKRD17_S1567s _0	0.293188	-0.0816648	2.49988	9.59518	0.654106	-0.477269	0.521514	-1.49668	0.109769	0.565952	1.94747	-0.551108	0.0273442	-0.703398	-0.755755	-0.318945	0.693762	1.18973	-2.16399	-0.829374	O75179	ANKRD17	O75179_ANKRD17_S1567s _0_ANKRD17	5	2	688.336	79.9648	-1.1	3550000000	12.91	12.91	12.91	63.5	FN20190829_SAM_JurkatCD3CD28timecourse_IMAC_fxn08.8182.8182.2	0	6	1	0	1	0.968	5	0.48	5	0.246	5	0.578	5	0.234	5
O75179_ANKRD17_S1611s _0	0.925946	-0.112864	0.262325	0.482607	-0.347613	-0.222053	-0.0396503	0.329829	0.894827	0.721007	-1.80498	0.0411275	-0.501311	0.192712	-0.357561	0.632662		-0.711962	0.25996	0.399698	O75179	ANKRD17	O75179_ANKRD17_S1611s _0_ANKRD17	1	2	884.847	79.963	-1.9	42000000	10.76	10.76	10.76	76.2	FN20190829_SAM_JurkatCD3CD28timecourse_IMAC_fxn3and10_2plus.5900.5900.2	0	7	1	0	1	0	1		0	0	1	0	1	0	1
O75179_ANKRD17_S1623s _1	0.407933	0.311871	1.76932	6.73844	0.453039	-0.0830158	0.289648	0.72578	0.211912	-0.240336	0.579492	1.01996	-0.182295	0.144534	-0.211286	0.37646	-0.0321186	0.524604	0.597205	0.854355	O75179	ANKRD17	O75179_ANKRD17_S1623s _1_ANKRD17	2	2	963.39	79.9645	-0.9	45500000	13.27	13.27	13.27	80.3	FN20190829_SAM_JurkatCD3CD28timecourse_IMAC_fxn06.8936.8936.2	1.657	8	1	1	0	0.022	2	0.039	2	0.076	2	0.072	2	0.132	2
O75179_ANKRD17_S1639s _1	0.509166	0.198683	1.33816	4.92206	0.853223	-0.530072	0.602079	-0.29509	0.321954	1.89943	-0.351495	1.01174	-0.319016	0.289067	-1.56027	1.03004	-0.160593	0.936793	-1.03984	0.449661	O75179	ANKRD17	O75179_ANKRD17_S1639s _1_ANKRD17	2	4	632.095	79.9647	-0.6	125000000	17.38	17.38	17.38	85.4	FN20190829_SAM_JurkatCD3CD28timecourse_IMAC_fxn01.13421.13421.4	4.26	7	1	1	0	0.107	2	0.128	2	0.108	2	0.122	2	0.057	2
O75179_ANKRD17_S1696s _1	0.493048	-0.728266	1.3975	5.17698	-1.1733	-0.366037	-0.593777	-0.805798	0.3036	-1.19393	-0.0474993	-2.27846	-0.0182295	-0.616677	-0.463204	-0.873178	0.244101	-1.15226	-2.65581	1.04421	O75179	ANKRD17	O75179_ANKRD17_S1696s _1_ANKRD17	2	2	833.434	79.9664	0	584000000	12.8	12.8	12.8	85.4	FN20190829_SAM_JurkatCD3CD28timecourse_IMAC_fxn3and10_2plus.13429.13429.2	1.678	4	1	1	0	0.123	2	0.095	2	0.01	2	0.083	2	0.059	2
O75179_ANKRD17_S1700s _1	0.658733	0.0055887	0.880641	2.92952	-0.280628	-0.162855	0.667519	-0.305316	0.509387	0.759771	-0.902488	-0.699167	0.0273442	-0.0770847	-0.438825	0.428746	0.22483	1.34898	0.428583	-1.03922	O75179	ANKRD17	O75179_ANKRD17_S1700s _1_ANKRD17	3	2	833.432	79.9615	-2.9	525000000	10.8	10.8	10.8	76.1	FN20190829_SAM_JurkatCD3CD28timecourse_IMAC_fxn05.16725.16725.2	1.134	4	1	1	0	0.036	3	0.071	3	0.034	3	0.133	3	0.09	3
O75179_ANKRD17_S1709s _0	0.466616	0.514927	1.50569	5.63801	1.38216	-0.626521	0.791072	0.512035	0.273023	3.3647	1.71948	-0.937707	0.419278	-0.616677	-1.68216	-0.345088	1.63163	1.08668	0.414531	0.60954	O75179	ANKRD17	O75179_ANKRD17_S1709s _0_ANKRD17	6	2	627.366	79.965	-1	8430000000	9.86	3.27	9.86	82.7	FN20190829_SAM_JurkatCD3CD28timecourse_IMAC_fxn3and10_2plus.16277.16277.2	0.449	2	1	0	1	0.884	6	0.556	6	0.425	6	0.827	6	0.405	6
O75179_ANKRD17_S1940s M1945m _1	0.251376	-0.627659	2.88342	10.9806	-1.21802	0.365529	-1.28706	-0.242785	0.0797884	-0.976849	-0.826489	-1.85074	0.938818	-0.549228	0.706996	-1.34898	-1.63163	-0.880585	-1.78459	1.29902	O75179	ANKRD17	O75179_ANKRD17_S1940s M1945m _1_ANKRD17	4	3	553.944	95.9547	-4	1100000000	13.45	13.45	13.45	72.4	FN20190829_SAM_JurkatCD3CD28timecourse_IMAC_fxn11.4844.4844.3	2.714	2	1	1	0	1.219	4	0.559	4	0.213	4	0.432	4	0.11	4
O75179_ANKRD17_S2045s _0	0.376721	-0.0194731	1.97952	7.40116	-0.63926	-0.0808968	-0.0148144	0.997684	0.181922	-0.317863	-1.07349	-0.526432	-0.683605	0.635948	-0.195033	-0.554233		0.524604	0.646387	1.34898	O75179	ANKRD17	O75179_ANKRD17_S2045s _0_ANKRD17	1	3	843.735	79.9589	-2.9	602000000	19.77	19.77	19.77	85.7	FN20190829_SAM_JurkatCD3CD28timecourse_IMAC_fxn07.14250.14495.3	0.25	7	1	0	1	0	1		0	0	1	0	1	0	1
O75179_ANKRD17_S2059s _1	0.8989	-0.161106	0.32383	0.676723	-0.421802	0.0977625	0.0452171	-0.46785	0.855712	-0.713255	0.237497	-0.789648	0.236983	0.0481779	0.00812639	-1.07709	-0.295491	1.50824	-1.44032	0.504619	O75179	ANKRD17	O75179_ANKRD17_S2059s _1_ANKRD17	2	3	628.969	79.9656	-0.4	433000000	14.92	14.92	14.92	81.8	FN20190829_SAM_JurkatCD3CD28timecourse_IMAC_fxn08.14227.14227.3	2.505	3	1	1	0	0.151	2	0.04	2	0.106	2	0.049	2	0.043	2
O75179_ANKRD17_S2067s _1	0.379614	-0.482656	1.9183	7.34451	-1.00468	-0.104771	-0.713583	0.0799396	0.18431	-0.0775277	-0.674491	-2.26201	0.0273442	-0.105991	-0.235665	-1.67316	-0.533169	0.0655755	-0.22483	0.38471	O75179	ANKRD17	O75179_ANKRD17_S2067s _1_ANKRD17	5	2	942.95	79.9659	-0.2	6720000000	16.3	16.3	16.3	92.8	FN20190829_SAM_JurkatCD3CD28timecourse_IMAC_fxn12.14496.14496.2	2.23	3	1	1	0	0.889	5	0.36	5	0.072	5	0.371	5	0.025	5
O75179_ANKRD17_S2373s _1	0.912536	-0.165916	0.291881	0.574883	-0.142524	-0.401478	-0.292169	0.849359	0.876015	-0.0310111	0.170998	-0.567559	-2.2878	1.0021	0.0812639	1.00912	-0.0963558	-1.78927		0.849359	O75179	ANKRD17	O75179_ANKRD17_S2373s _1_ANKRD17	1	3	1105.86	79.9681	0.5	34900000	17.29	17.29	17.29	73.4	FN20190829_SAM_JurkatCD3CD28timecourse_IMAC_fxn07.29154.29154.3	1.178	11	1	1	0	0	1	0	1	0	1	0	1	0	1
O75179_ANKRD17_S2401s _1	0.730609	-0.130848	0.698331	2.1435	-0.535351	0.0839895	0.0610482	-0.134196	0.61045	-0.100786	-0.674491	-0.830775	0.291672	-0.616677	0.576974	0.18823	-0.295491	0.290406	-0.583153	0.314762	O75179	ANKRD17	O75179_ANKRD17_S2401s _1_ANKRD17	5	2	981.521	79.966	-0.2	2980000000	14.39	14.39	14.39	84.5	FN20190829_SAM_JurkatCD3CD28timecourse_IMAC_fxn3and10_2plus.17454.17454.2	1.572	4	1	1	0	0.547	5	0.126	5	0.041	5	0.197	5	0.076	5
O75179_ANKRD17_S2045s S2047s _0	0.486626	0.0170567	1.42094	5.27724	-0.0721386	-0.588581	0.415785	0.461214	0.296672	0.581458	-0.674491	-0.123382	-1.31252	-0.558864	0.105643	0.569919	0.218407	0.459028	0.477764	0.444664	O75179	ANKRD17	O75179_ANKRD17_S2045s S2047s _0_ANKRD17	3	4	653.045	159.929	-1.3	2300000000	17.51	17.51	17.51	77.7	FN20190829_SAM_JurkatCD3CD28timecourse_IMAC_fxn05.15988.15988.4	0	7	2	0	2	0.33	3	0.195	3	0.071	3	0.125	3	0.054	3
O75179_ANKRD17_S2059s S2067s _1	0.798079	0.0556524	0.543042	1.49841	0.047427	-0.132359	0.477026	-0.282053	0.708205	0.565952	0.275496	-0.699167	0.0820327	-0.568499	0.0893903	0.183001	-0.147746	1.39582	-0.344271	-0.219834	O75179	ANKRD17	O75179_ANKRD17_S2059s S2067s _1_ANKRD17	4	3	655.624	159.932	-0.2	3930000000	12.18	12.18	12.18	73	FN20190829_SAM_JurkatCD3CD28timecourse_IMAC_fxn05.16053.16188.3	0	3	2	1	1	0.793	4	0.284	4	0.113	4	0.248	4	0.157	4
O75179_ANKRD17_S2041s S2042s S2044s _0	0.525438	-0.223635	1.29556	4.6596	-0.237656	0.339625	-0.679981	-0.0813448	0.342011	-0.0852804	-0.0189997	-0.608687		-0.125263	0.804513	-1.12938	0.0449661	-0.955529	0.0421557	-0.204845	O75179	ANKRD17	O75179_ANKRD17_S2041s S2042s S2044s _0_ANKRD17	1	3	897.049	239.902	1.1	162000000	16.09	16.09	16.09	76.8	FN20190829_SAM_JurkatCD3CD28timecourse_IMAC_fxn04.17154.17154.3	0.621	7	3	0	3	0	1	0	1	0	1	0	1	0	1
Q8IWZ3-6_ANKHD1_S740s _1	0.329719	-0.383107	2.28939	8.55687	0.039142	0.00814836	-0.860355	-0.676364	0.139416	0.604716		-0.526432	0.382819	0.202347	-0.560721	-0.862721	-0.481779	-1.23657	-0.618283	-0.734445	Q8IWZ3	ANKHD1	Q8IWZ3-6_ANKHD1_S740s _1_ANKHD1	1	3	670.695	79.9689	1.3	24500000	13.18	13.18	13.18	75.8	FN20190829_SAM_JurkatCD3CD28timecourse_IMAC_fxn05.22150.22150.3	5.492	3	1	1	0	0	1	0	1	0	1	0	1		0
Q8IWZ3-6_ANKHD1_T1538t _0	0.549119	0.188492	1.1986	4.31783	0.612637	0.460466	-0.569012	0.280569	0.370013	-0.124044	1.19698	0.764971	0.501311	-0.607042	1.48713	-1.16075	-0.218407	-0.327877	-0.323193	0.884332	Q8IWZ3	ANKHD1	Q8IWZ3-6_ANKHD1_T1538t _0_ANKHD1	3	2	734.871	79.9654	-0.7	524000000	8.73	8.73	8.73	64	FN20190829_SAM_JurkatCD3CD28timecourse_IMAC_fxn09.11601.11601.2	1.099	4	1	0	1	0.257	3	0.274	3	0.198	3	0.182	3	0.18	3
Q8IWZ3-6_ANKHD1_S1540s _1	0.0341267	0.141733	12.6111	31.8272	1.8301	-2.63738	1.96581	-0.958261	0.000656562	1.68235	2.20397	1.60397	-2.61593	-3.15084	-2.14537	1.15029	3.39815	1.34898	-2.24128	0.324755	Q8IWZ3	ANKHD1	Q8IWZ3-6_ANKHD1_S1540s _1_ANKHD1	4	2	734.871	79.9651	-0.8	1210000000	11.42	11.42	11.42	78	FN20190829_SAM_JurkatCD3CD28timecourse_IMAC_fxn11.11519.11519.2	1.151	4	1	1	0	0.171	4	0.211	4	0.11	4	0.066	4	0.119	4
Q8IWZ3-6_ANKHD1_T1653t _0	0.601885	-0.190896	1.04948	3.62049	-0.218398	-0.439467	0.624371	-0.592053	0.434461	-0.534941	-0.0379995	-0.082255	-0.401049	0.732304	-1.64966	0.747691	0.50105		-0.449661	-0.734445	Q8IWZ3	ANKHD1	Q8IWZ3-6_ANKHD1_T1653t _0_ANKHD1	1	3	721.703	79.9629	-1.6	7750000	13.28	13.28	13.28	78.9	FN20190829_SAM_JurkatCD3CD28timecourse_IMAC_fxn3and10_3plus.23286.23286.3	0.617	6	1	0	1	0	1	0	1		0	0	1	0	1
Q8IWZ3-6_ANKHD1_S1670s _0	0.678527	0.128274	0.828363	2.70232	-0.218433	0.632864	-0.270879	0.490177	0.536745	0.22483	-0.674491	-0.205637	1.54951	-0.105991	0.455078	-0.0209144	-1.29759	0.505868	-0.203752	1.18411	Q8IWZ3	ANKHD1	Q8IWZ3-6_ANKHD1_S1670s _0_ANKHD1	3	3	598.677	79.9643	-1.1	980000000	11.15	7.97	8.21	71.3	FN20190829_SAM_JurkatCD3CD28timecourse_IMAC_fxn3and10_3plus.26316.26445.3	0	4	1	0	1	0.652	3	0.112	3	0.149	3	0.274	3	0.199	3
Q8IWZ3-6_ANKHD1_S2281s _0	0.447005	0.0267346	1.58535	5.97408	-0.7541	-0.0877891	0.31216	0.941633	0.252692	0.0465166	-2.00447	-0.304343	-0.0820327	-1.0021	0.820766	0.350317	0.192712	0.393453	1.27872	0.604544	Q8IWZ3	ANKHD1	Q8IWZ3-6_ANKHD1_S2281s _0_ANKHD1	4	3	1199.26	79.9681	0.5	2010000000	22.47	22.47	22.47	79.5	FN20190829_SAM_JurkatCD3CD28timecourse_IMAC_fxn08.33482.33619.3	1.073	14	1	0	1	0.166	4	0.128	4	0.074	4	0.076	4	0.247	4
Q8IWZ3-6_ANKHD1_S2297s _0	0.97047	-0.0209487	0.148778	0.180424	0.188482	-0.011629	-0.0886851	-0.247469	0.959307	0.0232583	-0.0664991	0.608687	-1.02085	-0.0867202	1.07268	0.146401	-0.346881	-0.0655755	-0.29509	-0.199849	Q8IWZ3	ANKHD1	Q8IWZ3-6_ANKHD1_S2297s _0_ANKHD1	2	4	899.7	79.9699	1	91600000	27.62	27.62	27.62	91.5	FN20190829_SAM_JurkatCD3CD28timecourse_IMAC_fxn3and10_3plus.33264.33264.4	0	14	1	0	1	0.031	2	0.114	2	0.042	2	0.117	2	0.054	2
Q8IWZ3-6_ANKHD1_S2539s _1	0.502678	0.0868467	1.36083	5.01959	-0.0461784	0.268231	-0.28796	0.576518	0.314804	-0.116292	-0.104499	0.082255	0.0273442	0.50105	0.276297	-0.162087	-0.308339	-0.393453	0.203752	0.949283	Q8IWZ3	ANKHD1	Q8IWZ3-6_ANKHD1_S2539s _1_ANKHD1	2	3	621.016	79.9654	-0.5	447000000	8.48	8.48	8.48	75.5	FN20190829_SAM_JurkatCD3CD28timecourse_IMAC_fxn09.18384.18384.3	2.669	2	1	1	0	0.069	2	0.05	2	0.023	2	0.021	2	0.107	2
Q8IWZ3-6_ANKHD1_S2556s _1	0.571683	-0.216251	1.12508	3.99749	-0.786834	-0.0911317	-0.39048	0.71329	0.398337	-0.372133	-2.37497	0.386598	-0.674491	0.433601	-0.0325056	0.198687	-1.09846	-0.27167	0.372375	1.0542	Q8IWZ3	ANKHD1	Q8IWZ3-6_ANKHD1_S2556s _1_ANKHD1	2	2	654.82	79.9657	-0.5	272000000	11.17	11.17	11.17	85.1	FN20190829_SAM_JurkatCD3CD28timecourse_IMAC_fxn01.12581.12581.2	99	1	1	1	0	0.098	2	0.149	2	0.064	2	0.125	2	0.01	2
Q8IWZ3-6_ANKHD1_S1593s T1599t _0	0.7484	-0.169212	0.658566	1.96557	-0.63235	-0.0621256	-0.62373	0.819381	0.635979	0.170561	-2.53647	0.468853	0.0455737	0.905745	-1.1377	-0.329402		-0.918057	1.79864	-0.159879	Q8IWZ3	ANKHD1	Q8IWZ3-6_ANKHD1_S1593s T1599t _0_ANKHD1	1	3	1050.74	159.928	-1.6	5110000	19.58	19.58	19.58	83	FN20190829_SAM_JurkatCD3CD28timecourse_IMAC_fxn3and10_3plus.12075.12075.3	0	8	2	0	2	0	1		0	0	1	0	1	0	1
Q9H980_POLM_S12s _1	0.166805	0.114955	4.20192	15.2154	-0.224087	1.20925	-0.778451	0.322179	0.0300924	-0.697749	-0.484493	0.509981	0.820327	1.16591	1.64153	-1.45878	-0.867202	-0.00936793	0.414531	0.229826	Q9H980	NotFound	Q9H980_POLM_S12s _1_NotFound	4	2	827.358	79.9629	-2.1	4600000000	16.89	16.89	16.89	68.8	FN20190829_SAM_JurkatCD3CD28timecourse_IMAC_fxn02.7808.7808.2	4.534	7	1	1	0	0.06	3	0.091	3	0.063	3	0.022	3	0.098	3
Q9UQ35_SRRM2_Y18y _1	0.663709	-0.480472	0.874613	2.87558	-0.407656	-1.05158	-0.430925	0.217414	0.515753	0.124044	-0.598492	-0.74852	-1.75003	-0.0963558	-1.30835	0.899321		-1.76117	1.60894	-1.17411	Q9UQ35	SRRM2	Q9UQ35_SRRM2_Y18y _1_SRRM2	1	2	674.315	79.9635	-2.1	9690000	10.1	10.1	10.1	65.8	FN20190829_SAM_JurkatCD3CD28timecourse_IMAC_fxn06.7050.7050.2	10.103	3	1	1	0	0	1		0	0	1	0	1	0	1
Q9UQ35_SRRM2_S144s _0	0.522771	-0.359575	1.28782	4.70483	-0.548637	-1.09336	0.418586	-0.142549	0.338468	-0.480672	-1.08299	-0.082255	-2.16931	-0.346881	-0.763881	1.67838	0.860779	-1.28341	0.604231	-0.889329	Q9UQ35	SRRM2	Q9UQ35_SRRM2_S144s _0_SRRM2	2	3	776.684	79.9642	-0.9	87900000	15.97	15.97	15.97	72.2	FN20190829_SAM_JurkatCD3CD28timecourse_IMAC_fxn01.27358.27504.3	0	5	1	0	1	0.311	2	0.1	2	0.006	2	0.059	2	0.072	2
Q9UQ35_SRRM2_Y145y _1	0.291045	-0.180282	2.51848	9.66413	0.0830726	-1.90784	0.419135	1.11689	0.108041	0.465166	-1.54848	1.33253	-2.55213	-1.31044	-1.86094	1.32807	0.82866	-0.899321	2.57852	-0.34474	Q9UQ35	SRRM2	Q9UQ35_SRRM2_Y145y _1_SRRM2	2	3	776.685	79.9685	0.9	134000000	21.08	21.08	21.08	89.2	FN20190829_SAM_JurkatCD3CD28timecourse_IMAC_fxn12.25079.25079.3	3.514	5	1	1	0	0.109	2	0.048	2	0.07	2	0.099	2	0.092	2
Q9UQ35_SRRM2_S220s _1	0.911727	-0.152705	0.294259	0.58251	0.824387	0.0444138	0.314915	-2.38164	0.874478	0.232583	2.78346	-0.542883	5.21363	0.250525	-5.33091	4.51752		-3.88769	-0.871217	-3.89206	Q9UQ35	SRRM2	Q9UQ35_SRRM2_S220s _1_SRRM2	1	3	423.532	79.9631	-2.5	44400000	10.38	10.38	10.38	59	FN20190829_SAM_JurkatCD3CD28timecourse_IMAC_fxn3and10_3plus.2983.2983.3	2.276	3	1	1	0	0	1		0	0	1	0	1	0	1
Q9UQ35_SRRM2_S222s _1	0.458867	-0.324252	1.56403	5.76545	-0.801958	0.614476	-1.11727	0.643108	0.265128	-2.33358	0.503493	-0.575785	0.391934		0.837019	-2.08099	-1.00852	-0.262302	1.8408	-0.554581	Q9UQ35	SRRM2	Q9UQ35_SRRM2_S222s _1_SRRM2	1	2	602.796	79.9655	-0.7	17000000000	9.39	1.71	1.71	87.1	FN20190829_SAM_JurkatCD3CD28timecourse_IMAC_fxn05.8094.8655.2	2.242	3	1	1	0	0	1	0	1	0	1	0	1	0	1
Q9UQ35_SRRM2_S250s _0	0.352617	1.19808	2.13744	7.997	1.45175	2.30224	0.584507	0.208514	0.158599	3.6438		-0.740295	4.34773	2.22582	0.333182	0.287574	-0.398271	1.86422	0.526946	-0.109917	Q9UQ35	SRRM2	Q9UQ35_SRRM2_S250s _0_SRRM2	1	2	620.34	79.9646	-1.4	2620000000	9.26	9.26	9.26	71.9	FN20190829_SAM_JurkatCD3CD28timecourse_IMAC_fxn11.10386.10386.2	1.065	3	1	0	1	0	1	0	1	0	1	0	1		0
Q9UQ35_SRRM2_S265s _1	0.377782	-0.52713	1.97379	7.37928	-0.531794	0.348172	-0.721675	-1.10362	0.18284	0.178314	-0.161498	-1.6122	0.501311		0.195033	0.0209144	-1.91427	-0.27167	-1.3279	-0.879336	Q9UQ35	SRRM2	Q9UQ35_SRRM2_S265s _1_SRRM2	1	2	834.351	79.966	-0.2	27600000	11.62	11.62	11.62	72.9	FN20190829_SAM_JurkatCD3CD28timecourse_IMAC_fxn3and10_2plus.4705.4705.2	1.502	9	1	1	0	0	1	0	1	0	1	0	1	0	1
Q9UQ35_SRRM2_S295s _0	0.220158	-0.363018	3.26682	12.2919	-1.13843	0.446213	-0.559013	-0.119753	0.0589941	-0.596963	-1.51048	-1.30785	0.619802	0.231254	0.487584	-0.250973	-1.42607	0	0.51992	-0.759427	Q9UQ35	SRRM2	Q9UQ35_SRRM2_S295s _0_SRRM2	2	2	534.257	79.964	-2.2	1040000000	9.03	0.59	1.13	77	FN20190829_SAM_JurkatCD3CD28timecourse_IMAC_fxn05.6405.6405.2	1.057	3	1	0	1	0.13	2	0.031	2	0.069	2	0.078	2	0.088	2
Q9UQ35_SRRM2_S323s _1	0.677295	-0.20301	0.83128	2.71497	-0.703061	0.0810527	0.162633	-0.42749	0.535184	0.658985	-0.645991	-2.12218	0.0273442	0.0289067	0.186907	-0.245745	0.218407	0.515236	-0.365349	-0.48963	Q9UQ35	SRRM2	Q9UQ35_SRRM2_S323s _1_SRRM2	13	2	728.378	79.9648	-1.1	75600000000	8.53	8.53	8.53	75.9	FN20190829_SAM_JurkatCD3CD28timecourse_IMAC_fxn08.11689.11831.2	1.339	4	1	1	0	0.857	13	0.285	13	0.154	13	0.383	13	0.086	13
Q9UQ35_SRRM2_S333s _0	0.671974	0.0613869	0.845079	2.77486	-0.604538	-0.185609	1.16449	-0.223893	0.527855	1.40325	-0.74099	-2.47587	0.0273442	-0.616677	0.0325056	-0.271888	3.12835	0.637019	-0.477764	0.0299774	Q9UQ35	SRRM2	Q9UQ35_SRRM2_S333s _0_SRRM2	6	2	794.885	79.9639	-1.5	44100000000	10.56	10.56	10.56	77.4	FN20190829_SAM_JurkatCD3CD28timecourse_IMAC_fxn06.13556.13982.2	1.057	3	1	0	1	1.411	5	1.358	5	0.198	5	0.45	5	0.592	5
Q9UQ35_SRRM2_T359t _0	0.0658421	-0.92422	8.31751	24.8854	-1.1267	0.300533	-1.38394	-1.76804	0.00324684	-0.95359	-0.674491	-1.75203	0.875015	0.221618	-0.195033	-1.32807	-2.28042	-0.54334	-1.29277	-2.24331	Q9UQ35	SRRM2	Q9UQ35_SRRM2_T359t _0_SRRM2	2	3	677.012	79.9663	0	289000000	18.94	18.94	18.94	80.3	FN20190829_SAM_JurkatCD3CD28timecourse_IMAC_fxn07.23932.23932.3	0	4	1	0	1	0.024	2	0.076	2	0.08	2	0.054	2	0	2
Q9UQ35_SRRM2_T367t _1	0.849988	-0.00757802	0.431236	1.06113	-0.30629	0.504103	-0.411396	0.278696	0.783226	-1.79089	0.797989	0.0740295	-0.0729179	-0.0481779	1.63341	-0.167316	0.0385423	-1.10542	-0.716646	1.27404	Q9UQ35	SRRM2	Q9UQ35_SRRM2_T367t _1_SRRM2	2	2	1015.01	79.9657	-0.3	186000000	16.18	16.18	16.18	84.9	FN20190829_SAM_JurkatCD3CD28timecourse_IMAC_fxn06.22330.22330.2	8.088	4	1	1	0	0.088	2	0.081	2	0.146	2	0.046	2	0.026	2
Q9UQ35_SRRM2_S377s _1	0.598742	-0.0253683	1.04763	3.65907	-0.797407	-0.209593	0.730788	0.274793	0.430619	0.666738	-0.360995	-2.69796	0.17318	-0.346881	-0.455078	1.12415	-0.10278	1.17099	0	0.549585	Q9UQ35	SRRM2	Q9UQ35_SRRM2_S377s _1_SRRM2	2	3	1054.52	79.9766	3.2	248000000	24.19	24.19	24.19	85.8	FN20190829_SAM_JurkatCD3CD28timecourse_IMAC_fxn09.20102.20102.3	2.795	7	1	1	0	0.302	2	0.017	2	0.017	2	0.076	2	0.082	2
Q9UQ35_SRRM2_S395s _1	0.373768	-0.43153	1.95006	7.4722	-0.690501	-0.143208	-0.0416546	-1.06037	0.17897	-0.426402	-0.674491	-0.970609	-0.492196	0.607042	-0.544468	0.841806	-1.07919	0.112415	-1.42627	-0.694476	Q9UQ35	SRRM2	Q9UQ35_SRRM2_S395s _1_SRRM2	3	3	1054.52	79.9668	0.1	5990000000	23.1	23.1	23.1	86.9	FN20190829_SAM_JurkatCD3CD28timecourse_IMAC_fxn12.18681.18817.3	1.102	7	1	1	0	0.164	3	0.19	3	0.061	3	0.148	3	0.014	3
Q9UQ35_SRRM2_S404s _1	0.442173	-0.21637	1.60468	6.05521	-0.634398	0.645516	-0.887538	0.124593	0.248015	-1.27145	-0.294496	-0.337245	0.838556	-0.616677	1.71467	-1.56335	-1.46461	0.365349	-0.140519	0.389706	Q9UQ35	SRRM2	Q9UQ35_SRRM2_S404s _1_SRRM2	3	4	477.77	79.9678	0.8	644000000	7.99	7.99	7.99	62.1	FN20190829_SAM_JurkatCD3CD28timecourse_IMAC_fxn02.9786.9786.4	7.987	2	1	1	0	0.484	3	0.419	3	0.051	3	0.096	3	0.235	3
Q9UQ35_SRRM2_S424s _1	0.212238	-0.764273	3.37469	12.6484	-0.127806	0.142581	-1.87423	-1.41432	0.0543456	-0.13955	-0.284996	0.0411275	0.0273442	0.221618	0.178781	-3.179	-2.53737	0.0936793	-0.175649	-2.653	Q9UQ35	SRRM2	Q9UQ35_SRRM2_S424s _1_SRRM2	5	3	717.346	79.9671	0.4	4090000000	18.1	18.1	18.1	79.1	FN20190829_SAM_JurkatCD3CD28timecourse_IMAC_fxn12.13055.13055.3	2.037	8	1	1	0	0.446	5	0.249	5	0.066	5	0.128	5	0.094	5
Q9UQ35_SRRM2_S440s _1	0.14746	0.362066	4.66319	16.5317	1.44714	-1.16982	1.1556	-0.158006	0.0222244	3.10111	0.845488	0.394824	-1.83206	-0.799753	-0.877651	1.93981	0.899321	0.627651	-0.505868	0.189857	Q9UQ35	SRRM2	Q9UQ35_SRRM2_S440s _1_SRRM2	4	4	609.561	79.9651	-0.5	265000000	15.85	15.85	15.85	77.8	FN20190829_SAM_JurkatCD3CD28timecourse_IMAC_fxn11.6374.6374.4	1.852	5	1	1	0	0.372	4	0.328	4	0.094	4	0.137	4	0.101	4
Q9UQ35_SRRM2_S454s _0	0.293389	0.322399	2.49718	9.58518	-0.0471962	1.13361	-0.0582845	0.230997	0.110023	0.496177	0.0284996	-0.666265	0.683605	2.04274	0.674491	-0.0418289	-0.404694	0.27167	0.526946	-0.064951	Q9UQ35	SRRM2	Q9UQ35_SRRM2_S454s _0_SRRM2	2	2	737.384	79.967	0.5	1480000000	12.03	12.03	12.03	84.8	FN20190829_SAM_JurkatCD3CD28timecourse_IMAC_fxn09.13567.13567.2	0.076	5	1	0	1	0.028	2	0.097	2	0.045	2	0.017	2	0.074	2
Q9UQ35_SRRM2_S456s _1	0.186215	-0.508692	4.00407	14.0551	-1.13857	-0.1376	0.470517	-1.40378	0.0393086	-0.356627	-1.15898	-1.90009	0.309901		-0.5851	0.78952	-0.314762	0.936793	-1.95321	-0.854355	Q9UQ35	SRRM2	Q9UQ35_SRRM2_S456s _1_SRRM2	1	2	737.384	79.9659	-0.3	3180000000	9.59	9.59	9.59	80.8	FN20190829_SAM_JurkatCD3CD28timecourse_IMAC_fxn3and10_2plus.11580.11580.2	1.145	5	1	1	0	0	1	0	1	0	1	0	1	0	1
Q9UQ35_SRRM2_S472s _0	0.264399	0.0635612	2.85351	10.524	-1.64625	-0.744205	3.13149	0.771995	0.088634	0.744266	-1.83347	-3.84953	1.32164	-0.693762	-2.86049	2.83914	3.42384		-0.414531	1.95852	Q9UQ35	SRRM2	Q9UQ35_SRRM2_S472s _0_SRRM2	1	3	563.953	79.9639	-1.4	9480000	12.27	12.27	12.27	80.4	FN20190829_SAM_JurkatCD3CD28timecourse_IMAC_fxn11.3685.3685.3	1.095	4	1	0	1	0	1	0	1		0	0	1	0	1
Q9UQ35_SRRM2_S536s _1	0.101753	0.235347	6.71248	20.543	-0.127353	2.72616	-0.796479	-1.59044	0.00882465	1.20943		-1.46414	3.22662	1.78258	3.16929	-1.24441	-1.42607	0.281038	-0.737724	-2.44316	Q9UQ35	SRRM2	Q9UQ35_SRRM2_S536s _1_SRRM2	1	3	460.564	79.965	-1	569000000	10.75	10.75	10.75	69.2	FN20190829_SAM_JurkatCD3CD28timecourse_IMAC_fxn3and10_3plus.9283.9283.3	10.747	2	1	1	0	0	1	0	1	0	1	0	1		0
Q9UQ35_SRRM2_S746s _1	0.210643	0.0145856	3.5599	12.7612	-0.856066	0.890714	-0.150746	-0.180957	0.0529518	-0.519435		-1.1927	1.39456	0.529957	0.747628	-0.318945	-0.0770847	-0.0562076	-0.491816	0.129902	Q9UQ35	SRRM2	Q9UQ35_SRRM2_S746s _1_SRRM2	1	2	709.342	79.9639	-1.7	246000000	9.05	9.05	9.05	77.4	FN20190829_SAM_JurkatCD3CD28timecourse_IMAC_fxn07.11648.11648.2	1.144	3	1	1	0	0	1	0	1	0	1	0	1		0
Q9UQ35_SRRM2_S780s _1	0.54722	0.197234	1.20481	4.34486	-0.198172	0.08895	1.13109	-0.448021	0.367717	1.31797	-0.398995	-1.51349	0.756523	0.0385423	-0.528216	0.721548	0.404694	2.26704	0.0632335	-0.959276	Q9UQ35	SRRM2	Q9UQ35_SRRM2_S780s _1_SRRM2	2	2	779.391	79.966	-0.2	1300000000	11.41	11.41	11.41	79.3	FN20190829_SAM_JurkatCD3CD28timecourse_IMAC_fxn06.15373.15373.2	1.129	4	1	1	0	0.061	2	0.029	2	0.012	2	0.012	2	0.102	2
Q9UQ35_SRRM2_S783s _1	0.0318318	-0.568774	13.0556	32.434	-1.59983	0.965112	-1.76747	0.475032	0.000570957	-0.984601	-2.19447	-1.62042	1.12111	0.587771	1.18645	-1.97119	-1.88857	-1.44266	-0.274012	1.22408	Q9UQ35	SRRM2	Q9UQ35_SRRM2_S783s _1_SRRM2	3	2	779.39	79.9651	-0.8	7530000000	9.72	9.72	9.72	77.1	FN20190829_SAM_JurkatCD3CD28timecourse_IMAC_fxn07.14208.14346.2	1.119	4	1	1	0	0.079	3	0.196	3	0.133	3	0.178	3	0.103	3
Q9UQ35_SRRM2_T792t _1	0.16702	-0.181601	4.19335	15.1902	-0.933956	1.54361	-0.646358	-0.943741	0.0302675	-0.58921	-0.674491	-1.53817	2.63416	0.607042	1.38961	-1.37512	-0.854355	0.290406	0.0210778	-1.90856	Q9UQ35	SRRM2	Q9UQ35_SRRM2_T792t _1_SRRM2	2	3	384.202	79.9654	-0.8	13400000000	9.99	9.99	9.99	71	FN20190829_SAM_JurkatCD3CD28timecourse_IMAC_fxn06.4792.4939.3	3.627	2	1	1	0	0.068	2	0.164	2	0.134	2	0.096	2	0	2
Q9UQ35_SRRM2_S799s _1	0.386863	0.324858	1.92538	7.19356	-0.994321	1.932	0.596469	-0.378698	0.190829	0.775277	-1.15898	-2.59926	2.8438	1.83076	1.12144		-1.45818	2.65112	0.00702595	-0.764423	Q9UQ35	SRRM2	Q9UQ35_SRRM2_S799s _1_SRRM2	1	2	614.821	79.9667	0.3	1340000000	8.51	8.51	8.51	70.7	FN20190829_SAM_JurkatCD3CD28timecourse_IMAC_fxn09.7387.7528.2	8.507	3	1	1	0		0	0	1	0	1	0	1	0	1
Q9UQ35_SRRM2_S802s _0	0.137075	1.04764	5.26852	17.3455	1.97754	2.25162	-0.291545	0.320539	0.0184269		3.23946	0.715618	2.92583	0.684126	3.14491	-1.23918	0.0835084	0.281038	0.126467	0.514611	Q9UQ35	SRRM2	Q9UQ35_SRRM2_S802s _0_SRRM2	1	2	614.821	79.9665	0.2	826000000	7.97	7.97	7.97	73.5	FN20190829_SAM_JurkatCD3CD28timecourse_IMAC_fxn3and10_2plus.6237.6237.2	1.045	3	1	0	1	0	1	0	1	0	1		0	0	1
Q9UQ35_SRRM2_S820s _1	0.287014	-0.190997	2.55067	9.78305	-1.2007	0.356915	0.215913	-0.108668	0.105122	-0.449661	-0.873988	-2.27846	0.875015	0.211983	-0.0162528	0.381689	-0.314762	0.580811	-0.562076	0.34474	Q9UQ35	SRRM2	Q9UQ35_SRRM2_S820s _1_SRRM2	2	2	662.849	79.9651	-0.9	4070000000	10.3	10.3	10.3	81.5	FN20190829_SAM_JurkatCD3CD28timecourse_IMAC_fxn11.8921.9205.2	1.449	4	1	1	0	0.009	2	0.071	2	0.065	2	0.101	2	0.086	2
Q9UQ35_SRRM2_T829t _1	0.118299	0.0943215	5.55788	18.8851	-1.23127	1.67534	0.161108	-0.389003	0.0129267	-0.209325	-0.71249	-2.77199	1.50393	1.47424	2.04785	0.33986	0.218407	-0.0749434	-0.807984	0.0299774	Q9UQ35	SRRM2	Q9UQ35_SRRM2_T829t _1_SRRM2	3	3	328.841	79.9656	-0.8	7450000000	8.95	2.62	2.22	71.3	FN20190829_SAM_JurkatCD3CD28timecourse_IMAC_fxn06.3853.3853.3	2.219	3	1	1	0	0.709	3	0.192	3	0.1	3	0.341	3	0.109	3
Q9UQ35_SRRM2_S839s _0	0.296862	0.234051	2.4634	9.4594	0.95998	-1.16059	1.5629	-0.756148	0.113256	3.39571	-0.104499	-0.411275	-0.492196	-0.616677	-2.37291	2.35287	1.23978	1.09605	-1.67218	0.159879	Q9UQ35	SRRM2	Q9UQ35_SRRM2_S839s _0_SRRM2	17	3	572.954	79.9659	-0.2	8670000000	14.82	14.82	14.82	67.8	FN20190829_SAM_JurkatCD3CD28timecourse_IMAC_fxn11.4087.4300.3	0	5	1	0	1	0.421	17	0.129	17	0.125	17	0.351	17	0.148	17
Q9UQ35_SRRM2_S857s _1	0.730772	-0.12905	0.698008	2.14213	-0.393149	0.224643	-0.518215	0.320305	0.610642	0.348875	-0.294496	-1.23382	-0.227868	0.154169	0.747628	-0.658805	0.462508	-1.35835	0.920399	-0.279789	Q9UQ35	SRRM2	Q9UQ35_SRRM2_S857s _1_SRRM2	6	2	1119.04	79.9655	-0.4	6920000000	11.85	11.85	11.85	66.4	FN20190829_SAM_JurkatCD3CD28timecourse_IMAC_fxn06.14323.14323.2	1.25	5	1	1	0	0.094	3	0.114	3	0.109	3	0.153	3	0.136	3
Q9UQ35_SRRM2_T866t _0	0.271815	-0.364178	2.687	10.2806	-0.804448	-0.0883434	-0.703478	0.391423	0.0937433	-0.457413	-0.845488	-1.11044	-0.638032	0.202347	0.170654	0.0888864	-1.2719	-0.927425	0.0983632	0.684483	Q9UQ35	SRRM2	Q9UQ35_SRRM2_T866t _0_SRRM2	4	2	1119.04	79.9631	-1.5	15600000000	15.57	15.57	15.57	71.6	FN20190829_SAM_JurkatCD3CD28timecourse_IMAC_fxn07.12970.13110.2	0.297	5	1	0	1	0.14	4	0.104	4	0.097	4	0.053	4	0.039	4
Q9UQ35_SRRM2_S871s _1	0.583924	-0.0391363	1.08837	3.83716	0.90176	-1.0863	-0.275907	0.475422	0.413317	1.33348	0.72199	0.649814	-3.63678	-0.337245	0.715123	0.15163	0.379	-1.35835	1.25062	-0.299774	Q9UQ35	SRRM2	Q9UQ35_SRRM2_S871s _1_SRRM2	2	3	645.306	79.9667	0.2	64200000	14.7	14.7	14.7	80.7	FN20190829_SAM_JurkatCD3CD28timecourse_IMAC_fxn06.21807.21807.3	2.73	3	1	1	0	0.053	2	0.066	2	0.005	2	0.028	2	0.047	2
Q9UQ35_SRRM2_S876s _1	0.505284	-0.290265	1.35092	4.97698	-0.455827	-1.0152	0.523247	-0.17479	0.317908	-0.0310111	-0.151998	-1.18447	0.0273442	-0.578135	-2.4948	1.54244	-0.141322	0.168623	-0.864191	0.514611	Q9UQ35	SRRM2	Q9UQ35_SRRM2_S876s _1_SRRM2	8	2	852.872	79.9648	-0.9	39700000000	13.72	13.72	13.72	76.5	FN20190829_SAM_JurkatCD3CD28timecourse_IMAC_fxn05.18120.18254.2	1.132	3	1	1	0	0.804	8	0.33	8	0.241	8	0.452	8	0.163	8
Q9UQ35_SRRM2_S914s _1	0.444851	0.206543	1.59444	6.01225	-1.22212	0.56624	0.863258	0.824924	0.250481	-0.480672	-0.569992	-2.61571	0.0820327	-0.366152	1.98284	0.418289	-0.629525	2.80101	0.470738	1.17911	Q9UQ35	SRRM2	Q9UQ35_SRRM2_S914s _1_SRRM2	2	2	634.836	79.9656	-0.6	63400000000	8.44	8.44	8.44	75.9	FN20190829_SAM_JurkatCD3CD28timecourse_IMAC_fxn11.7662.7892.2	1.395	3	1	1	0	0.002	2	0.214	2	0.244	2	0.171	2	0.011	2
Q9UQ35_SRRM2_S924s _1	0.553442	-0.157083	1.18384	4.25364	-0.582813	-0.169047	0.0834067	0.138723	0.375523	-0.193819	-0.674491	-0.880128	0.0273442	-0.558864	0.0243792	0.428746	-0.244101	0.0655755	0.372375	-0.0949283	Q9UQ35	SRRM2	Q9UQ35_SRRM2_S924s _1_SRRM2	7	2	483.272	79.9658	-0.5	103000000000	9.2	1.65	4.15	79.1	FN20190829_SAM_JurkatCD3CD28timecourse_IMAC_fxn3and10_2plus.14866.14866.2	99	1	1	1	0	0.415	5	0.841	5	0.598	5	1.065	5	0.275	5
Q9UQ35_SRRM2_S937s _1	0.436199	0.864268	1.6328	6.17286	2.43295	-0.217461	1.08314	-0.194463	0.241387	5.7448	0.0569992	1.49704	-1.7318	-0.423966	1.50338	1.69407	2.59518	-1.03984	-0.948503	0.559578	Q9UQ35	SRRM2	Q9UQ35_SRRM2_S937s _1_SRRM2	2	2	741.333	79.9658	-0.3	101000000	14.27	14.27	14.27	86.3	FN20190829_SAM_JurkatCD3CD28timecourse_IMAC_fxn06.4260.4260.2	1.998	7	1	1	0	0.276	2	0.16	2	0.237	2	0.248	2	0.077	2
Q9UQ35_SRRM2_S954s _1	0.974998	-0.0606649	0.134401	0.152201	-0.243764	-0.0388352	0.0676451	0.0529288	0.965561	0.124044	0.123498	-0.978834	-0.0455737	0.221618	-0.29255	-0.230059		0.365349	-0.463712	0.56957	Q9UQ35	SRRM2	Q9UQ35_SRRM2_S954s _1_SRRM2	1	2	765.844	79.9651	-0.8	406000000	9.59	9.59	9.59	75.4	FN20190829_SAM_JurkatCD3CD28timecourse_IMAC_fxn06.11561.11561.2	1.323	4	1	1	0	0	1		0	0	1	0	1	0	1
Q9UQ35_SRRM2_S970s _1	0.211113	0.581828	3.55031	12.7324	0.610602	-0.780222	0.96282	1.32923	0.0533045	1.38775	1.22548	-0.781422	-1.02085	-0.539593		0.407832	1.61878	0.861849	1.45437	1.20409	Q9UQ35	SRRM2	Q9UQ35_SRRM2_S970s _1_SRRM2	1	2	895.92	79.9633	-1.7	17100000	14.41	14.41	14.41	85.7	FN20190829_SAM_JurkatCD3CD28timecourse_IMAC_fxn3and10_2plus.7542.7542.2	1.294	7	1	1	0	0	1	0	1	0	1	0	1	0	1
Q9UQ35_SRRM2_S974s _0	0.764434	0.0109492	0.619051	1.81005	-0.352972	-0.150449	0.692934	-0.22405	0.659166	1.17842	-0.674491	-1.56284	0.765638	-0.298703	-0.918283	0.857492	0.0128474	1.20846	-0.548024	0.0999246	Q9UQ35	SRRM2	Q9UQ35_SRRM2_S974s _0_SRRM2	5	3	597.616	79.9647	-0.9	7000000000	14.29	14.29	14.29	73.1	FN20190829_SAM_JurkatCD3CD28timecourse_IMAC_fxn3and10_3plus.7378.7935.3	0	7	1	0	1	0.629	5	0.133	5	0.146	5	0.247	5	0.024	5
Q9UQ35_SRRM2_T983t _1	0.952529	-0.0831605	0.199467	0.301559	-0.0190317	-0.192451	0.140239	-0.350517	0.932919	1.13966	-0.275496	-0.921256	0.154951	-0.0578135	-0.674491	-0.470575	0.385423	0.505868	0.0983632	-0.799396	Q9UQ35	SRRM2	Q9UQ35_SRRM2_T983t _1_SRRM2	6	2	731.414	79.965	-0.9	55200000000	11.06	2.73	5.88	82.8	FN20190829_SAM_JurkatCD3CD28timecourse_IMAC_fxn09.11783.11783.2	99	1	1	1	0	0.818	6	0.219	6	0.167	6	0.317	6	0.17	6
Q9UQ35_SRRM2_S994s _0	0.582669	-0.264524	1.09294	3.85712	-0.507295	-0.406596	0.289385	-0.518124	0.411422	0.333369	-0.0949987	-1.76026	-0.0911474	-0.616677	-0.511963	0.533318	0.475355	-0.140519	-0.231856	-0.804393	Q9UQ35	SRRM2	Q9UQ35_SRRM2_S994s _0_SRRM2	4	3	609.312	79.9644	-1.1	396000000	14.44	14.44	14.44	69.9	FN20190829_SAM_JurkatCD3CD28timecourse_IMAC_fxn05.14268.14268.3	0	5	1	0	1	0.137	4	0.098	4	0.052	4	0.077	4	0.067	4
Q9UQ35_SRRM2_S994s _1	0.789156	-0.120283	0.562475	1.57717	-0.328191	0.0026701	0.132006	-0.371282	0.695477	0.147303	-0.588992	-0.542883	0.337245	0.0770847	-0.40632	0.162087	0.10278	0.131151	-0.927425	0.18486	Q9UQ35	SRRM2	Q9UQ35_SRRM2_S994s _1_SRRM2	13	2	913.465	79.9647	-0.9	38100000000	18.1	18.1	18.1	93.7	FN20190829_SAM_JurkatCD3CD28timecourse_IMAC_fxn3and10_2plus.11211.11333.2	3.555	5	1	1	0	0.788	13	0.306	13	0.159	13	0.359	13	0.176	13
Q9UQ35_SRRM2_T1003t _1	0.306797	-0.842327	2.38288	9.15717	-0.374405	-1.84765	0.484483	-2.02644	0.121418	1.56606	0.493993	-3.18327	0.0273442	-2.25473	-3.31557	0.569919	0.218407	0.665123	-1.55976	-2.49312	Q9UQ35	SRRM2	Q9UQ35_SRRM2_T1003t _1_SRRM2	7	2	768.386	79.9648	-1	30100000000	17.1	17.1	17.1	76.4	FN20190829_SAM_JurkatCD3CD28timecourse_IMAC_fxn08.14311.14311.2	17.101	4	1	1	0	0.893	7	0.182	7	0.179	7	0.245	7	0.172	7
Q9UQ35_SRRM2_S1014s _0	0.160158	-0.333707	4.36068	15.6771	-1.77861	-0.167419	0.63854	0.125842	0.0270578	-0.465166	-1.90947	-2.96118	-0.273442	-0.163805	-0.0650112	0.606519	0.700186	0.608915	-0.702595	0.95428	Q9UQ35	SRRM2	Q9UQ35_SRRM2_S1014s _0_SRRM2	6	4	705.868	79.9591	-2.6	33500000000	16.94	16.94	16.94	86.1	FN20190829_SAM_JurkatCD3CD28timecourse_IMAC_fxn11.16037.16037.4	0	5	1	0	1	0.734	6	0.333	6	0.228	6	0.073	6	0.209	6
Q9UQ35_SRRM2_S1032s _1	0.428021	0.0443233	1.66995	6.3277	0.304034	-0.0684353	-0.475277	0.603295	0.232933	0	0.360995	0.551108	0.00911474	0.395059	-0.60948	-0.616976	-0.565287	-0.243566	0.337245	0.869344	Q9UQ35	SRRM2	Q9UQ35_SRRM2_S1032s _1_SRRM2	2	3	806.069	79.9578	-3.5	96600000	16.17	16.17	16.17	80	FN20190829_SAM_JurkatCD3CD28timecourse_IMAC_fxn3and10_3plus.24990.24990.3	1.309	4	1	1	0	0.069	2	0.112	2	0.039	2	0.024	2	0.009	2
Q9UQ35_SRRM2_T1043t _1	0.412194	0.18012	1.74699	6.64658	-0.311423	-0.302087	1.26026	0.0205314	0.216442	0.899321	0.0664991	-1.90009	0.0273442	-0.616677	-0.316929	2.26399	0.757999	0.758802	-0.203752	0.244815	Q9UQ35	SRRM2	Q9UQ35_SRRM2_T1043t _1_SRRM2	10	2	1211.62	79.9632	-1.3	40900000000	16.42	11.53	9.18	78.3	FN20190829_SAM_JurkatCD3CD28timecourse_IMAC_fxn05.31148.31148.2	1.352	7	1	1	0	0.817	10	0.304	10	0.183	10	0.403	10	0.122	10
Q9UQ35_SRRM2_S1064s _0	0.81941	0.0415614	0.498623	1.32115	0.0187401	-0.228448	0.406493	-0.0665903	0.737709	0.744266	-0.284996	-0.403049	0.00911474	-0.231254	-0.463204	0.773834	-0.256949	0.702595	-0.288064	0.154883	Q9UQ35	SRRM2	Q9UQ35_SRRM2_S1064s _0_SRRM2	4	2	711.321	79.964	-1.7	11000000000	12.67	6.08	6.56	72.5	FN20190829_SAM_JurkatCD3CD28timecourse_IMAC_fxn04.4397.4397.2	1.044	3	1	0	1	0.053	4	0.045	4	0.13	4	0.11	4	0.061	4
Q9UQ35_SRRM2_S1073s _0	0.906706	-0.0415631	0.305168	0.617863	-0.399835	0.22487	0.109602	-0.309688	0.867389	0.434155		-1.23382	1.02997	0.221618	-0.576974	0.219602	-0.565287	0.674491	-0.414531	-0.204845	Q9UQ35	SRRM2	Q9UQ35_SRRM2_S1073s _0_SRRM2	1	2	643.793	79.9634	-2.3	2350000000	8.36	8.36	8.36	70.6	FN20190829_SAM_JurkatCD3CD28timecourse_IMAC_fxn3and10_2plus.6359.6359.2	0	4	1	0	1	0	1	0	1	0	1	0	1		0
Q9UQ35_SRRM2_S1083s _1	0.808544	-0.0765928	0.520454	1.40776	-0.290668	-0.246558	0.349545	-0.139738	0.723143	0.759771	-0.636491	-0.995285	0.00911474	0.0963558	-0.845145	0.428746	0.282644	0.337245	-0.379401	0.0999246	Q9UQ35	SRRM2	Q9UQ35_SRRM2_S1083s _1_SRRM2	11	3	618.313	79.9689	1.4	70100000000	16.66	16.66	16.66	77.1	FN20190829_SAM_JurkatCD3CD28timecourse_IMAC_fxn08.10105.10590.3	2.356	5	1	1	0	0.783	10	0.152	10	0.114	10	0.298	10	0.03	10
Q9UQ35_SRRM2_S1093s _1	0.979945	-0.090341	0.117698	0.118359	-0.269904	0.291288	-0.333951	-0.0280257	0.973115	0.403144	-1.25398	0.0411275	-0.756523	2.67869	-1.0483	-1.35944	0.957135	-0.599547	1.10307	-1.15912	Q9UQ35	SRRM2	Q9UQ35_SRRM2_S1093s _1_SRRM2	2	2	593.316	79.9635	-2.3	72000000000	8	8	8	70.9	FN20190829_SAM_JurkatCD3CD28timecourse_IMAC_fxn3and10_2plus.6551.6551.2	1.373	3	1	1	0	0.054	2	0.355	2	0.081	2	0.251	2	0.061	2
Q9UQ35_SRRM2_S1103s _0	0.645487	0.0414474	0.923382	3.08328	-0.21222	0.866175	0.0842553	-0.466991	0.491668	-0.534941	0.835989	-0.937707	1.21226		0.520089	0.130715	-0.32761	0.449661	0.29509	-1.22907	Q9UQ35	SRRM2	Q9UQ35_SRRM2_S1103s _0_SRRM2	1	2	721.857	79.9638	-1.8	5070000000	10.87	6.88	4.24	83	FN20190829_SAM_JurkatCD3CD28timecourse_IMAC_fxn07.16849.16998.2	0.41	5	1	0	1	0	1	0	1	0	1	0	1	0	1
Q9UQ35_SRRM2_S1124s _1	0.513199	0.0582929	1.32295	4.85652	-0.442034	0.447747	0.102431	0.158396	0.32685	-0.0465166	-0.218497	-1.06109	0.36459	0.385423	0.593227	-0.135944	0.218407	0.22483	0.00702595	0.309766	Q9UQ35	SRRM2	Q9UQ35_SRRM2_S1124s _1_SRRM2	11	2	802.91	79.9638	-1.6	31600000000	15.57	15.57	15.57	92.2	FN20190829_SAM_JurkatCD3CD28timecourse_IMAC_fxn08.24273.24414.2	3.281	2	1	1	0	0.539	11	0.136	11	0.122	11	0.209	11	0.1	11
Q9UQ35_SRRM2_S1132s _1	0.847478	-0.0220596	0.437278	1.08394	-0.382216	0.0206768	0.277011	0.00546462	0.779123	0.434155	-0.256496	-1.32431	0.555999	-0.144534	-0.349435	0.203916	0.430389	0.196726	-0.238882	0.249811	Q9UQ35	SRRM2	Q9UQ35_SRRM2_S1132s _1_SRRM2	2	2	644.284	79.9665	0.1	44700000000	13.43	13.43	13.43	82.8	FN20190829_SAM_JurkatCD3CD28timecourse_IMAC_fxn05.8942.9235.2	2.022	3	1	1	0	0.002	2	0.051	2	0.042	2	0.093	2	0.044	2
Q9UQ35_SRRM2_S1144s _0	0.783663	0.220561	0.575422	1.63002	0.169981	0.137605	0.0418496	0.688933	0.687065	-0.64348	1.30148	-0.148059	-0.373704	0.144534	0.641985	-0.439203	0.0963558	0.468396	0.428583	0.949283	Q9UQ35	SRRM2	Q9UQ35_SRRM2_S1144s _0_SRRM2	2	3	862.064	79.9677	0.5	92600000	14.98	14.98	14.98	71.8	FN20190829_SAM_JurkatCD3CD28timecourse_IMAC_fxn04.25752.25752.3	0	9	1	0	1	0.042	2	0.018	2	0.002	2	0.112	2	0.104	2
Q9UQ35_SRRM2_S1152s _0	0.110342	0.270751	5.86641	19.6426	1.49483	-0.0921922	-0.672816	0.39439	0.0108579	0.976849	2.47947	1.02819	0.0638032	-0.616677	0.276297	-0.559461	-0.700186	-0.758802	0.309142	0.479638	Q9UQ35	SRRM2	Q9UQ35_SRRM2_S1152s _0_SRRM2	3	3	862.064	79.9678	0.6	893000000	18.98	18.98	18.98	89.3	FN20190829_SAM_JurkatCD3CD28timecourse_IMAC_fxn02.24368.24368.3	0	9	1	0	1	0.123	3	0.091	3	0.037	3	0.138	3	0.109	3
Q9UQ35_SRRM2_S1179s _0	0.987227	-0.0128948	0.0919428	0.0752206	-0.0734107	-0.0616236	-0.0158663	0.15543	0.982829	0.286852	-0.284996	-0.222088	0.0273442	-0.0578135	-0.154401	0.0993436	0.218407	-0.365349	0.0210778	0.289781	Q9UQ35	SRRM2	Q9UQ35_SRRM2_S1179s _0_SRRM2	38	3	630.639	79.9658	-0.3	161000000000	16.86	16.86	16.86	87.7	FN20190829_SAM_JurkatCD3CD28timecourse_IMAC_fxn11.18850.19534.3	0	2	1	0	1	0.134	38	0.145	38	0.111	38	0.124	38	0.133	38
Q9UQ35_SRRM2_S1188s _1	0.309517	-0.00575612	2.36486	9.08905	-1.39612	0.980718	0.402887	-0.0128809	0.123337	-1.56606	-0.294496	-2.32782	0.966162	0.163805	1.81219	0.0366003	-0.635948	1.80801	-0.850139	0.824378	Q9UQ35	SRRM2	Q9UQ35_SRRM2_S1188s _1_SRRM2	4	4	748.405	79.9633	-1	931000000	13.93	13.93	13.93	74.4	FN20190829_SAM_JurkatCD3CD28timecourse_IMAC_fxn3and10_3plus.26526.26526.4	4.08	3	1	1	0	0.072	4	0.209	4	0.098	4	0.176	4	0.062	4
Q9UQ35_SRRM2_S1198s _1	0.154385	0.0414241	4.75455	16.0717	1.00014	-3.79248	2.92339	0.0210778	0.0247075	-2.48864	2.16597	3.3231	-4.45711	-5.27066	-1.64966	3.32017	4.41952	1.03047	0.0210778		Q9UQ35	SRRM2	Q9UQ35_SRRM2_S1198s _1_SRRM2	1	3	840.111	79.9703	1.6	20400000	13.5	13.5	13.5	78.4	FN20190829_SAM_JurkatCD3CD28timecourse_IMAC_fxn12.30269.30269.3	1.132	3	1	1	0	0	1	0	1	0	1	0	1	0	1
Q9UQ35_SRRM2_T1208t _1	0.833108	-0.215863	0.468348	1.20287	-0.493301	-0.131434	-0.0643928	-0.153556	0.758077	-0.186066	0.104499	-1.39833	0.00911474	-0.24089	-0.162528	0.41306	-0.128474	-0.477764	0.597205	-0.904317	Q9UQ35	SRRM2	Q9UQ35_SRRM2_T1208t _1_SRRM2	6	4	388.206	79.9636	-1.8	25900000000	9.67	9.67	9.67	69	FN20190829_SAM_JurkatCD3CD28timecourse_IMAC_fxn06.8548.8548.4	9.674	2	1	1	0	0.148	6	0.122	6	0.152	6	0.138	6	0.078	6
Q9UQ35_SRRM2_S1219s _1	0.551655	0.744549	1.18928	4.27731	1.1577	0.46102	0.764518	0.520154	0.373481	3.67481	0.826489	-1.02819	0.0273442	0.250525	1.10519	0.0104572	1.0278	1.2553	0.245908	0.7944	Q9UQ35	SRRM2	Q9UQ35_SRRM2_S1219s _1_SRRM2	3	2	729.865	79.9642	-1.5	25800000000	11.3	11.3	11.3	81.3	FN20190829_SAM_JurkatCD3CD28timecourse_IMAC_fxn07.8936.9404.2	1.458	4	1	1	0	1.199	3	0.431	3	0.321	3	0.712	3	0.289	3
Q9UQ35_SRRM2_S1233s _0	0.565409	-0.111817	1.14468	4.08301	-0.543489	0.199892	-0.0820643	0.0234979	0.39057	-0.317863	-0.341995	-0.970609	0.0273442	0.385423	0.186907	-0.271888	-0.199135	0.22483	-0.217804	0.2648	Q9UQ35	SRRM2	Q9UQ35_SRRM2_S1233s _0_SRRM2	9	4	726.1	79.9619	-1.5	4610000000	19.76	19.76	19.76	92.6	FN20190829_SAM_JurkatCD3CD28timecourse_IMAC_fxn05.32237.32377.4	0	4	1	0	1	0.073	9	0.053	9	0.067	9	0.075	9	0.04	9
Q9UQ35_SRRM2_S1257s _0	0.207023	0.0392341	3.47028	12.9598	0.795858	-1.28789	0.659988	-0.0361446	0.0505848	-0.0775277	1.32998	1.13512	-0.200524	-1.90785	-1.7553	1.49015	0.546016	-0.0562076	0.147545	-0.219834	Q9UQ35	SRRM2	Q9UQ35_SRRM2_S1257s _0_SRRM2	2	3	788.414	79.9673	0.4	99200000	23.65	23.65	23.65	94	FN20190829_SAM_JurkatCD3CD28timecourse_IMAC_fxn12.26539.26674.3	0.695	4	1	0	1	0.225	2	0.074	2	0.074	2	0.038	2	0.036	2
Q9UQ35_SRRM2_S1271s _0	0.863646	-0.240659	0.3988	0.940618	-0.269163	0.0440195	-0.574004	-0.124906	0.805264	-0.674491	1.21598	-1.34898	0.0273442	-0.0578135	0.162528	-0.104572	-0.558864	-1.05858	0.899321	-1.14913	Q9UQ35	SRRM2	Q9UQ35_SRRM2_S1271s _0_SRRM2	3	3	722.973	79.962	-2	151000000	16	16	16	81.1	FN20190829_SAM_JurkatCD3CD28timecourse_IMAC_fxn05.18330.18330.3	0	5	1	0	1	0.113	3	0.06	3	0.047	3	0.05	3	0.144	3
Q9UQ35_SRRM2_S1320s _1	0.614651	-0.23112	1.00135	3.45667	-0.599327	-0.110614	0.138544	-0.414062	0.451162	0.348875	-0.674491	-1.47236	0.0273442	-0.269796	-0.0893903	0.428746	0.314762	-0.327877	-0.618283	-0.209842	Q9UQ35	SRRM2	Q9UQ35_SRRM2_S1320s _1_SRRM2	5	3	830.073	79.9649	-0.6	39400000000	18.46	18.46	18.46	89.2	FN20190829_SAM_JurkatCD3CD28timecourse_IMAC_fxn06.27384.27384.3	2.599	4	1	1	0	0.258	5	0.497	5	0.188	5	0.704	5	0.143	5
Q9UQ35_SRRM2_S1326s _1	0.866756	-0.32365	0.391628	0.916423	-0.289484	-0.378788	-0.0160593	-0.599782	0.809763	-1.03887	0.902488	-0.732069	-0.701835	-0.491415	0.0568848		-0.0321186	0	0.793932	-1.99349	Q9UQ35	SRRM2	Q9UQ35_SRRM2_S1326s _1_SRRM2	1	2	796.371	79.9658	-0.3	107000000	14.7	14.7	14.7	88.4	FN20190829_SAM_JurkatCD3CD28timecourse_IMAC_fxn09.25965.25965.2	1.334	2	1	1	0		0	0	1	0	1	0	1	0	1
Q9UQ35_SRRM2_S1329s _1	0.791088	0.0385001	0.558267	1.56006	-0.116872	0.651951	-0.239445	-0.2317	0.698223	-0.441908	1.53898	-1.44769	0.0273442	1.0021	0.926409	-0.496718	-0.109203	-0.112415	0.0562076	-0.519608	Q9UQ35	SRRM2	Q9UQ35_SRRM2_S1329s _1_SRRM2	4	2	796.371	79.9658	-0.3	8910000000	15.17	15.17	15.17	87.6	FN20190829_SAM_JurkatCD3CD28timecourse_IMAC_fxn09.24816.25088.2	4.842	2	1	1	0	0.101	4	0.041	4	0.161	4	0.058	4	0.061	4
Q9UQ35_SRRM2_S1336s M1343m _1	0.406771	-0.290564	1.77409	6.75801	-0.41724	-0.657337	0.617572	-0.912592	0.210959	-0.821793	0.351495	-0.781422	-1.50393	-0.809389	0.341309	0.0784292	0.359728	1.41456	-0.126467	-1.69872	Q9UQ35	SRRM2	Q9UQ35_SRRM2_S1336s M1343m _1_SRRM2	2	3	803.718	95.9597	-0.6	152000000	19.07	19.07	19.07	85.7	FN20190829_SAM_JurkatCD3CD28timecourse_IMAC_fxn01.21475.21475.3	2.763	5	1	1	0	0.086	2	0.022	2	0.069	2	0.043	2	0.027	2
Q9UQ35_SRRM2_S1384s _0	0.224181	-0.907416	3.35001	12.1207	1.19861	-3.45508	0.750501	-1.67881	0.0613666	3.17863		-0.781422	-4.2657	-0.549228	-5.55033	2.09144	0.590982	-0.430925	-3.18275	-0.174868	Q9UQ35	SRRM2	Q9UQ35_SRRM2_S1384s _0_SRRM2	1	3	719.015	79.9636	-1.3	211000000	11.29	11.29	11.29	65.9	FN20190829_SAM_JurkatCD3CD28timecourse_IMAC_fxn06.15775.15775.3	0	6	1	0	1	0	1	0	1	0	1	0	1		0
Q9UQ35_SRRM2_S1387s _1	0.192769	0.483181	3.68648	13.6494	3.49931	-3.43258	3.22342	-2.27773	0.0431581	7.90007	1.21598	1.38188	-2.87114	-0.616677	-6.80992	4.88352	2.57591	2.21083	-5.59968	1.04421	Q9UQ35	SRRM2	Q9UQ35_SRRM2_S1387s _1_SRRM2	3	2	1078.02	79.9654	-0.5	901000000	20.26	20.26	20.26	96.4	FN20190829_SAM_JurkatCD3CD28timecourse_IMAC_fxn05.15138.15138.2	4.252	6	1	1	0	0.402	3	0.206	3	0.094	3	0.423	3	0.152	3
Q9UQ35_SRRM2_S1404s _1	0.857062	-0.0814586	0.41365	0.995372	-0.302175	0.140736	-0.0616748	-0.113352	0.795175	0.178314	-0.360995	-0.723844	0.246098	0.0867202	0.0893903	-0.0418289	-0.321186	0.177991	0.0281038	-0.254808	Q9UQ35	SRRM2	Q9UQ35_SRRM2_S1404s _1_SRRM2	19	3	889.443	79.9636	-1	19000000000	14.45	14.45	14.45	75.6	FN20190829_SAM_JurkatCD3CD28timecourse_IMAC_fxn08.21441.21576.3	1.188	7	1	1	0	0.1	18	0.137	18	0.08	18	0.088	18	0.116	18
Q9UQ35_SRRM2_S1415s _0	0.47173	-0.504414	1.51078	5.54892	-0.188092	-1.01279	0.226971	-0.947722	0.278682	0.255841	-0.104499	-0.715618	-2.8438	-0.308339	0.11377		0.154169	0.299774	-1.32088	-0.574566	Q9UQ35	SRRM2	Q9UQ35_SRRM2_S1415s _0_SRRM2	1	4	667.334	79.9641	-0.8	480000000	15.55	15.55	15.55	81.6	FN20190829_SAM_JurkatCD3CD28timecourse_IMAC_fxn08.21402.21402.4	0	7	1	0	1		0	0	1	0	1	0	1	0	1
Q9UQ35_SRRM2_S1419s _1	0.490757	0.00609744	1.42726	5.20642	-0.244297	0.789305	0.111158	-0.559109	0.301549	-0.472919	0.0854988	-0.345471		0.635948	0.942662	-0.0888864	-0.0835084	0.505868	0.210778	-1.329	Q9UQ35	SRRM2	Q9UQ35_SRRM2_S1419s _1_SRRM2	1	2	774.871	79.964	-1.5	21400000	11.35	11.35	11.35	67.6	FN20190829_SAM_JurkatCD3CD28timecourse_IMAC_fxn07.12765.12765.2	2.319	5	1	1	0	0	1	0	1	0	1	0	1	0	1
Q9UQ35_SRRM2_S1423s _0	0.684389	-0.153943	0.812868	2.63519	-0.648641	0.406478	-0.218882	-0.155117	0.545106	0.348875	-0.550992	-1.74381	1.06642	-0.423966	0.576974	-0.873178	0.0385423	0.177991	-0.55505	0.244815	Q9UQ35	SRRM2	Q9UQ35_SRRM2_S1423s _0_SRRM2	5	3	516.918	79.9681	1.1	5300000000	10.23	10.23	10.23	69.6	FN20190829_SAM_JurkatCD3CD28timecourse_IMAC_fxn08.12443.12443.3	0	5	1	0	1	0.68	5	0.242	5	0.061	5	0.283	5	0.115	5
Q9UQ35_SRRM2_S1424s _1	0.236429	0.541157	3.18499	11.6031	-0.264162	1.97313	-0.468614	0.610945	0.0691342	0.434155	-1.11148	-0.115157	1.75914	3.68079	0.479457	-1.21827		0.281038	0.632335	0.589555	Q9UQ35	SRRM2	Q9UQ35_SRRM2_S1424s _1_SRRM2	1	2	774.871	79.9638	-1.7	1460000000	8.89	8.89	8.89	65.4	FN20190829_SAM_JurkatCD3CD28timecourse_IMAC_fxn07.11917.11917.2	1.146	5	1	1	0	0	1		0	0	1	0	1	0	1
Q9UQ35_SRRM2_T1434t _1	0.643559	0.416633	0.921479	3.10759	0.536463	-0.092369	0.4837	0.899789	0.488923	2.04673	-0.807489	0.370147	-0.656261	0.50105	-0.121896	1.57904	0.340457	-0.468396	0.660439	1.13914	Q9UQ35	SRRM2	Q9UQ35_SRRM2_T1434t _1_SRRM2	3	3	436.56	79.965	-1	33700000000	9.21	9.21	9.21	74.7	FN20190829_SAM_JurkatCD3CD28timecourse_IMAC_fxn07.9751.10362.3	2.492	2	1	1	0	0.267	3	0.367	3	0.13	3	0.438	3	0.206	3
Q9UQ35_SRRM2_S1444s _1	0.326919	0.333475	2.24309	8.62416	1.00063	0.0166941	-0.0914426	0.445289	0.137273	1.6901	0.826489	0.485304	0.273442	-0.0770847	-0.146275	-0.214373	0.764423	-0.824378	0.505868	0.38471	Q9UQ35	SRRM2	Q9UQ35_SRRM2_S1444s _1_SRRM2	2	2	535.265	79.9651	-1.2	16000000000	8.87	4.3	5.45	72.4	FN20190829_SAM_JurkatCD3CD28timecourse_IMAC_fxn06.9240.9240.2	1.453	3	1	1	0	0.045	2	0.263	2	0.057	2	0.022	2	0.013	2
Q9UQ35_SRRM2_S1455s _0	0.52391	-0.136648	1.28385	4.68765	-0.283992	-0.834783	0.409921	0.311718	0.339809	-0.674491	0.332495	-0.509981	-0.145836	-2.1391	-0.219413	0.836578	-0.122051	0.515236	-0.245908	0.869344	Q9UQ35	SRRM2	Q9UQ35_SRRM2_S1455s _0_SRRM2	3	2	543.244	79.9652	-1	2740000000	9.15	9.15	9.15	77.9	FN20190829_SAM_JurkatCD3CD28timecourse_IMAC_fxn3and10_2plus.3829.3829.2	0.551	3	1	0	1	0.349	3	0.231	3	0.058	3	0.527	3	0.135	3
Q9UQ35_SRRM2_S1463s _0	0.857206	0.0168515	0.413323	0.99416	-0.192983	0.00741207	0.499878	-0.378777	0.795397	1.37999	-0.683991	-1.27495	0.0273442	0.693762	-0.69887	0.428746	0.218407	0.852481	-0.702595	-0.0549585	Q9UQ35	SRRM2	Q9UQ35_SRRM2_S1463s _0_SRRM2	9	3	542.608	79.9623	-2.5	8310000000	13.49	13.49	13.49	74.3	FN20190829_SAM_JurkatCD3CD28timecourse_IMAC_fxn07.12008.12008.3	0	4	1	0	1	0.82	9	0.173	9	0.194	9	0.28	9	0.197	9
Q9UQ35_SRRM2_T1472t _1	0.863484	0.0902395	0.399204	0.942097	0.00436598	0.306118	-0.265068	0.428192	0.80499	1.05438	-0.465494	-0.575785	1.09377	-0.549228	0.373814	0.22483	-0.186288	-0.833746	0.681517	0.174868	Q9UQ35	SRRM2	Q9UQ35_SRRM2_T1472t _1_SRRM2	4	3	417.553	79.9658	-0.4	40300000000	8.77	8.77	8.77	70.1	FN20190829_SAM_JurkatCD3CD28timecourse_IMAC_fxn07.9210.9641.3	2.382	2	1	1	0	0.158	4	0.753	4	0.119	4	0.911	4	0.108	4
Q9UQ35_SRRM2_S1483s _0	0.184277	-0.114919	3.84853	14.1532	-0.674491	0.859819	-0.574483	-0.0483229	0.0384305	-0.674491	-0.674491	-0.674491	0.802097	0.192712	1.58465	-0.684948	-0.289067	-0.749434	0.288064	-0.38471	Q9UQ35	SRRM2	Q9UQ35_SRRM2_S1483s _0_SRRM2	5	3	629.628	79.9642	-1.1	6250000000	11.45	11.45	11.45	69.1	FN20190829_SAM_JurkatCD3CD28timecourse_IMAC_fxn06.8164.8164.3	0.304	3	1	0	1	0.354	5	0.168	5	0.119	5	0.419	5	0.213	5
Q9UQ35_SRRM2_T1492t _1	0.899037	0.0684975	0.323273	0.67485	0.161298	0.227864	-0.182918	0.067371	0.856081	-0.271347	0.417994	0.337245	0.273442	-0.183076	0.593227	-0.334631	0.160593	-0.374717	0.414531	-0.279789	Q9UQ35	SRRM2	Q9UQ35_SRRM2_T1492t _1_SRRM2	8	3	448.916	79.9656	-0.6	53700000000	11.78	11.78	11.78	80.1	FN20190829_SAM_JurkatCD3CD28timecourse_IMAC_fxn02.11449.11733.3	99	1	1	1	0	0.129	8	0.273	8	0.12	8	0.4	8	0.108	8
Q9UQ35_SRRM2_S1499s _1	0.641247	0.0621033	0.927578	3.13422	-0.412126	0.52421	0.196504	-0.121315	0.485935	0.581458	-0.674491	-1.14334	0.328131	0.578135	0.666364	-0.0732005	-0.199135	0.861849	-0.182675	-0.0599547	Q9UQ35	SRRM2	Q9UQ35_SRRM2_S1499s _1_SRRM2	3	2	927.48	79.9671	0.4	958000000	12.69	12.69	12.69	73.7	FN20190829_SAM_JurkatCD3CD28timecourse_IMAC_fxn11.10341.10341.2	1.318	4	1	1	0	0.178	3	0.07	3	0.028	3	0.131	3	0.1	3
Q9UQ35_SRRM2_S1502s _1	0.2292	-0.553039	3.27564	11.889	-1.18874	-0.302062	-0.756079	0.227094	0.0647299	-1.48078	-0.645991	-1.43946	0.127606	0.144534	-1.17833	-0.172544		-1.33961	0.119441	0.334747	Q9UQ35	SRRM2	Q9UQ35_SRRM2_S1502s _1_SRRM2	1	2	805.913	79.9663	0	44100000	10.22	10.22	10.22	81.7	FN20190829_SAM_JurkatCD3CD28timecourse_IMAC_fxn09.14057.14057.2	1.128	3	1	1	0	0	1		0	0	1	0	1	0	1
Q9UQ35_SRRM2_T1511t _1	0.629549	-0.0663471	0.960039	3.27603	-0.0102567	-0.0651095	-0.635782	0.701814	0.470324	-0.713255	0.427494	0.25499	-0.36459	0.925016	-0.755755	-0.470575	-0.237678	-1.19909	1.50355	-0.0999246	Q9UQ35	SRRM2	Q9UQ35_SRRM2_T1511t _1_SRRM2	6	3	456.892	79.9636	-2	47900000000	9.28	9.28	9.28	75.1	FN20190829_SAM_JurkatCD3CD28timecourse_IMAC_fxn07.8237.8237.3	99	1	1	1	0	0.13	4	0.057	4	0.227	4	0.158	4	0.083	4
Q9UQ35_SRRM2_S1519s _1	0.359807	-0.376404	2.03344	7.80475	-0.445942	-1.3114	0.485547	-0.162534	0.165777	0.356627	-0.674491	-1.01996	-2.88937	-0.289067	-0.755755	0.559461	0.822236	0.0749434	0.604231	-0.929298	Q9UQ35	SRRM2	Q9UQ35_SRRM2_S1519s _1_SRRM2	3	2	781.378	79.9642	-1.4	815000000	11.72	11.72	11.72	79.5	FN20190829_SAM_JurkatCD3CD28timecourse_IMAC_fxn06.10887.10887.2	1.143	4	1	1	0	0.157	3	0.016	3	0.055	3	0.083	3	0.053	3
Q9UQ35_SRRM2_T1531t _1	0.598539	-0.0164704	1.04846	3.66269	-0.574522	0.0827951	0.194222	0.355669	0.43026	0.124044	-1.38698	-0.460628	0.382819	-0.443237	0.308803	0.214373	0.218407	0.149887	0.196726	0.514611	Q9UQ35	SRRM2	Q9UQ35_SRRM2_T1531t _1_SRRM2	4	3	469.927	79.966	-0.2	23200000000	11.36	11.36	11.36	70.5	FN20190829_SAM_JurkatCD3CD28timecourse_IMAC_fxn02.10108.10244.3	11.356	2	1	1	0	0.13	3	0.04	3	0.078	3	0.092	3	0.062	3
Q9UQ35_SRRM2_S1539s _0	0.34035	-1.44194	2.21945	8.30083	-1.01855	-4.64962	1.07655	0.216009	0.147883	1.87617	-0.341995	-4.58983	-7.88425	-1.15627	-4.90834	2.36856		-0.215462	-3.07034	3.50236	Q9UQ35	SRRM2	Q9UQ35_SRRM2_S1539s _0_SRRM2	1	4	671.592	79.9667	0.1	156000000	11.24	11.24	11.24	65.1	FN20190829_SAM_JurkatCD3CD28timecourse_IMAC_fxn11.11905.11905.4	0	6	1	0	1	0	1		0	0	1	0	1	0	1
Q9UQ35_SRRM2_S1542s _0	0.838689	-0.0241682	0.456083	1.1556	0.12275	-0.343106	0.177018	-0.0679175	0.766372	0.806288	-0.199497	-0.238539	0.0273442	-0.520321	-0.536342	0.0888864	-0.0449661	0.487132	-0.210778	0.0749434	Q9UQ35	SRRM2	Q9UQ35_SRRM2_S1542s _0_SRRM2	3	3	814.075	79.9641	-0.9	3990000000	12.74	12.74	12.74	68.3	FN20190829_SAM_JurkatCD3CD28timecourse_IMAC_fxn08.15054.15195.3	1.093	5	1	0	1	0.065	3	0.121	3	0.082	3	0.103	3	0.024	3
Q9UQ35_SRRM2_S1552s _0	0.118959	-0.41769	5.52798	18.8103	-0.958853	1.42256	-1.47927	-0.773947	0.0131513	-0.713255	-0.674491	-1.48881	2.63416	0.934651	0.69887	-1.92936	-2.39605	-0.112415	-1.1382	-0.409691	Q9UQ35	SRRM2	Q9UQ35_SRRM2_S1552s _0_SRRM2	2	4	610.808	79.966	-0.1	1730000000	14.3	14.3	14.3	80.6	FN20190829_SAM_JurkatCD3CD28timecourse_IMAC_fxn09.14779.14779.4	0	5	1	0	1	0.014	2	0.066	2	0.016	2	0.005	2	0	2
Q9UQ35_SRRM2_S1561s _0	0.159181	-0.403492	4.38256	15.74	-0.997684	0.163523	-0.564329	-0.121471	0.0266687	-1.24044	-0.617492	-1.13512	0.136721	0.443237	-0.0893903	-0.63789	-0.886474	-0.168623	-0.252934	0.00999246	Q9UQ35	SRRM2	Q9UQ35_SRRM2_S1561s _0_SRRM2	2	2	788.86	79.9637	-1.7	1480000000	13.18	13.18	13.18	85.4	FN20190829_SAM_JurkatCD3CD28timecourse_IMAC_fxn04.9046.9646.2	0.05	5	1	0	1	0.007	2	0.029	2	0.011	2	0.011	2	0.006	2
Q9UQ35_SRRM2_S1579s _1	0.450079	-0.326033	1.6035	5.92494	-0.506665	0.488352	-0.452428	-0.679877	0.255568	-1.04662	-0.0949987	-0.378373	0.164065		0.812639	-0.97775	-0.398271	0.0187359	0.0491816	-1.40894	Q9UQ35	SRRM2	Q9UQ35_SRRM2_S1579s _1_SRRM2	1	2	765.877	79.9671	0.5	97800000	10.86	10.86	10.86	71.7	FN20190829_SAM_JurkatCD3CD28timecourse_IMAC_fxn05.12565.12565.2	2.182	4	1	1	0	0	1	0	1	0	1	0	1	0	1
Q9UQ35_SRRM2_S1601s _1	0.19793	-0.472174	3.76797	13.3774	-1.77647	0.271958	-0.235889	-0.638502	0.0459475	-1.35673		-2.19621	0.583343	0.395059	-0.162528	-0.967293	-0.546016	0.805642	-1.11713	-0.159879	Q9UQ35	SRRM2	Q9UQ35_SRRM2_S1601s _1_SRRM2	1	2	664.846	79.9649	-1.1	11200000000	10.18	10.18	10.18	79.1	FN20190829_SAM_JurkatCD3CD28timecourse_IMAC_fxn07.11396.11756.2	1.394	3	1	1	0	0	1	0	1	0	1	0	1		0
Q9UQ35_SRRM2_S1621s _0	0.572626	-0.0392968	1.12211	3.98452	-0.600901	0.380029	-0.0169992	0.140675	0.399529	-0.829546	-0.0189997	-0.954158	0.0638032	0.645584	0.430699	-0.454889	-0.411118	0.81501	0.351297	-0.0699472	Q9UQ35	SRRM2	Q9UQ35_SRRM2_S1621s _0_SRRM2	4	2	749.834	79.9651	-0.8	1340000000	13.92	13.92	13.92	71.9	FN20190829_SAM_JurkatCD3CD28timecourse_IMAC_fxn04.6443.6443.2	1.055	4	1	0	1	0.813	4	0.217	4	0.05	4	0.418	4	0.036	4
Q9UQ35_SRRM2_S1640s _1	0.123564	-0.0175537	5.7023	18.361	-1.08955	1.27115	-0.346665	-0.384944	0.0145847	-0.550446		-1.62865	1.43101	1.09846	1.28397	-0.836578	-0.578135	0.374717	-0.330219	-0.439668	Q9UQ35	SRRM2	Q9UQ35_SRRM2_S1640s _1_SRRM2	1	2	545.78	79.9651	-1.1	513000000	9.22	9.22	9.22	78.3	FN20190829_SAM_JurkatCD3CD28timecourse_IMAC_fxn3and10_2plus.5421.5421.2	9.219	4	1	1	0	0	1	0	1	0	1	0	1		0
Q9UQ35_SRRM2_S1675s _1	0.784695	-0.419796	0.573126	1.62063	-0.324036	-0.842551	0.612424	-1.47763	0.688552	1.53505	1.05449	-3.56164	1.02997	-1.49352	-2.0641	0.873178	-0.815813	1.77991	-3.48487	0.5296	Q9UQ35	SRRM2	Q9UQ35_SRRM2_S1675s _1_SRRM2	2	2	591.812	79.9666	0.2	8900000000	8.48	1.56	8.48	78.2	FN20190829_SAM_JurkatCD3CD28timecourse_IMAC_fxn07.9462.9602.2	1.561	2	1	1	0	0.895	2	0.225	2	0.075	2	0.435	2	0.143	2
Q9UQ35_SRRM2_S1694s _0	0.232694	-0.0298898	3.23488	11.7609	-1.53287	2.12653	-0.672318	1.0318	0.0666672	-1.75213	-0.493993	-2.35249	1.37633		2.87674	-2.42085	-0.635948	1.03984	-0.189701	2.2533	Q9UQ35	SRRM2	Q9UQ35_SRRM2_S1694s _0_SRRM2	1	2	549.773	79.9659	-0.4	19500000000	10.32	10.32	10.32	78.7	FN20190829_SAM_JurkatCD3CD28timecourse_IMAC_fxn05.10747.10885.2	1.008	3	1	0	1	0	1	0	1	0	1	0	1	0	1
Q9UQ35_SRRM2_S1732s _0	0.31009	-0.703395	2.43225	9.07138	-0.045916	-1.87036	-0.311069	-0.198912	0.12384	-0.899321	0.807489		-2.97141	-2.274	-0.365688	-0.915007	1.14342	-1.16162	-0.0281038	-0.369721	Q9UQ35	SRRM2	Q9UQ35_SRRM2_S1732s _0_SRRM2	1	3	636.999	79.9667	0.2	12600000	8.72	8.72	8.72	59.5	FN20190829_SAM_JurkatCD3CD28timecourse_IMAC_fxn08.11890.11890.3	0	4	1	0	1	0	1	0	1	0	1	0	1	0	1
Q9UQ35_SRRM2_S1749s _0	0.343802	-0.621765	2.19739	8.21947	-1.36761	-0.459333	-0.14997	-0.827266	0.150679	-1.00786		-1.72735	-0.638032	-0.366152	-0.373814	0.460118	0.513898	-1.42392	0.0491816	-1.70371	Q9UQ35	SRRM2	Q9UQ35_SRRM2_S1749s _0_SRRM2	1	2	457.22	79.9651	-1.4	2070000000	8.42	8.42	8.42	68.7	FN20190829_SAM_JurkatCD3CD28timecourse_IMAC_fxn05.5293.5293.2	1.084	3	1	0	1	0	1	0	1	0	1	0	1		0
Q9UQ35_SRRM2_S1818s _0	0.250892	-0.512212	2.89015	11.0042	-0.737018	0.722561	-0.662635	-1.80153	0.0793555	0.496177	-0.436994	-2.27024	0.483081	0.74194	0.942662	0.282345	-1.68944	-0.580811	-0.850139	-2.75292	Q9UQ35	SRRM2	Q9UQ35_SRRM2_S1818s _0_SRRM2	2	2	565.253	79.9651	-1.1	1600000000	11.39	11.39	11.39	76	FN20190829_SAM_JurkatCD3CD28timecourse_IMAC_fxn06.4725.4725.2	0.441	3	1	0	1	0.028	2	0.015	2	0.083	2	0.054	2	0.04	2
Q9UQ35_SRRM2_S1822s _0	0.223264	0.469803	3.22635	12.1568	2.40082	-0.267134	2.00606	-3.6257	0.0608582	4.10897	2.76446	0.32902	2.9076	-0.799753	-2.90925	1.47447	-0.32761	4.87132	-2.44503	-4.80637	Q9UQ35	SRRM2	Q9UQ35_SRRM2_S1822s _0_SRRM2	2	3	377.171	79.9653	-0.9	1600000000	9.84	9.84	9.84	74.7	FN20190829_SAM_JurkatCD3CD28timecourse_IMAC_fxn06.4487.4487.3	0.682	3	1	0	1	0.064	2	0.085	2	0.019	2	0.025	2	0.077	2
Q9UQ35_SRRM2_S1869s _0	0.685337	-0.294455	0.810285	2.62401	-0.393884	-0.247838	0.238522	-1.0147	0.546512	1.12415	-0.142498	-2.16331	-0.382819	0.395059	-0.755755	0.669262	-0.468932	0.515236	-0.660439	-1.36897	Q9UQ35	SRRM2	Q9UQ35_SRRM2_S1869s _0_SRRM2	9	2	524.76	79.9662	-0.1	16700000000	11.48	11.48	6.71	82.6	FN20190829_SAM_JurkatCD3CD28timecourse_IMAC_fxn06.4766.4766.2	0.712	2	1	0	1	0.191	9	0.137	9	0.095	9	0.193	9	0.092	9
Q9UQ35_SRRM2_S1987s _1	0.697658	-0.118156	0.781102	2.49795	-0.590514	0.607232	-0.177764	-0.408285	0.562607	0.426402	-1.17798	-1.01996	0.619802	0.876838	0.325056	-0.894092	0.847931	-0.487132	0.857165	-1.67374	Q9UQ35	SRRM2	Q9UQ35_SRRM2_S1987s _1_SRRM2	2	2	485.252	79.9653	-1	53000000000	8.51	8.51	2.32	72.5	FN20190829_SAM_JurkatCD3CD28timecourse_IMAC_fxn06.8161.8161.2	1.361	3	1	1	0	0.069	2	0.183	2	0.055	2	0.153	2	0.053	2
Q9UQ35_SRRM2_S2046s _1	0.280938	0.000224003	2.60317	9.97583	0.00732043	0.553642	1.13951	-2.54948	0.100558	1.29471	-0.351495	-0.921256	2.73442	-1.14663	0.0731376	0.402603	0.205559	2.81038	-1.98132	-3.11765	Q9UQ35	SRRM2	Q9UQ35_SRRM2_S2046s _1_SRRM2	2	2	483.272	79.9653	-1.1	149000000	10.57	2.58	2.7	76.3	FN20190829_SAM_JurkatCD3CD28timecourse_IMAC_fxn01.16627.16627.2	99	1	1	1	0	0.005	2	0.042	2	0.102	2	0.004	2	0.034	2
Q9UQ35_SRRM2_T2104t _1	0.628445	-0.102711	0.963306	3.29031	-0.811131	0.0540567	0.32301	0.0861849	0.46878	0.0310111	-1.26348	-1.20092	-0.0546884	1.02137	-0.804513	0.366003	0.462508	0.140519	-0.786906	0.959276	Q9UQ35	SRRM2	Q9UQ35_SRRM2_T2104t _1_SRRM2	4	3	663.666	79.9646	-0.9	14500000000	15.34	15.34	15.34	82	FN20190829_SAM_JurkatCD3CD28timecourse_IMAC_fxn11.7821.7821.3	1.173	5	1	1	0	0.178	4	0.211	4	0.146	4	0.122	4	0.15	4
Q9UQ35_SRRM2_M2122m S2123s _1	0.725761	0.110002	0.710834	2.19669	-0.385275	0.339584	0.378406	0.105936	0.603019	0.0697749	-0.674491	-0.551108	0.291672	1.16591	-0.438825	0.0522861	-0.134898	1.21783	0.231856	-0.0199849	Q9UQ35	SRRM2	Q9UQ35_SRRM2_M2122m S2123s _1_SRRM2	7	3	475.893	95.9608	-0.3	7350000000	8.03	8.03	8.03	59.7	FN20190829_SAM_JurkatCD3CD28timecourse_IMAC_fxn09.13468.13468.3	1.425	3	1	1	0	0.079	6	0.092	6	0.136	6	0.067	6	0.067	6
Q9UQ35_SRRM2_T2125t _1	0.166966	0.62069	4.19742	15.2022	-0.619851	1.62646	0.5231	1.11923	0.0301842	0.395391	-1.23498	-1.01996	2.03259	2.35108	0.49571	-0.203916	0.0963558	1.67686	1.38411	0.854355	Q9UQ35	SRRM2	Q9UQ35_SRRM2_T2125t _1_SRRM2	2	2	705.339	79.9667	0.3	11100000000	10.55	10.55	10.55	83.4	FN20190829_SAM_JurkatCD3CD28timecourse_IMAC_fxn09.18411.18548.2	1.198	3	1	1	0	0.036	2	0.019	2	0.061	2	0.052	2	0.037	2
Q9UQ35_SRRM2_S2132s _1	0.744682	-0.00481811	0.665022	2.00254	-0.0983051	0.082678	0.366328	-0.552552	0.630588	-0.325616	0.351495	-0.320794	0.701835	0.163805	-0.617606	0.146401	0.00642372	0.946161	0.0140519	-1.11916	Q9UQ35	SRRM2	Q9UQ35_SRRM2_S2132s _1_SRRM2	14	3	513.919	79.9642	-1.4	33500000000	18.19	18.19	18.19	86.1	FN20190829_SAM_JurkatCD3CD28timecourse_IMAC_fxn01.22130.22277.3	18.186	3	1	1	0	0.123	10	0.071	10	0.156	10	0.097	10	0.1	10
Q9UQ35_SRRM2_T2144t _1	0.887871	-0.0633061	0.347228	0.756631	0.136004	-0.372245	-0.0553154	0.0891514	0.840112	-0.658985	0.227997	0.839001	0.0273442	-0.819024	-0.325056	0	0.321186	-0.487132	-0.126467	0.30477	Q9UQ35	SRRM2	Q9UQ35_SRRM2_T2144t _1_SRRM2	5	3	776.025	79.9669	0.2	301000000	15.36	15.36	15.36	74.1	FN20190829_SAM_JurkatCD3CD28timecourse_IMAC_fxn02.30729.30729.3	2.192	3	1	1	0	0.179	5	0.095	5	0.121	5	0.058	5	0.298	5
Q9UQ35_SRRM2_S2272s _1	0.318803	-0.0456047	2.29737	8.83236	-0.353702	-0.395834	0.727574	-0.217882	0.130847	-0.178314	-0.142498	-0.740295	-0.0182295	-0.616677	-0.552595	0.146401	1.137	0.899321	-0.470738	0.0349736	Q9UQ35	SRRM2	Q9UQ35_SRRM2_S2272s _1_SRRM2	10	3	550.947	79.9677	0.8	11300000000	18.11	18.11	18.11	87.1	FN20190829_SAM_JurkatCD3CD28timecourse_IMAC_fxn08.20499.20639.3	18.109	2	1	1	0	0.165	10	0.133	10	0.165	10	0.112	10	0.343	10
Q9UQ35_SRRM2_T2289t _1	0.768161	-0.168352	0.611251	1.77766	-0.334116	-0.150987	0.1641	-0.44443	0.664101	-0.775277	0.0854988	-0.312569	0.164065	-0.722669	0.105643	-0.104572	-0.0963558	0.693227	-1.01876	0.129902	Q9UQ35	SRRM2	Q9UQ35_SRRM2_T2289t _1_SRRM2	6	4	728.387	79.9531	-4.5	2340000000	21.24	21.24	21.24	75.3	FN20190829_SAM_JurkatCD3CD28timecourse_IMAC_fxn12.23319.23319.4	1.962	4	1	1	0	0.15	6	0.11	6	0.201	6	0.071	6	0.079	6
Q9UQ35_SRRM2_T2316t _0	0.308224	0.322289	2.37387	9.12313	0.318526	0.864998	-0.128835	0.190559	0.122373	0.263594	0.436994	0.25499	1.36721	0.886474	0.341309	0.0679719	-0.623101	0.168623	0.540998	-0.159879	Q9UQ35	SRRM2	Q9UQ35_SRRM2_T2316t _0_SRRM2	4	3	956.817	79.9675	0.4	1180000000	31.86	31.86	31.86	96.4	FN20190829_SAM_JurkatCD3CD28timecourse_IMAC_fxn04.30623.30753.3	0	10	1	0	1	0.101	3	0.108	3	0.123	3	0.142	3	0.097	3
Q9UQ35_SRRM2_T2329t _1	0.424817	-0.56927	1.72098	6.39471	0.143804	0.252554	-0.739211	-2.26017	0.229366	1.48853		-1.20092	0.291672	0.17344	0.29255	-1.18689	1.67659	-2.70733	-1.74243	-2.7779	Q9UQ35	SRRM2	Q9UQ35_SRRM2_T2329t _1_SRRM2	1	3	563.296	79.9661	-0.2	81700000	14.38	14.38	14.38	71.2	FN20190829_SAM_JurkatCD3CD28timecourse_IMAC_fxn3and10_3plus.16520.16520.3	14.383	2	1	1	0	0	1	0	1	0	1	0	1		0
Q9UQ35_SRRM2_S2365s _1	0.670618	0.0404687	0.853994	2.78788	0.836948	-0.302543	-0.42125	-0.11866	0.526274	0.0155055	1.86197	0.633363	0.565114		-1.1702	-0.982979	0.346881	-0.627651	-1.01174	0.774415	Q9UQ35	SRRM2	Q9UQ35_SRRM2_S2365s _1_SRRM2	1	3	537.289	79.9668	0.3	25000000	15.71	15.71	15.71	89.6	FN20190829_SAM_JurkatCD3CD28timecourse_IMAC_fxn05.20926.20926.3	2.217	4	1	1	0	0	1	0	1	0	1	0	1	0	1
Q9UQ35_SRRM2_S2382s _0	0.656687	-0.0394396	0.886164	2.95358	-0.226413	-0.502543	0.331722	0.378933	0.506572	0.480672	-0.797989	-0.361922	-1.39456	0.211983	-0.325056	0.763377	0.250525	-0.0187359	0.0983632	0.659502	Q9UQ35	SRRM2	Q9UQ35_SRRM2_S2382s _0_SRRM2	3	3	565.621	79.9654	-0.6	7460000000	15.23	15.23	15.23	76.4	FN20190829_SAM_JurkatCD3CD28timecourse_IMAC_fxn12.21463.21598.3	0	3	1	0	1	0.088	3	0.127	3	0.091	3	0.045	3	0.142	3
Q9UQ35_SRRM2_Y2390y _1	0.660582	-0.198538	0.88276	2.91026	0.483009	-0.883628	-0.232862	-0.0849359	0.511652	0.620221	-0.075999	0.904805	-1.99613	-0.289067	-0.365688	1.04572	0.0449661	-1.78927		-0.0849359	Q9UQ35	SRRM2	Q9UQ35_SRRM2_Y2390y _1_SRRM2	1	2	622.315	79.9599	-5.1	19100000	11.96	4.56	6.83	77	FN20190829_SAM_JurkatCD3CD28timecourse_IMAC_fxn01.16578.16578.2	3.98	2	1	1	0	0	1	0	1	0	1	0	1	0	1
Q9UQ35_SRRM2_S2398s _1	0.502837	-0.421178	1.35959	5.01427	-0.858517	-0.509206	-0.199548	0.0344271	0.315191	-0.348875	-1.45348	-0.773197	-1.85941	0.250525	0.0812639	0.130715	-0.289067	-0.440293	-0.470738	0.539593	Q9UQ35	SRRM2	Q9UQ35_SRRM2_S2398s _1_SRRM2	5	2	604.317	79.9651	-1	74400000000	8.97	4.68	3.15	78	FN20190829_SAM_JurkatCD3CD28timecourse_IMAC_fxn08.18094.18850.2	1.446	2	1	1	0	0.151	5	0.651	5	0.372	5	0.871	5	0.264	5
Q9UQ35_SRRM2_T2409t _1	0.570375	-0.229361	1.13035	4.02047	-0.527253	0.0998909	-0.205607	-0.31203	0.396235	-0.0697749	-0.417994	-1.09399	-0.100262	-0.144534	0.544468	-0.00522861	-0.321186	-0.290406	-0.119441	-0.504619	Q9UQ35	SRRM2	Q9UQ35_SRRM2_T2409t _1_SRRM2	8	2	554.244	79.9646	-1.6	46800000000	15.88	15.88	15.88	69.8	FN20190829_SAM_JurkatCD3CD28timecourse_IMAC_fxn02.5064.5212.2	15.883	4	1	1	0	0.19	6	0.183	6	0.152	6	0.225	6	0.135	6
Q9UQ35_SRRM2_M2431m S2449s _1	0.402421	0.0279856	1.79777	6.8551	-0.397042	-0.103376	0.15946	0.665357	0.206296	-0.0542694	-0.503493	-0.633363	-0.273442	0.0770847	-0.11377	0.345088	-0.147746	0.281038	0.611257	0.719457	Q9UQ35	SRRM2	Q9UQ35_SRRM2_M2431m S2449s _1_SRRM2	17	5	701.741	95.9571	-1.2	57300000000	23.2	23.2	23.2	75.2	FN20190829_SAM_JurkatCD3CD28timecourse_IMAC_fxn09.21934.22214.5	3.896	6	1	1	0	0.134	17	0.191	17	0.122	17	0.186	17	0.14	17
Q9UQ35_SRRM2_S2581s _1	0.633926	-0.259921	0.947295	3.22034	-0.417829	-0.390549	0.076678	-0.332015	0.476394	0.0697749	-0.237497	-1.08577	0.0273442	-0.443237	-0.755755	0.141172	0.27622	-0.187359	-0.793932	0.129902	Q9UQ35	SRRM2	Q9UQ35_SRRM2_S2581s _1_SRRM2	10	2	601.822	79.9649	-1.2	30900000000	11.32	7.98	8.97	71.8	FN20190829_SAM_JurkatCD3CD28timecourse_IMAC_fxn06.12014.12014.2	3.765	2	1	1	0	0.546	10	0.11	10	0.116	10	0.155	10	0.116	10
Q9UQ35_SRRM2_T2583t _1	0.917915	-0.112812	0.280939	0.537039	-0.076074	-0.126265	-0.299155	0.131776	0.883682	0.379886	-0.73149	0.123382	0.0729179	0.125263	-0.576974	-0.0104572	-0.00642372	-0.880585	0.393453	-0.129902	Q9UQ35	SRRM2	Q9UQ35_SRRM2_T2583t _1_SRRM2	4	3	529.973	79.9681	1.1	61700000000	11.86	11.86	11.86	75	FN20190829_SAM_JurkatCD3CD28timecourse_IMAC_fxn3and10_3plus.11915.12052.3	1.149	2	1	1	0	0.181	4	0.638	4	0.145	4	0.783	4	0.144	4
Q9UQ35_SRRM2_T2599t _1	0.223851	-0.124797	3.21984	12.135	0.321256	-2.83638	0.0772569	2.97041	0.0611643	-1.72887	0.389495	2.30314	-3.29954	-4.67326	-0.536342	0.214373	0.963558	-0.946161	0.51992	5.42091	Q9UQ35	SRRM2	Q9UQ35_SRRM2_T2599t _1_SRRM2	3	4	469.008	79.9677	0.8	488000000	8.43	8.43	8.43	62.2	FN20190829_SAM_JurkatCD3CD28timecourse_IMAC_fxn08.8587.8587.4	99	1	1	1	0	0.057	3	0.067	3	0.066	3	0.033	3	0.187	3
Q9UQ35_SRRM2_S2694s _1	0.584594	-0.155715	1.08638	3.82848	-0.719839	-0.182475	0.521319	-0.284941	0.414145	-0.550446	-0.0379995	-1.57107	0.0273442	-0.452872	-0.121896	0.402603	0.10278	1.05858	-1.41924	0.849359	Q9UQ35	SRRM2	Q9UQ35_SRRM2_S2694s _1_SRRM2	3	2	673.83	79.9635	-2.1	5400000000	12.85	12.85	12.85	82.1	FN20190829_SAM_JurkatCD3CD28timecourse_IMAC_fxn11.16483.16483.2	2.561	4	1	1	0	0.055	3	0.166	3	0.012	3	0.025	3	0.091	3
Q9UQ35_SRRM2_S2702s _1	0.345703	0.224199	2.12673	8.17234	-0.387954	0.432106	0.33949	0.657628	0.152323	0.201572	-0.674491	-0.690942	0.236983	0.433601	0.625732	0.324174	0.0385423	0.655755	0.955529	0.359728	Q9UQ35	SRRM2	Q9UQ35_SRRM2_S2702s _1_SRRM2	9	2	551.263	79.9657	-0.5	44500000000	10.59	10.59	3.86	67	FN20190829_SAM_JurkatCD3CD28timecourse_IMAC_fxn02.4072.4072.2	2.36	2	1	1	0	0.147	7	0.188	7	0.1	7	0.123	7	0.12	7
Q9UQ35_SRRM2_S2715s _0	0.5777	-0.245718	1.11985	3.91943	-0.769102	-0.242038	0.351431	-0.0633116	0.405562	-0.100786	-0.199497	-2.00702	-0.118492	-0.558864	-0.0487584		0.122051	0.580811	-0.386427	0.259804	Q9UQ35	SRRM2	Q9UQ35_SRRM2_S2715s _0_SRRM2	1	2	666.784	79.9643	-1.5	806000000	7.91	7.91	7.91	57.8	FN20190829_SAM_JurkatCD3CD28timecourse_IMAC_fxn02.4206.4206.2	0	4	1	0	1		0	0	1	0	1	0	1	0	1
Q9UQ35_SRRM2_S295s S297s _2	0.905948	0.24976	0.308219	0.624811	0.348181	0.0798677	0.488728	-0.00148326	0.866002	2.29482	-0.674491	-0.575785	-0.391934	0.192712	0.438825	0.732005	0.687338	0.0468396	-0.667465	0.664498	Q9UQ35	SRRM2	Q9UQ35_SRRM2_S295s S297s _2_SRRM2	10	2	913.9	159.931	-0.9	32800000000	12.43	12.43	12.43	61.4	FN20190829_SAM_JurkatCD3CD28timecourse_IMAC_fxn3and10_2plus.5208.5208.2	2.19	6	2	2	0	0.244	8	0.209	8	0.133	8	0.483	8	0.108	8
Q9UQ35_SRRM2_S322s S323s _2	0.666014	-0.0304737	0.861091	2.84444	-0.302831	0.177834	-0.226924	0.360275	0.519464	-0.209325	0	-0.699167	0.0273442	0.481779	0.0243792	-0.219602	-0.301915	-0.159255	0.695569	0.0249811	Q9UQ35	SRRM2	Q9UQ35_SRRM2_S322s S323s _2_SRRM2	8	3	1085.16	159.931	-0.6	13000000000	13.4	13.4	13.4	60.3	FN20190829_SAM_JurkatCD3CD28timecourse_IMAC_fxn05.19331.19331.3	1.463	9	2	2	0	0.099	8	0.076	8	0.099	8	0.083	8	0.038	8
Q9UQ35_SRRM2_S332s S333s _2	0.0442917	-0.997419	11.8958	29.026	-1.05839	0.650433	-3.15225	-1.2229	0.00125141	-1.34123	-0.303996	-1.52994	0.53777	0.308339	1.10519	-2.48882	-3.81569		-0.372375	-2.07343	Q9UQ35	SRRM2	Q9UQ35_SRRM2_S332s S333s _2_SRRM2	1	2	834.869	159.932	-0.7	162000000	8.51	8.51	8.51	63.5	FN20190829_SAM_JurkatCD3CD28timecourse_IMAC_fxn04.15331.15331.2	2.533	3	2	2	0	0	1	0	1		0	0	1	0	1
Q9UQ35_SRRM2_T384t S398s _1	0.298959	-0.445421	2.44422	9.38772	-0.676673	-0.0142196	-0.625215	-0.475657	0.11514	-0.240336	-0.341995	-1.44769	0.0273442	-0.395059	0.325056	-0.554233	-0.918592	-0.402821	-0.231856	-0.719457	Q9UQ35	SRRM2	Q9UQ35_SRRM2_T384t S398s _1_SRRM2	9	3	1081.17	159.929	-1.1	19000000000	21.36	21.36	21.36	87.4	FN20190829_SAM_JurkatCD3CD28timecourse_IMAC_fxn06.20210.20210.3	0	7	2	1	1	0.128	8	0.069	8	0.061	8	0.072	8	0.053	8
Q9UQ35_SRRM2_S421s S424s _1	0.208925	-0.436995	3.43926	12.8592	-0.193599	1.07797	-2.16125	-0.488147	0.0517703	-0.457413	-0.674491	0.551108	0.0273442	1.89821	1.30835	-2.89665	-3.23113	-0.355981	0.892295	-1.86859	Q9UQ35	SRRM2	Q9UQ35_SRRM2_S421s S424s _1_SRRM2	5	3	820.388	159.93	-1.2	1080000000	17.08	17.08	17.08	76.7	FN20190829_SAM_JurkatCD3CD28timecourse_IMAC_fxn11.17085.17364.3	0	8	2	1	1	0.233	5	0.144	5	0.023	5	0.109	5	0.148	5
Q9UQ35_SRRM2_S437s S440s _1	0.657007	0.0811844	0.8851	2.94895	-0.315752	0.560355	-0.0851039	0.207265	0.507114	-0.248089	-0.674491	-0.0246765	0.36459	0.674491	0.641985	-0.956836	-0.0385423	0.740066	-0.25996	0.674491	Q9UQ35	SRRM2	Q9UQ35_SRRM2_S437s S440s _1_SRRM2	2	4	629.552	159.928	-1.8	290000000	12.04	12.04	12.04	67.4	FN20190829_SAM_JurkatCD3CD28timecourse_IMAC_fxn06.8520.8520.4	0	5	2	1	1	0.016	2	0.015	2	0.073	2	0.004	2	0	2
Q9UQ35_SRRM2_S782s S783s _1	0.676678	0.0574104	0.833268	2.72359	0.136283	-0.231586	0.393345	-0.131307	0.534122	0.186066	0.0664991	0.156284	-0.0455737	-0.616677	-0.0325056	0.193459	0.218407	0.76817	0.0421557	-0.30477	Q9UQ35	SRRM2	Q9UQ35_SRRM2_S782s S783s _1_SRRM2	7	2	819.373	159.931	-1	14700000000	9.09	9.09	9.09	73.9	FN20190829_SAM_JurkatCD3CD28timecourse_IMAC_fxn08.15604.15738.2	1.06	4	2	1	1	0.184	7	0.099	7	0.119	7	0.109	7	0.089	7
Q9UQ35_SRRM2_S790s T792t _2	0.257332	0.161451	2.82492	10.7742	1.09106	-2.93163	4.51344	-3.12132	0.0836729	5.00829	2.51747	-4.25258	0.0273442	-2.0042	-6.81805	8.27689	2.31254	2.9509	-4.34906	-1.89357	Q9UQ35	SRRM2	Q9UQ35_SRRM2_S790s T792t _2_SRRM2	4	3	496.242	159.931	-1.2	3380000000	8.6	8.6	8.6	68.1	FN20190829_SAM_JurkatCD3CD28timecourse_IMAC_fxn05.4564.4564.3	99	2	2	2	0	0.863	4	0.267	4	0.32	4	0.381	4	0.18	4
Q9UQ35_SRRM2_S838s S839s _0	0.486569	-0.18815	1.42168	5.28045	-0.312788	-0.759874	0.835717	-0.679409	0.296453	1.12415	-0.474993	-1.58752	0.0273442	-0.616677	-1.69029	0.988207	1.50957	0.00936793	-1.31385	-0.0449661	Q9UQ35	SRRM2	Q9UQ35_SRRM2_S838s S839s _0_SRRM2	15	3	599.609	159.932	-0.5	29400000000	9.91	9.91	9.91	66.1	FN20190829_SAM_JurkatCD3CD28timecourse_IMAC_fxn06.5891.6033.3	0	5	2	0	2	0.579	15	0.229	15	0.154	15	0.283	15	0.13	15
Q9UQ35_SRRM2_T856t S857s _2	0.627948	-0.17485	0.964615	3.29603	-0.0605032	0.0602713	-0.616113	-0.0371594	0.468163	0.263594	0.360995	-0.806099	0.34636	-0.0192712	-0.146275	-0.700634	-0.398271	-0.749434	0.365349	-0.439668	Q9UQ35	SRRM2	Q9UQ35_SRRM2_T856t S857s _2_SRRM2	13	3	773.017	159.926	-2.8	27900000000	11.02	11.02	11.02	62.8	FN20190829_SAM_JurkatCD3CD28timecourse_IMAC_fxn04.14761.14761.3	1.686	5	2	2	0	0.147	11	0.171	11	0.079	11	0.182	11	0.134	11
Q9UQ35_SRRM2_S875s S876s _2	0.405157	0.110992	1.78173	6.78938	0.0948256	0.861883	-0.734286	0.276822	0.209441	-0.627974	0.0569992	0.855452	0.0273442	1.33935	1.21896	-1.60518	-0.719457	0.121783	0.688543	-0.134898	Q9UQ35	SRRM2	Q9UQ35_SRRM2_S875s S876s _2_SRRM2	3	2	1007.44	159.93	-1.2	1490000000	11.71	11.71	11.71	71.7	FN20190829_SAM_JurkatCD3CD28timecourse_IMAC_fxn05.22685.23090.2	5.649	3	2	2	0	0.064	3	0.106	3	0.151	3	0.134	3	0.061	3
Q9UQ35_SRRM2_S935s S937s _0	0.835001	-0.090999	0.464074	1.18635	-0.59201	-0.272832	0.436823	0.141534	0.760965	1.17067	-0.75049	-2.19621	0.0273442	-0.211983	-0.633859	0.392146	1.02137	-0.103047	-0.836088	1.11916	Q9UQ35	SRRM2	Q9UQ35_SRRM2_S935s S937s _0_SRRM2	3	3	521.213	159.933	-0.1	166000000	11.25	11.25	11.25	57	FN20190829_SAM_JurkatCD3CD28timecourse_IMAC_fxn04.4460.4460.3	0	7	2	0	2	0.157	3	0.158	3	0.064	3	0.057	3	0.067	3
Q9UQ35_SRRM2_S973s S974s _0	0.744621	0.0247892	0.665317	2.00378	-0.486612	-0.133166	0.385761	0.487366	0.630408	0.565952	-0.446494	-1.5793	0.17318	0.183076	-0.755755	-0.256202	-0.0385423	1.45203	0.330219	0.644513	Q9UQ35	SRRM2	Q9UQ35_SRRM2_S973s S974s _0_SRRM2	4	3	624.272	159.932	-0.5	10100000000	15.36	15.36	15.36	74.9	FN20190829_SAM_JurkatCD3CD28timecourse_IMAC_fxn07.10122.10122.3	0	7	2	0	2	0.081	4	0.073	4	0.119	4	0.077	4	0.064	4
Q9UQ35_SRRM2_S992s S994s _2	0.494491	-0.203748	1.39107	5.14941	-0.89806	0.403515	-0.118673	-0.200786	0.305534	-0.0620221	-0.674491	-1.95767	0.34636	0.17344	0.690744	-0.695405	-0.597406	0.936793	-0.421557	0.0199849	Q9UQ35	SRRM2	Q9UQ35_SRRM2_S992s S994s _2_SRRM2	8	2	953.448	159.931	-0.9	8960000000	9.25	9.25	9.25	54.3	FN20190829_SAM_JurkatCD3CD28timecourse_IMAC_fxn07.14737.14737.2	9.252	5	2	2	0	0.778	8	0.34	8	0.197	8	0.39	8	0.164	8
Q9UQ35_SRRM2_T1003t S1008s _1	0.284402	-0.446377	2.57315	9.86577	-1.69224	-0.383351	0.303297	0.203362	0.103139	-0.806288	-0.807489	-3.46293	0.0273442	-0.616677	-0.560721	0.0732005	0.443237	0.393453	-0.892295	1.29902	Q9UQ35	SRRM2	Q9UQ35_SRRM2_T1003t S1008s _1_SRRM2	9	4	725.861	159.932	-0.2	37300000000	15.08	15.08	15.08	78	FN20190829_SAM_JurkatCD3CD28timecourse_IMAC_fxn02.18095.18595.4	1.06	5	2	1	1	1.277	9	0.438	9	0.336	9	0.504	9	0.262	9
Q9UQ35_SRRM2_S1081s S1083s _2	0.824826	-0.331898	0.487443	1.27642	-0.350846	-0.371582	-0.256949	-0.3189	0.745347	0.596963	0.0284996	-1.678	0.118492	-0.298703	-0.934535		-0.513898	0	-0.288064	-0.349736	Q9UQ35	SRRM2	Q9UQ35_SRRM2_S1081s S1083s _2_SRRM2	1	3	644.965	159.927	-2.9	553000000	9.6	9.6	9.6	56.2	FN20190829_SAM_JurkatCD3CD28timecourse_IMAC_fxn05.12629.12629.3	1.745	5	2	2	0		0	0	1	0	1	0	1	0	1
Q9UQ35_SRRM2_S1318s S1320s _2	0.880867	0.0399338	0.36252	0.810115	-0.231397	0.0781954	0.0961857	0.30516	0.829829	0.294605	-0.503493	-0.485304	-0.200524	0.443237	-0.00812639	0.313717	0.218407	-0.243566	-0.0491816	0.659502	Q9UQ35	SRRM2	Q9UQ35_SRRM2_S1318s S1320s _2_SRRM2	28	3	856.729	159.933	0.1	19100000000	14.27	14.27	14.27	71.6	FN20190829_SAM_JurkatCD3CD28timecourse_IMAC_fxn3and10_3plus.27986.27986.3	4.526	4	2	2	0	0.101	27	0.07	27	0.083	27	0.113	27	0.052	27
Q9UQ35_SRRM2_S1320s S1329s _0	0.490452	0.206221	1.40537	5.21067	0.795542	-0.529179	0.228208	0.39236	0.301254	0.325616	1.56748	0.49353	-0.264327	0.423966	-1.74717	0.428746	0.668067	-0.412189	0.29509	0.48963	Q9UQ35	SRRM2	Q9UQ35_SRRM2_S1320s S1329s _0_SRRM2	3	3	856.729	159.932	-0.2	1600000000	8.25	8.25	8.25	55.1	FN20190829_SAM_JurkatCD3CD28timecourse_IMAC_fxn09.28742.29273.3	0	4	2	0	2	0.081	3	0.04	3	0.191	3	0.046	3	0.123	3
Q9UQ35_SRRM2_S1384s S1387s _1	0.296673	-0.59974	2.46817	9.47721	0.867743	-2.84798	1.27709	-2.24385	0.112792	4.11672	-0.674491	-0.839001	-2.76177	-0.183076	-5.59909	2.20125	0.899321	0.730698	-4.29285	-0.194853	Q9UQ35	SRRM2	Q9UQ35_SRRM2_S1384s S1387s _1_SRRM2	3	2	1118	159.934	0.8	2320000000	11.93	11.93	11.93	80.5	FN20190829_SAM_JurkatCD3CD28timecourse_IMAC_fxn04.16957.16957.2	0	6	2	1	1	0.103	3	0.031	3	0.029	3	0.049	3	0	3
Q9UQ35_SRRM2_S1403s S1404s _2	0.806374	-0.052286	0.524768	1.42499	-0.284851	0.170288	-0.142156	0.0975045	0.720279	-0.170561	-0.00949987	-0.674491	0.0273442	0.337245	0.146275	-0.0522861	-0.205559	-0.168623	0.0351297	0.159879	Q9UQ35	SRRM2	Q9UQ35_SRRM2_S1403s S1404s _2_SRRM2	19	3	916.098	159.929	-1.2	19000000000	14.33	14.33	14.33	69.8	FN20190829_SAM_JurkatCD3CD28timecourse_IMAC_fxn09.22750.22891.3	1.808	7	2	2	0	0.109	19	0.119	19	0.103	19	0.125	19	0.123	19
Q9UQ35_SRRM2_S1462s S1463s _0	0.117592	-0.71667	5.58532	18.9535	-1.24274	0.215785	-0.661228	-1.4094	0.0127247	-0.775277	-0.674491	-2.27846	0.501311	0.154169	-0.00812639	-1.40127	-0.507474	-0.0749434	-1.1101	-1.70871	Q9UQ35	SRRM2	Q9UQ35_SRRM2_S1462s S1463s _0_SRRM2	4	2	853.391	159.929	-2.2	843000000	8.93	8.93	8.93	69	FN20190829_SAM_JurkatCD3CD28timecourse_IMAC_fxn08.13690.13690.2	0	4	2	0	2	0.108	4	0.097	4	0.077	4	0.132	4	0.122	4
Q9UQ35_SRRM2_S1482s S1483s _2	0.237448	-0.413373	3.05031	11.5601	-0.979137	0.176284	-0.620576	-0.138411	0.069821	-1.36449	-0.626991	-0.945932	0.665376	0.269796	-0.40632	-1.00389	0.0321186	-0.889953	0.217804	-0.494627	Q9UQ35	SRRM2	Q9UQ35_SRRM2_S1482s S1483s _2_SRRM2	6	3	656.283	159.93	-1.3	2840000000	10.56	10.56	10.56	61.3	FN20190829_SAM_JurkatCD3CD28timecourse_IMAC_fxn05.9530.9530.3	10.558	3	2	2	0	0.235	6	0.176	6	0.099	6	0.065	6	0.073	6
Q9UQ35_SRRM2_S1542s S1552s _0	0.208875	-0.310935	3.44115	12.8653	-1.08578	0.694056	-0.606494	-0.212808	0.0516973	-1.10865	-0.626991	-1.52172	1.07554	0.356517	0.650112	-1.10324	-1.27832	0.562076	0.0140519	-0.439668	Q9UQ35	SRRM2	Q9UQ35_SRRM2_S1542s S1552s _0_SRRM2	3	3	840.73	159.931	-0.7	2850000000	8.69	8.69	8.69	69.6	FN20190829_SAM_JurkatCD3CD28timecourse_IMAC_fxn06.17185.17185.3	0	5	2	0	2	0.057	3	0.052	3	0.055	3	0.099	3	0.069	3
Q9UQ35_SRRM2_S1561s S1562s _2	0.731443	-0.13635	0.699724	2.13675	-0.753342	0.238004	0.0989079	-0.00765047	0.611399	-0.976849	0	-1.28318	0.628917	-0.857567	0.942662	-0.439203		0.637019	-0.74475	0.729449	Q9UQ35	SRRM2	Q9UQ35_SRRM2_S1561s S1562s _2_SRRM2	1	2	828.841	159.927	-3.5	84400000	8.1	8.1	8.1	62.2	FN20190829_SAM_JurkatCD3CD28timecourse_IMAC_fxn3and10_2plus.8299.8299.2	8.104	5	2	2	0	0	1		0	0	1	0	1	0	1
Q9UQ35_SRRM2_S1581s S1582s _1	0.668762	-0.00500057	0.853502	2.81145	-0.428996	-0.465821	1.35659	-0.720159	0.523426	1.43426	-0.541493	-2.17976	1.94144	-2.37999	-0.958915	3.11102	0.340457	0.618283	-0.540998	-0.899321	Q9UQ35	SRRM2	Q9UQ35_SRRM2_S1581s S1582s _1_SRRM2	2	2	691.278	159.932	-0.7	325000000	8.28	8.28	8.28	63	FN20190829_SAM_JurkatCD3CD28timecourse_IMAC_fxn01.9617.9617.2	0	4	2	1	1	0.513	2	0.197	2	0.09	2	0.257	2	0.014	2
Q9UQ35_SRRM2_S1620s S1621s _2	0.708221	-0.0619423	0.751984	2.37268	-0.14507	0.370855	-0.5342	0.121939	0.579072	-0.713255	-0.379995	0.65804	0.0273442	0.443237	0.641985	-0.982979	-1.05991	0.440293	-0.210778	0.454657	Q9UQ35	SRRM2	Q9UQ35_SRRM2_S1620s S1621s _2_SRRM2	3	2	904.398	159.929	-2	305000000	11.47	11.47	11.47	69.3	FN20190829_SAM_JurkatCD3CD28timecourse_IMAC_fxn05.11885.11885.2	2.329	4	2	2	0	0.153	3	0.07	3	0.087	3	0.014	3	0.025	3
Q9UQ35_SRRM2_S1727s S1732s _1	0.293786	0.795213	2.57397	9.57066	0.131088	2.65909	0.318914	-0.62203	0.110391	1.63583		-1.37366	3.04432	3.21828	1.71467	0.00522861	-0.93144	1.88295	1.34898	-2.59304	Q9UQ35	SRRM2	Q9UQ35_SRRM2_S1727s S1732s _1_SRRM2	1	3	611.619	159.928	-2.5	42400000	10.29	10.29	10.29	71.4	FN20190829_SAM_JurkatCD3CD28timecourse_IMAC_fxn04.15662.15662.3	0	4	2	1	1	0	1	0	1	0	1	0	1		0
Q9UQ35_SRRM2_S2102s T2104t _0	0.187514	-0.504014	3.97753	13.98	-0.95041	0.382869	-0.33787	-0.970517	0.0399942	-1.44977	-0.636491	-0.764971		0.790118	-0.0243792	-0.22483	-0.179864	-0.608915	-1.4614	-0.479638	Q9UQ35	SRRM2	Q9UQ35_SRRM2_S2102s T2104t _0_SRRM2	1	3	690.321	159.929	-1.8	2710000000	10.08	10.08	10.08	52.7	FN20190829_SAM_JurkatCD3CD28timecourse_IMAC_fxn07.10371.10511.3	0	5	2	0	2	0	1	0	1	0	1	0	1	0	1
Q9UQ35_SRRM2_T2302t T2316t _1	0.173528	0.471853	4.0479	14.7585	0.220704	1.67386	-0.287051	0.183924	0.0334313	0.372133	0.873988	-0.58401	2.31514	0.780482	1.92596	0.690177	-0.764423	-0.786906	0.252934	0.114913	Q9UQ35	SRRM2	Q9UQ35_SRRM2_T2302t T2316t _1_SRRM2	2	3	983.472	159.933	0.1	53200000	24.95	24.95	24.95	94.6	FN20190829_SAM_JurkatCD3CD28timecourse_IMAC_fxn09.31923.32055.3	0	10	2	1	1	0.05	2	0.055	2	0.09	2	0.073	2	0.163	2
Q9UQ35_SRRM2_S2407s T2409t _2	0.47173	-1.07827	1.51071	5.54862	-0.639182	-7.78058	0.580903	2.47665	0.278701	3.14762	2.52697	-7.59213	-9.73454		-5.82662	2.77639	0.334034	-1.36772	-4.93924	9.89253	Q9UQ35	SRRM2	Q9UQ35_SRRM2_S2407s T2409t _2_SRRM2	3	2	715.794	159.93	-1.6	6620000000	12.01	12.01	12.01	60.4	FN20190829_SAM_JurkatCD3CD28timecourse_IMAC_fxn02.5216.5501.2	12.009	5	2	2	0	0	1	0	1	0	1	0	1	0	1
Q9UQ35_SRRM2_S353s S358s T359t _0	0.703975	-0.174992	0.768457	2.42542	-0.425423	-0.416768	0.205524	-0.128341	0.572081	-1.02337	-0.474993	0.222088		-0.289067	-0.544468	0.0156858	-0.0642372	0.665123	0.252934	-0.509615	Q9UQ35	SRRM2	Q9UQ35_SRRM2_S353s S358s T359t _0_SRRM2	1	4	839.39	239.9	0.4	1930000000	12.81	12.81	12.81	70.5	FN20190829_SAM_JurkatCD3CD28timecourse_IMAC_fxn05.22961.23091.4	0	8	3	0	3	0	1	0	1	0	1	0	1	0	1
Q9UQ35_SRRM2_S377s T383t T384t _3	0.75551	-0.0281701	0.638604	1.8916	0.0161607	0.26289	-0.0047099	-0.566447	0.646904	-0.0465166	0.769489	-0.674491	0.0273442	0.346881	0.414446	0.256202	-0.513898	0.243566	-0.843113	-0.289781	Q9UQ35	SRRM2	Q9UQ35_SRRM2_S377s T383t T384t _3_SRRM2	8	3	1107.83	239.898	-0.4	6160000000	20.79	20.79	20.79	80.9	FN20190829_SAM_JurkatCD3CD28timecourse_IMAC_fxn04.21411.21550.3	1.207	7	3	3	0	0.094	8	0.109	8	0.099	8	0.147	8	0.104	8
Q9UQ35_SRRM2_S435s S436s S437s _3	0.229841	-0.470489	3.13804	11.8593	-1.46937	-0.33842	0.0969804	-0.0214682	0.0651729	-1.10089	-0.617492	-2.68974	-0.236983	-0.558864	-0.219413	-0.22483	0.693762	-0.177991	-0.667465	0.624528	Q9UQ35	SRRM2	Q9UQ35_SRRM2_S435s S436s S437s _3_SRRM2	4	3	865.723	239.898	-0.5	2850000000	9.8	9.8	9.8	57.4	FN20190829_SAM_JurkatCD3CD28timecourse_IMAC_fxn06.10405.10405.3	9.798	5	3	3	0	0.743	4	0.478	4	0.083	4	0.209	4	0.145	4
Q9UQ35_SRRM2_S778s S782s S783s _0	0.210975	0.499108	3.40472	12.7466	0.858269	-1.06951	2.00789	0.0501184	0.0531297	1.64359	1.17798	-0.246765	-0.619802	-0.0289067	-2.55981	3.8744	1.60593	0.54334	-0.154571	0.254808	Q9UQ35	SRRM2	Q9UQ35_SRRM2_S778s S782s S783s _0_SRRM2	2	2	744.775	239.897	-1.7	3010000000	8.18	8.18	8.18	58.1	FN20190829_SAM_JurkatCD3CD28timecourse_IMAC_fxn02.12741.12741.2	0	4	3	0	3	0.691	2	0.189	2	0.054	2	0.27	2	0.067	2
Q9UQ35_SRRM2_S837s S838s S839s _0	0.525354	0.329105	1.27764	4.66081	0.041159	-0.229956	1.09673	0.448177	0.341916	1.75213	-0.674491	-0.954158	0.0273442	0.0385423	-0.755755	1.07187	0.494627	1.7237	-0.217804	1.11416	Q9UQ35	SRRM2	Q9UQ35_SRRM2_S837s S838s S839s _0_SRRM2	3	3	626.264	239.898	-0.7	1180000000	8.89	8.89	8.89	54.5	FN20190829_SAM_JurkatCD3CD28timecourse_IMAC_fxn05.7585.7585.3	1.058	5	3	0	3	0.079	3	0.093	3	0.195	3	0.04	3	0.063	3
Q9UQ35_SRRM2_S871s S875s S876s _3	0.770286	0.136584	0.607057	1.75372	0.144456	0.740198	-0.311086	0.192667	0.667772	-0.162808	0.151998	0.444177		1.77295	-0.29255	0.0313717	-0.32761	-0.637019	1.03984	-0.654506	Q9UQ35	SRRM2	Q9UQ35_SRRM2_S871s S875s S876s _3_SRRM2	1	3	698.616	239.898	-0.5	42400000	9.71	9.71	9.71	65.1	FN20190829_SAM_JurkatCD3CD28timecourse_IMAC_fxn3and10_3plus.22165.22165.3	99	3	3	3	0	0	1	0	1	0	1	0	1	0	1
Q9UQ35_SRRM2_S972s S973s S974s _3	0.327223	-0.0938467	2.24117	8.61674	-0.85999	0.248311	-0.210867	0.717661	0.137507	-0.721007	-0.674491	-1.18447	0.19141	-0.616677	1.1702	-0.747691	-0.128474	0.243566	0.540998	0.894325	Q9UQ35	SRRM2	Q9UQ35_SRRM2_S972s S973s S974s _3_SRRM2	3	3	650.928	239.898	-0.4	1720000000	13.56	13.56	13.56	69.6	FN20190829_SAM_JurkatCD3CD28timecourse_IMAC_fxn06.12290.12290.3	5.408	7	3	3	0	0.161	3	0.169	3	0.086	3	0.056	3	0.133	3
Q9UQ35_SRRM2_S1008s S1010s S1014s _0	0.346877	0.176721	2.17631	8.1415	-0.943345	1.81259	-0.131834	0.683781	0.153409	0.193819	-1.38698	-1.63687		0.472144	3.15304	-1.52153	0.854355	0.27167	1.03281	0.334747	Q9UQ35	SRRM2	Q9UQ35_SRRM2_S1008s S1010s S1014s _0_SRRM2	1	3	994.136	239.902	1	52000000	8.87	8.87	8.87	62.4	FN20190829_SAM_JurkatCD3CD28timecourse_IMAC_fxn07.19149.19149.3	0	5	3	0	3	0	1	0	1	0	1	0	1	0	1
Q9UQ35_SRRM2_S1401s S1403s S1404s _3	0.459934	-0.321134	1.53115	5.74572	-0.549999	0.259533	-0.696494	-0.2858	0.266335	-0.938085	0.579492	-1.2914	0.19141	-0.0385423	0.625732	-0.768606	-1.12415	-0.196726	-0.00702595	-0.564574	Q9UQ35	SRRM2	Q9UQ35_SRRM2_S1401s S1403s S1404s _3_SRRM2	4	4	707.317	239.897	-0.7	3000000000	9.89	9.89	9.89	60	FN20190829_SAM_JurkatCD3CD28timecourse_IMAC_fxn06.24878.24878.4	1.182	7	3	3	0	0.13	4	0.122	4	0.067	4	0.059	4	0.119	4
Q9UQ35_SRRM2_S1729s S1731s S1732s _2	0.74921	0.0110897	0.654142	1.95675	-0.158692	-0.0908399	-0.138701	0.643342	0.637272	0.899321	-0.503493	-0.871903	0.0273442	-0.202347	-0.0975167	-0.094115	-0.237678	-0.0843113	1.04687	0.239819	Q9UQ35	SRRM2	Q9UQ35_SRRM2_S1729s S1731s S1732s _2_SRRM2	3	3	690.309	239.895	-1.9	298000000	8.1	8.1	8.1	63.1	FN20190829_SAM_JurkatCD3CD28timecourse_IMAC_fxn3and10_3plus.12228.12228.3	0	4	3	2	1	0.095	3	0.059	3	0.004	3	0.084	3	0.057	3
P46013_MKI67_S108s _1	0.293786	0.236807	2.49339	9.57107	0.376588	0.875284	-0.359015	-0.0368472	0.110381	0.984601	-0.389495	0.534657	0.565114	1.22372	0.837019	-0.22483	-0.10278	-0.749434	-0.168623	0.0949283	P46013	MKI67	P46013_MKI67_S108s _1_MKI67	2	3	468.255	79.967	0.5	409000000	8.51	8.51	8.51	73.1	FN20190829_SAM_JurkatCD3CD28timecourse_IMAC_fxn05.14414.14414.3	8.506	2	1	1	0	0.107	2	0.003	2	0.023	2	0.062	2	0.03	2
P46013_MKI67_S130s _0	0.12645	-0.122676	5.27444	18.1659	1.52515	-1.27477	0.547977	-1.87226	0.015255	1.55055	1.82398	1.20092	-2.11462	-0.953923	-0.755755	1.27055	1.18839	-0.81501	-0.526946	-3.21757	P46013	MKI67	P46013_MKI67_S130s _0_MKI67	4	3	546.256	79.9677	0.8	2630000000	10.91	10.91	10.91	72.7	FN20190829_SAM_JurkatCD3CD28timecourse_IMAC_fxn06.15566.15566.3	0	4	1	0	1	0.29	4	0.106	4	0.093	4	0.133	4	0.122	4
P46013_MKI67_S308s _1	0.585527	-0.0510106	1.08376	3.81703	0.719841	-0.965253	0.301678	-0.364959	0.415238	2.08549	-0.674491	0.74852	-1.20315	0.192712	-1.88532	0.501947	0.122051	0.281038	-1.6792	0.949283	P46013	MKI67	P46013_MKI67_S308s _1_MKI67	2	3	916.107	79.9629	-1.2	2590000000	23.52	23.52	23.52	95.5	FN20190829_SAM_JurkatCD3CD28timecourse_IMAC_fxn05.16536.16536.3	23.521	3	1	1	0	0.123	2	0.018	2	0.007	2	0.107	2	0	2
P46013_MKI67_T328t _1	0.537292	0.0324617	1.238	4.48904	-0.105127	0.745025	-0.859158	0.507429	0.35571	0.604716	-0.788489	-0.131608	1.16669	0.491415	0.576974	-1.6993	-1.37468	0.4965	-0.758802	1.77366	P46013	MKI67	P46013_MKI67_T328t _1_MKI67	2	2	814.421	79.9674	0.6	156000000	14.38	14.38	14.38	89	FN20190829_SAM_JurkatCD3CD28timecourse_IMAC_fxn07.14846.14846.2	2.021	3	1	1	0	0.133	2	0.112	2	0.016	2	0.03	2	0.012	2
P46013_MKI67_S357s _1	0.611481	0.476885	1.01111	3.49936	0.272864	0.0801783	0.988239	0.610945	0.446749	2.2328	-0.73149	-0.682716	-0.036459	0.886474	-0.60948	0.318945	0.93144	1.71433	0.857165	0.364725	P46013	MKI67	P46013_MKI67_S357s _1_MKI67	8	2	1086.05	79.9625	-1.8	7730000000	16.85	16.85	16.85	86.5	FN20190829_SAM_JurkatCD3CD28timecourse_IMAC_fxn06.15223.15223.2	4.331	4	1	1	0	0.974	8	0.322	8	0.265	8	0.343	8	0.129	8
P46013_MKI67_S411s _1	0.201173	-0.362943	3.71688	13.2278	0.2661	0.537131	-1.84726	-0.115616	0.047558	-1.03887		1.57107	0.592458	0.953923	0.0650112	-2.5411	-1.79222	-1.20846	0.358323	-0.589555	P46013	MKI67	P46013_MKI67_S411s _1_MKI67	1	3	843.772	79.9615	-1.9	7830000	13.71	13.71	13.71	75.3	FN20190829_SAM_JurkatCD3CD28timecourse_IMAC_fxn3and10_3plus.16426.16426.3	1.147	4	1	1	0	0	1	0	1	0	1	0	1		0
P46013_MKI67_S538s M541m _1	0.271415	-0.312312	2.69041	10.2929	0.527575	-1.49462	0.593294	-1.1571	0.0934776	0.519435	0.997486	0.065804	-2.68885	-0.616677	-1.17833	1.48493	1.17554	-0.880585	0.0140519	-2.32824	P46013	MKI67	P46013_MKI67_S538s M541m _1_MKI67	13	3	592.668	95.9623	0.6	9480000000	12.01	8.96	12.01	77.4	FN20190829_SAM_JurkatCD3CD28timecourse_IMAC_fxn09.21189.21447.3	3.238	2	1	1	0	0.353	13	0.104	13	0.069	13	0.126	13	0.096	13
P46013_MKI67_T543t _1	0.866756	-0.0183589	0.392206	0.916544	-0.151715	-0.160497	-0.0765286	0.482136	0.80974	0.449661	-0.674491	-0.230314	0.328131	0.0192712	-0.828892	0.559461	-0.751575	-0.0374717	0.22483	0.739442	P46013	MKI67	P46013_MKI67_T543t _1_MKI67	3	3	587.336	79.9656	-0.4	188000000	13.48	13.48	13.48	76.2	FN20190829_SAM_JurkatCD3CD28timecourse_IMAC_fxn11.23277.23417.3	13.482	2	1	1	0	0.013	3	0.076	3	0.032	3	0.051	3	0.007	3
P46013_MKI67_S579s _1	0.653886	-0.288436	0.8934	2.98511	-0.0971027	-0.133562	-0.504156	-0.484166	0.502908	-0.627974	0.73149	-0.394824	0.0273442	-0.0867202	-0.341309	-0.271888	-0.0321186	-1.20846	-0.238882	-0.729449	P46013	MKI67	P46013_MKI67_S579s _1_MKI67	4	2	864.966	79.9653	-0.6	968000000	16.42	16.42	16.42	93	FN20190829_SAM_JurkatCD3CD28timecourse_IMAC_fxn07.22118.22422.2	2.765	3	1	1	0	0.042	3	0.057	3	0.065	3	0.064	3	0.08	3
P46013_MKI67_S584s _1	0.769102	0.384204	0.608759	1.76733	0.197721	0.280625	0.636146	0.441386	0.665683	0.674491	-0.360995	0.279667	-1.12111	0.703398	1.25959	0.481032	-0.436813	1.86422	0.323193	0.559578	P46013	MKI67	P46013_MKI67_S584s _1_MKI67	6	3	576.98	79.9681	1	22100000000	21.47	21.47	21.47	88.4	FN20190829_SAM_JurkatCD3CD28timecourse_IMAC_fxn11.21526.21923.3	3.17	3	1	1	0	0.162	6	0.125	6	0.182	6	0.066	6	0.178	6
P46013_MKI67_T588t _1	0.063627	-0.385518	8.4873	25.2062	-0.120893	1.13345	-1.39856	-1.54134	0.00301566	0.147303	-0.674491	0.16451	2.15108	0.452872	0.796387	-1.98164	-1.23978	-0.974264	-1.57381	-1.50886	P46013	MKI67	P46013_MKI67_T588t _1_MKI67	3	2	591.789	79.9654	-0.7	236000000	8.34	0.83	2.15	65	FN20190829_SAM_JurkatCD3CD28timecourse_IMAC_fxn04.8001.8001.2	3.042	2	1	1	0	0.095	3	0.23	3	0.105	3	0.031	3	0.066	3
P46013_MKI67_S605s _1	0.7362	-0.333444	0.687774	2.0869	1.04151	-1.14728	-1.11705	0.687762	0.618458		0.075999	2.00702	-0.720064	-3.42063	0.69887	-2.83914	-0.334034	-0.177991	-2.34667	3.72219	P46013	MKI67	P46013_MKI67_S605s _1_MKI67	1	2	643.841	79.966	-0.2	347000000	9.02	3.68	3.68	79	FN20190829_SAM_JurkatCD3CD28timecourse_IMAC_fxn12.8284.8284.2	1.203	4	1	1	0	0	1	0	1	0	1		0	0	1
P46013_MKI67_S621s _1	0.41741	-0.329364	1.7204	6.53687	-0.180553	0.548101	-1.08574	-0.734211	0.221979	0.426402	0.69349	-1.66155	1.59508	-0.308339	0.357561	-0.37646	-1.52242	-1.35835	-1.24359	-0.22483	P46013	MKI67	P46013_MKI67_S621s _1_MKI67	3	2	620.838	79.9647	-1.3	699000000	10.83	10.83	10.83	68.6	FN20190829_SAM_JurkatCD3CD28timecourse_IMAC_fxn3and10_2plus.12314.12314.2	10.833	2	1	1	0	0.163	3	0.194	3	0.165	3	0.188	3	0.128	3
P46013_MKI67_S648s _1	0.188173	-0.0778207	3.78175	13.9469	-0.436361	0.980196	-0.730294	-0.148326	0.0403003	-0.519435	-0.674491	-0.115157	1.64977	0.510686	0.780134	-0.894092	-0.256949	-1.03984	-0.646387	0.349736	P46013	MKI67	P46013_MKI67_S648s _1_MKI67	3	3	566.646	79.9668	0.2	777000000	17.77	17.77	17.77	90.5	FN20190829_SAM_JurkatCD3CD28timecourse_IMAC_fxn3and10_3plus.21583.21583.3	1.206	2	1	1	0	0.051	3	0.086	3	0.034	3	0.105	3	0.118	3
P46013_MKI67_S713s _1	0.923522	-0.135513	0.267747	0.499172	0.204629	-0.803728	0.516776	-0.451768	0.891421	2.73673	-2.32747		-0.811212	1.4068	-3.00677	0.63789	0.359728	0.552708	-1.62299	0.719457	P46013	MKI67	P46013_MKI67_S713s _1_MKI67	1	4	858.708	79.9649	-0.4	19700000	21.64	21.64	21.64	84.3	FN20190829_SAM_JurkatCD3CD28timecourse_IMAC_fxn02.20465.20465.4	2.386	5	1	1	0	0	1	0	1	0	1	0	1	0	1
P46013_MKI67_T761t _1	0.186705	0.140628	3.81045	14.0358	-0.0381997	0.896222	-0.927881	0.878243	0.0394837	-0.945838	-0.180498	1.01174	1.29429	0.549228	0.845145	-1.29147	-0.995677	-0.4965	1.082	0.674491	P46013	MKI67	P46013_MKI67_T761t _1_MKI67	6	4	608.833	79.9665	0.1	395000000	19.13	19.13	19.13	91.4	FN20190829_SAM_JurkatCD3CD28timecourse_IMAC_fxn07.31655.31655.4	5.134	2	1	1	0	0.098	6	0.23	6	0.191	6	0.266	6	0.15	6
P46013_MKI67_S827s _1	0.668268	0.0932046	0.855005	2.81798	-0.296373	0.390591	0.184194	0.0950064	0.522639	-0.0387638	-0.636491	-0.213863	0.0273442	0.250525	0.893903	0.00522861	0.0321186	0.515236	0.25996	-0.0699472	P46013	MKI67	P46013_MKI67_S827s _1_MKI67	3	2	598.788	79.9658	-0.4	12300000000	10.22	10.22	10.22	74.8	FN20190829_SAM_JurkatCD3CD28timecourse_IMAC_fxn07.12698.12698.2	2.696	2	1	1	0	0.049	3	0.061	3	0.05	3	0.023	3	0.059	3
P46013_MKI67_S859s _0	0.440343	0.169279	1.61201	6.08592	-0.583653	1.01928	0.0717087	0.170028	0.246268	-1.56606	0.522493	-0.707393	1.36721	0.780482	0.910156	-0.63789	-0.430389	1.28341	0.51992	-0.179864	P46013	MKI67	P46013_MKI67_S859s _0_MKI67	11	2	1326.67	79.9627	-1.4	8330000000	17.59	17.59	17.59	78.8	FN20190829_SAM_JurkatCD3CD28timecourse_IMAC_fxn04.19420.19420.2	1.052	8	1	0	1	0.82	11	0.366	11	0.193	11	0.428	11	0.275	11
P46013_MKI67_T1017t _1	0.287209	0.276805	2.6341	9.77919	0.173256	1.44349	-1.8159	0.774806	0.105216	1.97696	-1.35848	-0.098706	1.13934	0.346881	2.84424	-2.01302	-1.61878		-0.0491816	1.59879	P46013	MKI67	P46013_MKI67_T1017t _1_MKI67	1	3	873.102	79.9658	-0.2	30100000	20.5	20.5	20.5	90.6	FN20190829_SAM_JurkatCD3CD28timecourse_IMAC_fxn08.19839.19839.3	3.196	4	1	1	0	0	1	0	1		0	0	1	0	1
P46013_MKI67_T1051t _0	0.721463	-0.297547	0.724391	2.24	-0.0231598	-0.325926	-0.422928	-0.492675	0.597036	0.0697749	-0.73149	0.592236		-0.529957	-0.121896	-1.03004	0.398271	-0.637019	-0.245908	-0.739442	P46013	MKI67	P46013_MKI67_T1051t _0_MKI67	1	3	479.222	79.9656	-0.5	235000000	14.11	14.11	14.11	79.8	FN20190829_SAM_JurkatCD3CD28timecourse_IMAC_fxn04.4304.4304.3	0.016	5	1	0	1	0	1	0	1	0	1	0	1	0	1
P46013_MKI67_S1071s _1	0.113446	0.926021	6.12895	19.3119	-0.113303	3.11126	-0.187303	0.357464	0.0117168		-0.0949987	-0.131608	3.6459	2.74614	2.94175	-1.70453	-1.02137	2.16399	0.105389	0.60954	P46013	MKI67	P46013_MKI67_S1071s _1_MKI67	1	2	802.455	79.9631	-2	563000000	9.67	2.61	9.67	82.1	FN20190829_SAM_JurkatCD3CD28timecourse_IMAC_fxn08.14656.14656.2	9.671	2	1	1	0	0	1	0	1	0	1		0	0	1
P46013_MKI67_T1091t _1	0.531743	-0.279344	1.25574	4.56597	-1.05018	0.38847	0.0122167	-0.562154	0.349464	-0.721007	-1.86197	-0.567559	0.829441	0.17344	0.162528	-0.909778	0.571711	0.374717	-2.0586	0.934295	P46013	MKI67	P46013_MKI67_T1091t _1_MKI67	2	4	743.149	79.9664	0	96300000	11.78	11.78	11.78	62.4	FN20190829_SAM_JurkatCD3CD28timecourse_IMAC_fxn06.30986.31114.4	2.125	2	1	1	0	0.086	2	0.055	2	0.058	2	0.043	2	0.05	2
P46013_MKI67_S1098s _1	0.482785	-0.128739	1.43767	5.34871	0.066666	0.374532	-0.421893	-0.737022	0.291829	-0.0310111	0.74099	-0.509981	0.0273442	0.876838	0.219413	0.109801	-0.391847	-0.983632	-0.48479	-0.989253	P46013	MKI67	P46013_MKI67_S1098s _1_MKI67	2	2	987.996	79.9678	0.7	220000000	17.01	17.01	17.01	92.1	FN20190829_SAM_JurkatCD3CD28timecourse_IMAC_fxn07.28614.28614.2	99	1	1	1	0	0.049	2	0.042	2	0.033	2	0.016	2	0.005	2
P46013_MKI67_S1118s _0	0.208344	-0.120817	3.45111	12.8977	-0.0981436	0.668309	-1.1962	0.274558	0.0513137	-0.72876	-0.379995	0.814324	0.501311	1.19481	0.308803	-1.43264	-0.610254	-1.54571	-0.105389	0.654506	P46013	MKI67	P46013_MKI67_S1118s _0_MKI67	4	3	821.718	79.9656	-0.3	96900000	12.78	12.78	12.78	75.3	FN20190829_SAM_JurkatCD3CD28timecourse_IMAC_fxn09.25608.25608.3	0.645	4	1	0	1	0.107	4	0.113	4	0.087	4	0.053	4	0.085	4
P46013_MKI67_S1131s _1	0.16585	0.460302	4.21947	15.2669	0.232649	-0.528272	1.67098	0.468631	0.0297378	0.341122	1.31098	-0.954158	-0.984392	-0.616677	0.0162528	1.35944	1.34898	2.30451	-0.00702595	0.944287	P46013	MKI67	P46013_MKI67_S1131s _1_MKI67	7	3	894.805	79.9651	-0.5	11000000000	16.1	16.1	16.1	74.4	FN20190829_SAM_JurkatCD3CD28timecourse_IMAC_fxn12.17150.17150.3	3.681	6	1	1	0	1.248	7	0.579	7	0.327	7	0.567	7	0.274	7
P46013_MKI67_T1167t _1	0.350862	0.00988213	2.09539	8.04939	-0.463527	0.764607	-0.16695	-0.146842	0.156697	-0.666738	-0.674491	-0.049353	0.847671	1.24299	0.20316	-0.18823	-0.0128474	-0.299774	-0.653413	0.359728	P46013	MKI67	P46013_MKI67_T1167t _1_MKI67	4	3	523.651	79.966	-0.2	2090000000	10.59	10.59	10.59	72.6	FN20190829_SAM_JurkatCD3CD28timecourse_IMAC_fxn11.13622.13622.3	1.184	2	1	1	0	0.284	4	0.319	4	0.105	4	0.089	4	0.06	4
P46013_MKI67_T1176t _1	0.320655	-0.448642	2.28657	8.79106	0.119021	0.554742	-1.88458	-0.651305	0.132097	-1.64359	0.626991	1.37366	1.00262	-0.549228	1.21083	-3.25742	-1.39395	-1.00237	-1.7073	0.404694	P46013	MKI67	P46013_MKI67_T1176t _1_MKI67	2	3	694.713	79.9633	-1.5	30200000	11.29	11.29	11.29	73.7	FN20190829_SAM_JurkatCD3CD28timecourse_IMAC_fxn3and10_3plus.16611.16611.3	99	1	1	1	0	0.124	2	0.196	2	0.044	2	0.037	2	0.017	2
P46013_MKI67_T1193t _1	0.291122	-0.0734443	2.51771	9.66128	-0.216109	1.41812	-1.0307	-0.660907	0.108112	0.209325	-0.322996	-0.534657	2.06905	-0.211983	2.39729	-1.57904	-1.07276	-0.440293	-1.98132	0.659502	P46013	MKI67	P46013_MKI67_T1193t _1_MKI67	2	2	758.903	79.9641	-1.5	899000000	11.74	11.74	11.74	81.1	FN20190829_SAM_JurkatCD3CD28timecourse_IMAC_fxn07.21647.21647.2	99	1	1	1	0	0.031	2	0.06	2	0.098	2	0.134	2	0.037	2
P46013_MKI67_S1207s _1	0.262742	-0.1999	2.77294	10.5893	0.411408	0.61268	-1.09927	-0.986677	0.0873116	-0.814041	0.797989	1.25028	0.811212	0.433601	0.593227	-2.19079	-0.507474	-0.599547	-1.53868	-0.434672	P46013	MKI67	P46013_MKI67_S1207s _1_MKI67	6	3	537.303	79.9639	-1.5	261000000	14.69	14.69	14.69	89.6	FN20190829_SAM_JurkatCD3CD28timecourse_IMAC_fxn07.27437.27437.3	3.797	2	1	1	0	0.342	6	0.119	6	0.146	6	0.163	6	0.147	6
P46013_MKI67_T1233t _1	0.706067	-0.134255	0.758023	2.39861	0.0242437	0.805774	-1.133	-0.283926	0.575624	-2.58167	1.45348	1.20092	1.07554	-0.616677	1.95846	-1.75158	-0.963558	-0.683859	-1.63705	1.06919	P46013	MKI67	P46013_MKI67_T1233t _1_MKI67	2	4	592.061	79.9674	0.5	189000000	18.37	18.37	18.37	85.1	FN20190829_SAM_JurkatCD3CD28timecourse_IMAC_fxn02.25438.25438.4	1.438	2	1	1	0	0.053	2	0.022	2	0.059	2	0.032	2	0.057	2
P46013_MKI67_S1253s _1	0.176892	0.279542	3.97657	14.5438	-0.0365209	1.28914	-0.385486	0.236774	0.0351257	0.550446	-0.75049	0.0904805	1.4857	1.56096	0.820766	-0.104572	-0.995677	-0.0562076	0.428583	0.0449661	P46013	MKI67	P46013_MKI67_S1253s _1_MKI67	2	2	1242.09	79.9679	0.7	1820000000	13.19	13.19	13.19	80.4	FN20190829_SAM_JurkatCD3CD28timecourse_IMAC_fxn09.20128.20128.2	1.104	6	1	1	0	0.007	2	0.035	2	0.026	2	0.044	2	0.008	2
P46013_MKI67_S1291s _1	0.704732	-0.495895	0.762125	2.41624	0.24922	-0.970623	-0.916443	-0.270655	0.573292	-1.79089	0.71249	1.82606	-1.7318	-1.20445	0.0243792	-1.93459	0.346881	-1.16162	-1.96024	1.41893	P46013	MKI67	P46013_MKI67_S1291s _1_MKI67	2	2	678.361	79.9662	-0.1	196000000	9.28	9.28	9.28	76.9	FN20190829_SAM_JurkatCD3CD28timecourse_IMAC_fxn02.19556.19556.2	99	1	1	1	0	0.077	2	0.02	2	0.021	2	0.081	2	0.01	2
P46013_MKI67_T1298t _1	0.464803	-0.209806	1.51191	5.66433	0.468727	0.623217	-1.60918	-0.378074	0.271373	-1.41876	1.13048	1.69445	1.34898	-0.722669	1.24334	-1.93981	-2.22261	-0.665123	-1.96024	1.20409	P46013	MKI67	P46013_MKI67_T1298t _1_MKI67	2	3	408.218	79.9634	-2.4	262000000	10.77	10.77	10.77	72.9	FN20190829_SAM_JurkatCD3CD28timecourse_IMAC_fxn04.9650.9650.3	99	1	1	1	0	0.064	2	0.074	2	0.106	2	0.019	2	0.008	2
P46013_MKI67_T1315t _1	0.713372	-0.205549	0.740664	2.32413	-0.0519137	0.263512	-0.834646	-0.195946	0.585581	-0.837299	0.113998	0.567559	0.0638032	-0.289067	1.0158	-1.21304	-0.944287	-0.346613	-1.61597	1.22408	P46013	MKI67	P46013_MKI67_T1315t _1_MKI67	5	3	623.36	79.9631	-1.7	441000000	15.58	15.58	15.58	87	FN20190829_SAM_JurkatCD3CD28timecourse_IMAC_fxn09.32669.32669.3	99	1	1	1	0	0.064	5	0.096	5	0.103	5	0.197	5	0.073	5
P46013_MKI67_T1327t _1	0.280677	0.331905	2.60661	9.98838	1.28521	-0.31207	0.988697	-1.11728	0.100268	2.62819	1.97597	-0.74852	0.0455737	-0.664855	-0.316929	0.33986	1.91427	0.711962	-1.63002	-0.604544	P46013	MKI67	P46013_MKI67_T1327t _1_MKI67	8	2	864.961	79.9632	-1.8	1920000000	15.98	15.98	15.98	90.9	FN20190829_SAM_JurkatCD3CD28timecourse_IMAC_fxn06.26451.26451.2	2.594	3	1	1	0	0.645	8	0.302	8	0.157	8	0.438	8	0.206	8
P46013_MKI67_T1335t _1	0.219546	-0.374121	3.27835	12.3303	-0.752144	0.609284	-0.957089	-0.407739	0.0584752	-1.17067	-0.674491	-0.411275	0.638032	0.799753	0.390067	-1.87184	0.218407	-1.21783	-0.695569	-0.119909	P46013	MKI67	P46013_MKI67_T1335t _1_MKI67	3	4	732.148	79.9687	0.8	157000000	13.57	13.57	13.57	72.9	FN20190829_SAM_JurkatCD3CD28timecourse_IMAC_fxn07.28277.28277.4	1.312	2	1	1	0	0.062	3	0.15	3	0.038	3	0.065	3	0.03	3
P46013_MKI67_T1359t _1	0.844362	0.0309521	0.443515	1.10828	0.332322	0.267925	-0.161365	-0.337402	0.774768		0.294496	0.370147	0.437508	-0.0481779	0.414446	-0.172544	-0.648796	0.337245	-1.19441	0.519608	P46013	MKI67	P46013_MKI67_T1359t _1_MKI67	1	3	775.062	79.9657	-0.3	261000000	14.93	14.93	14.93	79.3	FN20190829_SAM_JurkatCD3CD28timecourse_IMAC_fxn11.21384.21384.3	1.2	2	1	1	0	0	1	0	1	0	1		0	0	1
P46013_MKI67_S1376s _1	0.570636	0.054753	1.12914	4.01521	-0.205123	0.0706871	-0.207987	0.814775	0.396716	0.64348	-1.04499	-0.213863	0.455737	-0.41433	0.170654	-0.0313717	-0.199135	-0.393453	0.850139	0.779412	P46013	MKI67	P46013_MKI67_S1376s _1_MKI67	4	2	1129.98	79.964	-1	9040000000	10.41	10.41	10.41	72.4	FN20190829_SAM_JurkatCD3CD28timecourse_IMAC_fxn06.15761.15903.2	1.104	7	1	1	0	0.043	4	0.108	4	0.078	4	0.036	4	0.092	4
P46013_MKI67_S1451s _1	0.0726389	1.34208	7.83692	23.9511	3.65528	-1.30688	3.30524	-1.09901	0.00402618	3.58178	6.17492	1.20915	-1.77737	-1.38752	-0.755755	1.4431	5.65287	2.81975	-0.154571	-2.04346	P46013	MKI67	P46013_MKI67_S1451s _1_MKI67	5	3	528.62	79.9677	0.9	1080000000	15.51	15.51	15.51	91.3	FN20190829_SAM_JurkatCD3CD28timecourse_IMAC_fxn07.21071.21071.3	1.599	3	1	1	0	0.695	5	0.347	5	0.293	5	0.359	5	0.224	5
P46013_MKI67_T1503t _1	0.667117	0.250281	0.86405	2.83064	-1.12266	1.50391	-0.404948	0.725624	0.521118		-1.10198	-1.14334	2.44275	-0.539593	2.60857	-1.02481	-0.321186	0.131151	-2.39585	3.8471	P46013	MKI67	P46013_MKI67_T1503t _1_MKI67	1	3	856.116	79.9637	-1	109000000	16.92	16.92	16.92	89.4	FN20190829_SAM_JurkatCD3CD28timecourse_IMAC_fxn02.14250.14250.3	2.17	6	1	1	0	0	1	0	1	0	1		0	0	1
P46013_MKI67_Y1552y _1	0.20708	-0.0587248	3.62437	12.9541	0.305688	-4.52519	2.60644	-0.136616	0.0506514	1.55831	-0.978487	0.337245	-6.19802		-2.85236	5.11358	3.31464	-0.608915	2.14994	-2.42317	P46013	MKI67	P46013_MKI67_Y1552y _1_MKI67	1	3	636.335	79.9659	-0.2	11800000	17.32	17.32	17.32	80	FN20190829_SAM_JurkatCD3CD28timecourse_IMAC_fxn01.27088.27088.3	17.321	2	1	1	0	0	1	0	1	0	1	0	1	0	1
P46013_MKI67_T1557t _1	0.270226	-0.374701	2.70323	10.3392	-0.562866	0.681178	-1.71741	0.337792	0.0924868	-0.821793	-0.636491	-0.230314	0.88413	-0.587771	1.74717	-2.1751	-1.61878	-1.35835	-1.3279	2.00349	P46013	MKI67	P46013_MKI67_T1557t _1_MKI67	4	2	953.999	79.9671	0.4	252000000	16.68	16.68	16.68	92	FN20190829_SAM_JurkatCD3CD28timecourse_IMAC_fxn06.29243.29243.2	9.821	2	1	1	0	0.104	4	0.09	4	0.075	4	0.068	4	0.06	4
P46013_MKI67_S1628s _1	0.664199	-0.0609344	0.866772	2.86915	0.836918	-0.420864	0.225127	-1.29691	0.516517	-1.16292	2.73596	0.937707	-0.902359	-0.587771	0.227539	-1.59995	2.20976	0.0655755	-1.74946	-0.844363	P46013	MKI67	P46013_MKI67_S1628s _1_MKI67	2	2	571.304	79.9655	-0.7	318000000	8.39	1.39	1.39	79.8	FN20190829_SAM_JurkatCD3CD28timecourse_IMAC_fxn01.9490.9490.2	1.184	2	1	1	0	0.388	2	0.662	2	0.127	2	0.105	2	0.029	2
P46013_MKI67_S1679s _1	0.176695	0.192415	3.98401	14.5663	-0.264817	1.39834	-0.591157	0.244737	0.0349441	-0.341122	-0.313496	-0.139833	0.647147	1.89821	1.64966	-1.64178	-0.468932	0.337245	0.189701	0.299774	P46013	MKI67	P46013_MKI67_S1679s _1_MKI67	6	2	674.342	79.9657	-0.5	4000000000	11.59	11.59	11.59	85.7	FN20190829_SAM_JurkatCD3CD28timecourse_IMAC_fxn09.20214.20214.2	99	1	1	1	0	0.571	6	0.124	6	0.14	6	0.244	6	0.047	6
P46013_MKI67_S1689s _1	0.296888	-0.233171	2.46306	9.45814	0.762719	-1.58224	0.900939	-1.40456	0.113288	-0.449661	2.68846	0.049353	-2.96229	-1.89821	0.11377	0.0209144	2.34466	0.337245	-0.955529	-1.8536	P46013	MKI67	P46013_MKI67_S1689s _1_MKI67	2	3	610.331	79.9633	-1.6	163000000	12.98	12.98	12.98	79.5	FN20190829_SAM_JurkatCD3CD28timecourse_IMAC_fxn12.23863.23863.3	1.876	4	1	1	0	0.089	2	0.119	2	0.018	2	0.046	2	0.097	2
P46013_MKI67_T1691t _1	0.475178	0.00754662	1.4678	5.47708	1.25844	-0.237735	-0.298556	-1.04171	0.28333	-0.612469	3.15396	1.23382	0.00911474	-0.616677	-0.105643	-1.40127	1.0021	-0.4965	-1.57381	-0.509615	P46013	MKI67	P46013_MKI67_T1691t _1_MKI67	5	3	610.332	79.9658	-0.3	236000000	13.74	13.74	13.74	79.8	FN20190829_SAM_JurkatCD3CD28timecourse_IMAC_fxn11.22756.22756.3	1.156	4	1	1	0	0.588	5	0.545	5	0.12	5	0.346	5	0.28	5
P46013_MKI67_T1719t _1	0.358835	-0.336428	2.09478	7.83747	-0.0523585	0.0729618	-1.05415	-0.158006	0.164533	-0.58921	0.484493		-0.36459	-0.269796	0.853271	-1.40127	-0.674491	-1.08668	-0.505868	0.189857	P46013	MKI67	P46013_MKI67_T1719t _1_MKI67	1	3	961.828	79.9767	3.6	51100000	17.98	17.98	17.98	75.6	FN20190829_SAM_JurkatCD3CD28timecourse_IMAC_fxn01.34430.34430.3	2.912	4	1	1	0	0	1	0	1	0	1	0	1	0	1
P46013_MKI67_T1728t _1	0.293057	-0.2265	2.58251	9.6004	0.818321	0.0311679	-1.11027	-0.332171	0.109638		0.427494	1.20915	0.291672	-0.279432	0.0812639	-1.92936	-0.314762	-1.08668	-1.08902	0.424679	P46013	MKI67	P46013_MKI67_T1728t _1_MKI67	1	2	688.832	79.9688	1.8	39600000	10.3	10.3	10.3	74.3	FN20190829_SAM_JurkatCD3CD28timecourse_IMAC_fxn05.12578.12578.2	3.003	2	1	1	0	0	1	0	1	0	1		0	0	1
P46013_MKI67_S1740s _1	0.707613	0.268226	0.75781	2.38052	1.77407	-0.789069	0.827015	-0.489865	0.578027	2.55066	0.997486		-2.62505	1.12736	-0.869524	2.78162	1.88215	-2.18273	1.46842	-2.44815	P46013	MKI67	P46013_MKI67_S1740s _1_MKI67	1	4	666.609	79.9538	-4.7	7010000	14.9	14.9	14.9	75.2	FN20190829_SAM_JurkatCD3CD28timecourse_IMAC_fxn05.18970.18970.4	5.93	5	1	1	0	0	1	0	1	0	1	0	1	0	1
P46013_MKI67_T1764t _1	0.871143	0.0488028	0.381737	0.878636	0.841411	-0.160071	-0.257165	-0.367847	0.816839	-0.907074	2.03297	1.39833	-1.69534	0.857567	0.357561	-0.512404	0.790118	-1.04921	1.29277	-2.02847	P46013	MKI67	P46013_MKI67_T1764t _1_MKI67	7	2	997.506	79.9666	0.2	1430000000	13.79	13.79	13.79	83.2	FN20190829_SAM_JurkatCD3CD28timecourse_IMAC_fxn02.24785.24785.2	99	1	1	1	0	0.156	6	0.239	6	0.108	6	0.128	6	0.127	6
P46013_MKI67_T1801t _1	0.475035	-0.371036	1.46862	5.48061	-0.181191	0.77021	-1.25548	-1.04101	0.2831	-0.775277	0.132998	0.098706	1.71357	-0.857567	1.45462	-2.09144	-1.61878	-0.0562076	-2.83146	0.749434	P46013	MKI67	P46013_MKI67_T1801t _1_MKI67	3	3	624.341	79.9681	0.9	415000000	17.36	17.36	17.36	86.4	FN20190829_SAM_JurkatCD3CD28timecourse_IMAC_fxn07.27497.27497.3	6.879	2	1	1	0	0.492	3	0.268	3	0.128	3	0.177	3	0.102	3
P46013_MKI67_T1849t _0	0.370827	0.397526	2.01746	7.54561	-0.0669283	1.33334	-0.614586	0.702595	0.17597	-1.43426	0.303996	0.929481	0.264327	2.63051	1.10519	-1.03004	-0.199135		0.730698	0.674491	P46013	MKI67	P46013_MKI67_T1849t _0_MKI67	1	3	812.046	79.9639	-1	65500000	11.31	11.31	11.31	77.1	FN20190829_SAM_JurkatCD3CD28timecourse_IMAC_fxn12.22901.22901.3	0.651	4	1	0	1	0	1	0	1		0	0	1	0	1
P46013_MKI67_S1861s _1	0.211113	-0.317384	3.39799	12.7246	0.100214	0.997739	-1.24632	-1.52307	0.0533993	0.573705	-0.379995	0.106931	0.53777	1.51279	0.942662	-1.61564	-2.35751	0.234198	-0.323193	-2.72294	P46013	MKI67	P46013_MKI67_S1861s _1_MKI67	2	3	666.325	79.9646	-0.9	2580000000	13.32	13.32	13.32	80.8	FN20190829_SAM_JurkatCD3CD28timecourse_IMAC_fxn05.13161.13161.3	2.87	5	1	1	0	0.083	2	0.064	2	0.018	2	0.141	2	0.031	2
P46013_MKI67_T1923t _1	0.302222	-0.193942	2.4202	9.29767	0.0231953	0.439827	-0.920115	-0.38104	0.117553	0.612469	-0.674491	0.131608	0.938818	0.510686	-0.130022	-1.35944	-0.520321	-0.880585	-0.597205	-0.164876	P46013	MKI67	P46013_MKI67_T1923t _1_MKI67	4	2	814.911	79.9668	0.3	703000000	17.05	17.05	17.05	78.3	FN20190829_SAM_JurkatCD3CD28timecourse_IMAC_fxn11.21370.21370.2	17.05	2	1	1	0	0.641	4	0.128	4	0.033	4	0.185	4	0.167	4
P46013_MKI67_S1937s _1	0.290926	-0.0339245	2.52091	9.67314	0.94381	-0.501806	0.179138	-1.1183	0.107817	0.0930332	1.95697	0.781422	-0.701835	-0.616677	-0.186907	0.428746	0.989253	-0.880585	-1.63705	-0.599547	P46013	MKI67	P46013_MKI67_S1937s _1_MKI67	8	3	555.652	79.9679	0.9	1250000000	14.25	14.25	14.25	90.7	FN20190829_SAM_JurkatCD3CD28timecourse_IMAC_fxn3and10_3plus.31067.31196.3	99	1	1	1	0	0.66	8	0.267	8	0.227	8	0.323	8	0.108	8
P46013_MKI67_T1963t _0	0.148897	0.211458	4.62254	16.4187	0.56753	1.85081	-1.70025	0.0858727	0.0228102	-1.56606	1.31098	1.95767	1.7956	1.41643	2.3404	-2.71888	-1.32329	-1.05858	0.196726	-0.0249811	P46013	MKI67	P46013_MKI67_T1963t _0_MKI67	2	3	835.053	79.9658	-0.2	272000000	17.32	17.32	17.32	79.8	FN20190829_SAM_JurkatCD3CD28timecourse_IMAC_fxn07.21951.21951.3	0.698	4	1	0	1	0.08	2	0.073	2	0.053	2	0	2	0.11	2
P46013_MKI67_S1983s _1	0.107136	-0.0126062	6.02565	20.0236	-0.826763	-0.00725414	1.64251	-1.28208	0.00994573	-0.759771	-0.807489	-0.91303	0.0273442	-0.105991	0.0568848	0.606519	1.09846	3.22257	-1.37006	-1.1941	P46013	MKI67	P46013_MKI67_S1983s _1_MKI67	6	4	613.835	79.9697	1.4	3580000000	16.54	16.54	16.54	81.9	FN20190829_SAM_JurkatCD3CD28timecourse_IMAC_fxn11.18586.18586.4	1.892	3	1	1	0	0.296	6	0.322	6	0.093	6	0.094	6	0.16	6
P46013_MKI67_S2002s _1	0.586679	-0.311864	1.09243	3.80307	-0.46136	-1.88757	1.55618	0.407895	0.416574	1.92269	-0.797989	-2.50878	0.920589	-4.10476	-2.47855	1.39081	1.72156		-1.7073	2.5231	P46013	MKI67	P46013_MKI67_S2002s _1_MKI67	1	3	509.327	79.9657	-0.4	52100000	9.69	9.69	9.69	77.3	FN20190829_SAM_JurkatCD3CD28timecourse_IMAC_fxn05.24594.24594.3	99	1	1	1	0	0	1	0	1		0	0	1	0	1
P46013_MKI67_T2085t _1	0.211113	-0.215727	3.40039	12.7325	-0.41014	0.780802	-0.85632	-0.458014	0.0533027	-1.00011	-0.674491	0.444177	0.856786	1.33935	0.146275	-0.75292	-0.738728	-1.07731	-0.611257	-0.30477	P46013	MKI67	P46013_MKI67_T2085t _1_MKI67	2	4	633.545	79.9642	-0.8	541000000	12.41	12.41	12.41	68.1	FN20190829_SAM_JurkatCD3CD28timecourse_IMAC_fxn05.20092.20092.4	1.138	5	1	1	0	0.155	2	0.06	2	0.02	2	0.039	2	0	2
P46013_MKI67_S2105s _1	0.38255	-0.470114	1.90128	7.27587	0.584427	-0.175111	-1.65124	-0.722736	0.187246	0.310111	0.579492	0.863677	-0.446622	0.32761	-0.40632	-2.53065	-2.35751	-0.0655755	1.22251	-2.66799	P46013	MKI67	P46013_MKI67_S2105s _1_MKI67	4	2	906.407	79.9642	-1.2	1740000000	11.54	11.54	11.54	66.2	FN20190829_SAM_JurkatCD3CD28timecourse_IMAC_fxn04.13983.14121.2	11.543	6	1	1	0	0.393	4	0.335	4	0.031	4	0.019	4	0.069	4
P46013_MKI67_S2135s _1	0.236868	0.170462	3.17944	11.5854	0.107447	2.71267	-2.32554	0.164173	0.0694156	-2.97706	3.19196		2.05993	2.33181	3.74627	-3.85871	-1.96566	-1.15226	0.807984	-0.479638	P46013	MKI67	P46013_MKI67_S2135s _1_MKI67	1	3	604.342	79.9689	1.4	7010000	13.38	13.38	13.38	80	FN20190829_SAM_JurkatCD3CD28timecourse_IMAC_fxn04.27740.27740.3	99	1	1	1	0	0	1	0	1	0	1	0	1	0	1
P46013_MKI67_T2203t _1	0.770501	0.0862323	0.606477	1.75135	-0.186098	0.48085	-0.293618	0.669885	0.668136	-1.44201	-0.218497	1.10222		0.17344	0.78826	-0.899321	-0.571711	0.590179	0.850139	0.48963	P46013	MKI67	P46013_MKI67_T2203t _1_MKI67	1	4	703.866	79.9514	-5.3	10700000	10.05	10.05	10.05	62.5	FN20190829_SAM_JurkatCD3CD28timecourse_IMAC_fxn3and10_3plus.19493.19493.4	2.765	4	1	1	0	0	1	0	1	0	1	0	1	0	1
P46013_MKI67_T2207t _1	0.314114	-0.0202251	2.39903	8.95276	-0.376718	1.44161	-0.852826	-0.607588	0.127269	-1.40325		0.649814	1.52216	2.64015	0.162528	-1.32807	-1.46461	0.234198	-0.920399	-0.294777	P46013	MKI67	P46013_MKI67_T2207t _1_MKI67	1	4	703.869	79.9639	-0.9	73800000	10.68	10.68	10.68	61.5	FN20190829_SAM_JurkatCD3CD28timecourse_IMAC_fxn04.22620.22620.4	1.17	4	1	1	0	0	1	0	1	0	1	0	1		0
P46013_MKI67_S2223s _1	0.478876	-0.631011	1.4514	5.40726	-0.620636	-0.305858	-0.0445303	-2.01403	0.287921	-0.922579	-0.379995	-0.559334	0.0729179	-0.616677	-0.373814	-1.5163	-1.25905	2.64176	-0.695569	-3.33248	P46013	MKI67	P46013_MKI67_S2223s _1_MKI67	9	3	897.83	79.9687	0.9	2340000000	18.63	18.63	18.63	78.3	FN20190829_SAM_JurkatCD3CD28timecourse_IMAC_fxn07.24237.24237.3	3.921	4	1	1	0	0.512	9	0.368	9	0.138	9	0.13	9	0.18	9
P46013_MKI67_T2268t _1	0.86212	-0.364143	0.401395	0.951907	-1.26993	0.291724	-0.870528	0.317417	0.803173	-3.73683	1.19698		0.437508	-1.25263	1.69029	-2.96462	0.00642372	0.346613	-1.72838	2.36322	P46013	MKI67	P46013_MKI67_T2268t _1_MKI67	1	3	695.362	79.9667	0.2	171000000	10.23	10.23	10.23	70.2	FN20190829_SAM_JurkatCD3CD28timecourse_IMAC_fxn11.13148.13148.3	99	1	1	1	0	0	1	0	1	0	1	0	1	0	1
P46013_MKI67_S2299s _1	0.158458	0.421214	4.3964	15.7797	2.64963	-1.2989	1.15986	-1.44922	0.026426	1.6901	5.20593	1.05286	-2.19665	-0.944287	-0.755755	-0.261431	3.03842	0.702595	-0.81501	-2.08343	P46013	MKI67	P46013_MKI67_S2299s _1_MKI67	5	3	550.308	79.9691	1.7	1240000000	15.79	15.79	15.79	91.6	FN20190829_SAM_JurkatCD3CD28timecourse_IMAC_fxn04.27337.27623.3	99	1	1	1	0	0.335	5	0.304	5	0.119	5	0.06	5	0.086	5
P46013_MKI67_S2344s _1	0.627536	-0.3268	0.96583	3.30134	0.492684	0.422013	-1.14479	-1.45226	0.467591	-0.395391	0.598492	1.27495	0.0273442	1.05991	0.178781	-2.36856	-2.62088	1.55508	0.737724	-3.64225	P46013	MKI67	P46013_MKI67_S2344s _1_MKI67	3	3	660.002	79.9646	-0.9	2690000000	15.11	15.11	15.11	83.2	FN20190829_SAM_JurkatCD3CD28timecourse_IMAC_fxn06.16800.16944.3	7.081	4	1	1	0	0.507	3	0.395	3	0.073	3	0.104	3	0.171	3
P46013_MKI67_T2352t _1	0.134428	0.173731	5.34927	17.5385	-1.7676	-0.930802	2.39553	0.857556	0.017626	-0.379886	-2.29897	-2.62393	-0.455737		-1.40587	2.27967	3.41742	1.4895	-0.807984	2.5231	P46013	MKI67	P46013_MKI67_T2352t _1_MKI67	1	4	670.605	79.9608	-2.1	782000000	14.32	14.32	14.32	76.1	FN20190829_SAM_JurkatCD3CD28timecourse_IMAC_fxn12.17640.17777.4	1.539	4	1	1	0	0	1	0	1	0	1	0	1	0	1
P46013_MKI67_S2395s _0	0.780445	-0.533878	0.583411	1.65754	-0.130939	-1.63985	-0.643044	0.629837	0.682725	-2.92279	0.341995	2.18798	-2.05082	-2.28363	-0.5851	-1.87707	0.590982		-2.33261	3.59229	P46013	MKI67	P46013_MKI67_S2395s _0_MKI67	1	3	719.38	79.9646	-0.8	15700000	9.51	9.51	9.51	60.3	FN20190829_SAM_JurkatCD3CD28timecourse_IMAC_fxn01.15635.15635.3	0.99	2	1	0	1	0	1	0	1		0	0	1	0	1
P46013_MKI67_T2406t _1	0.381533	-0.132459	1.90672	7.29782	-0.0778175	1.20162	-1.2268	-0.57402	0.186302	-1.8219	0.987986	0.600461	1.59508	0.32761	1.68216	-1.96073	-1.09203	-0.627651	-2.00239	0.854355	P46013	MKI67	P46013_MKI67_T2406t _1_MKI67	2	3	643.348	79.9669	0.3	697000000	16.57	16.57	16.57	84.1	FN20190829_SAM_JurkatCD3CD28timecourse_IMAC_fxn11.22641.22641.3	5.737	2	1	1	0	0.022	2	0.014	2	0.078	2	0.068	2	0.095	2
P46013_MKI67_T2426t _1	0.634426	-0.205265	0.946105	3.21514	-0.727846	0.478131	-0.227299	-0.413438	0.476965	-1.48078	-0.455994	-0.246765	1.16669	-0.366152	0.633859	-1.15029	0.449661	0.0187359	-1.4614	0.634521	P46013	MKI67	P46013_MKI67_T2426t _1_MKI67	4	2	582.311	79.9673	0.9	626000000	9.59	9.59	9.59	72.1	FN20190829_SAM_JurkatCD3CD28timecourse_IMAC_fxn07.4278.4278.2	99	1	1	1	0	0.759	4	0.22	4	0.108	4	0.452	4	0.124	4
P46013_MKI67_S2466s _1	0.350287	-0.38157	2.09889	8.06314	-0.70453	0.26808	-0.282268	-1.02056	0.156202	-0.302358	-1.05449	-0.756746	0.100262	0.65522	0.0487584	-0.867949	-0.925016	0.946161	-0.597205	-1.44391	P46013	MKI67	P46013_MKI67_S2466s _1_MKI67	8	4	626.833	79.9689	1	2550000000	16.46	16.46	16.46	79.6	FN20190829_SAM_JurkatCD3CD28timecourse_IMAC_fxn02.21143.21143.4	2.381	4	1	1	0	0.331	8	0.244	8	0.139	8	0.079	8	0.147	8
P46013_MKI67_S2471s _1	0.138612	-0.0388422	5.19684	17.1726	3.86186	-3.30283	1.68994	-1.63673	0.0191752	3.58178	4.14194		-5.9975	-2.24509	-1.66591	1.21827	3.75788	0.0936793	0.913373	-4.18684	P46013	MKI67	P46013_MKI67_S2471s _1_MKI67	1	2	729.375	79.9655	-0.6	192000000	9.77	9.77	9.77	78.6	FN20190829_SAM_JurkatCD3CD28timecourse_IMAC_fxn11.15923.15923.2	9.766	2	1	1	0	0	1	0	1	0	1	0	1	0	1
P46013_MKI67_S2505s _0	0.215348	0.485748	3.33041	12.5027	0.926169	-0.509867	1.13625	0.342788	0.0561996	2.00021	0.71249	0.065804	-0.227868	-0.00963558	-1.2921	1.81433	1.07919	0.515236	0.0210778	0.664498	P46013	MKI67	P46013_MKI67_S2505s _0_MKI67	4	3	772.364	79.9633	-1.3	839000000	14.53	14.53	14.53	78.5	FN20190829_SAM_JurkatCD3CD28timecourse_IMAC_fxn05.9770.9770.3	0.014	8	1	0	1	0.717	4	0.248	4	0.113	4	0.214	4	0.052	4
P46013_MKI67_S2528s _1	0.188306	0.0536756	3.77889	13.938	-1.00775	1.43739	-0.481445	0.372922	0.0403829	-1.46527	-0.208997	-1.34898	1.80472	0.703398	1.80406	-1.53721	-0.815813	0.908689	0.0913373	0.654506	P46013	MKI67	P46013_MKI67_S2528s _1_MKI67	2	2	787.452	79.9664	0.1	993000000	10.76	10.76	10.76	84.3	FN20190829_SAM_JurkatCD3CD28timecourse_IMAC_fxn09.14886.14886.2	99	1	1	1	0	0.147	2	0.161	2	0.143	2	0.15	2	0.197	2
P46013_MKI67_S2542s _0	0.163111	0.479576	4.29433	15.4853	2.06922	-0.997374	1.16317	-0.714851	0.0282795	0.907074	4.25594	1.04464	-0.920589	-1.137	-0.934535	0.726777	2.33181	0.430925	0.0491816	-1.47888	P46013	MKI67	P46013_MKI67_S2542s _0_MKI67	5	3	593.982	79.9653	-0.6	841000000	13.5	13.5	9.64	82.8	FN20190829_SAM_JurkatCD3CD28timecourse_IMAC_fxn09.18829.18829.3	0	3	1	0	1	0.077	5	0.078	5	0.099	5	0.04	5	0.103	5
P46013_MKI67_S2588s _1	0.114116	-0.000843858	5.70167	19.2413	-1.1103	-0.112433	1.39909	-0.269172	0.0119088	-0.72876	-1.06399	-1.53817	0.0273442	0.317974	-0.682617	0.847035	1.56096	1.78927	-1.06794	0.5296	P46013	MKI67	P46013_MKI67_S2588s _1_MKI67	3	3	904.148	79.9617	-1.7	1070000000	17.55	17.55	17.55	79.4	FN20190829_SAM_JurkatCD3CD28timecourse_IMAC_fxn06.22611.22611.3	5.408	6	1	1	0	0.415	3	0.43	3	0.059	3	0.032	3	0.132	3
P46013_MKI67_S2638s _1	0.289572	-0.222647	2.53285	9.71728	0.202319	1.17906	-1.74158	-0.684249	0.106726	-0.969096	1.26348	0.312569	0.300786	1.98493	1.25146	-2.24307	-2.11983	-0.861849	1.22954	-2.59804	P46013	MKI67	P46013_MKI67_S2638s _1_MKI67	2	2	770.886	79.9656	-0.5	1800000000	12.4	8.74	7.09	82.3	FN20190829_SAM_JurkatCD3CD28timecourse_IMAC_fxn05.15500.15500.2	99	1	1	1	0	0.131	2	0.016	2	0.018	2	0.077	2	0.018	2
P46013_MKI67_S2708s _1	0.397964	-0.0994046	1.82243	6.95585	-0.107343	-0.373797	-0.373337	0.734992	0.201565	-0.22483	-0.417994	0.320794	-0.382819	-0.616677	-0.121896	-0.230059	-0.674491	-0.215462	0.245908	1.22408	P46013	MKI67	P46013_MKI67_S2708s _1_MKI67	3	2	1241.63	79.969	1.1	2700000000	16.5	16.5	16.5	78.9	FN20190829_SAM_JurkatCD3CD28timecourse_IMAC_fxn12.26666.26804.2	8.645	5	1	1	0	0.078	3	0.129	3	0.067	3	0.049	3	0.11	3
P46013_MKI67_S2719s _0	0.0809807	0.407663	7.30994	22.8787	3.02825	-1.97926	1.24153	-1.19363	0.00515382	3.4965	4.00895	1.5793	-2.97141	-1.19481	-1.77155	0.993436	2.99345	-0.262302	0.210778	-2.59804	P46013	MKI67	P46013_MKI67_S2719s _0_MKI67	4	3	828.09	79.9657	-0.3	398000000	18.04	18.04	18.04	91.2	FN20190829_SAM_JurkatCD3CD28timecourse_IMAC_fxn01.26746.26886.3	0	5	1	0	1	0.437	4	0.275	4	0.182	4	0.416	4	0.13	4
P46013_MKI67_S2783s _0	0.104434	0.208083	6.12279	20.2529	2.2007	-1.56158	1.25945	-1.7034	0.00943422	2.75999	2.88796	0.954158	-2.9076	-1.02137	-0.755755	1.34375	1.98493	0.449661	-0.0843113	-3.32249	P46013	MKI67	P46013_MKI67_S2783s _0_MKI67	4	3	569.962	79.9635	-1.7	3150000000	12.47	12.47	12.47	76.7	FN20190829_SAM_JurkatCD3CD28timecourse_IMAC_fxn3and10_3plus.9166.9166.3	0	4	1	0	1	0.195	4	0.239	4	0.086	4	0.228	4	0.171	4
P46013_MKI67_S2814s _1	0.131618	0.147803	5.44198	17.7578	1.09473	1.61979	-2.70005	-0.632725	0.0167581	0.457413	1.75748	1.06931	0.856786	1.11773	2.88487	-3.6914	-1.70871		0.807984	-2.07343	P46013	MKI67	P46013_MKI67_S2814s _1_MKI67	1	3	714.652	79.9609	-2.5	41000000	17.29	17.29	17.29	84.9	FN20190829_SAM_JurkatCD3CD28timecourse_IMAC_fxn04.13637.13637.3	1.222	3	1	1	0	0	1	0	1		0	0	1	0	1
P46013_MKI67_S2828s _1	0.549633	0.00947826	1.19714	4.3115	-0.102424	-0.899785	1.24269	-0.308595	0.370552	0.798535	0.218497	-1.32431	0.337245	-1.4357	-1.6009	3.62343	0.282644	-0.177991	-0.597205	-0.0199849	P46013	MKI67	P46013_MKI67_S2828s _1_MKI67	4	2	830.881	79.9693	1.8	6910000000	15.16	15.16	15.16	74.4	FN20190829_SAM_JurkatCD3CD28timecourse_IMAC_fxn3and10_2plus.10427.10427.2	1.188	6	1	1	0	0.816	4	0.189	4	0.173	4	0.296	4	0.122	4
P46013_MKI67_S2837s _1	0.0303826	0.483812	15.1991	32.9847	2.51784	-0.310064	-1.00596	0.113352	0.000502954	2.42662	2.59346	2.53345	-0.401049	-0.0578135	-0.471331	-0.653576		-1.35835	0.871217	-0.644513	P46013	MKI67	P46013_MKI67_S2837s _1_MKI67	1	2	945.459	79.9628	-1.8	1910000000	11.48	11.48	11.48	71.5	FN20190829_SAM_JurkatCD3CD28timecourse_IMAC_fxn05.16123.16123.2	1.21	6	1	1	0	0	1		0	0	1	0	1	0	1
P46013_MKI67_S2901s _1	0.0767001	0.927195	7.59089	23.4569	3.91234	-3.49004	4.06347	-1.62908	0.00451136	3.51976	7.4194	0.797873	-4.55737	-4.18184	-1.73092	3.33585	6.92477	1.92979	-0.365349	-2.89282	P46013	MKI67	P46013_MKI67_S2901s _1_MKI67	2	3	580.983	79.9699	2	1260000000	8.46	8.46	8.46	60.2	FN20190829_SAM_JurkatCD3CD28timecourse_IMAC_fxn3and10_3plus.18166.18166.3	99	1	1	1	0	0.076	2	0.07	2	0.119	2	0.027	2	0.102	2
P46013_MKI67_T2949t _1	0.0357045	-0.883134	13.6605	31.2401	-0.95775	1.02302	-1.98301	-2.01793	0.000751609	-0.961343		-0.954158	1.33987	0.819024	0.910156	-2.99599	-1.87573	-1.07731	-1.55273	-2.48313	P46013	MKI67	P46013_MKI67_T2949t _1_MKI67	1	2	635.825	79.9647	-1.3	496000000	10.17	10.17	10.17	84.9	FN20190829_SAM_JurkatCD3CD28timecourse_IMAC_fxn06.8807.8807.2	1.538	2	1	1	0	0	1	0	1	0	1	0	1		0
P46013_MKI67_T3007t _0	0.133802	-0.335925	5.38275	17.6179	4.27259	-3.09362	1.17528	-3.07471	0.0173064	4.19425	4.35094		-6.00661	-1.81149	-1.46275	0.684948	2.67227	0.168623	-0.0140519	-6.13537	P46013	MKI67	P46013_MKI67_T3007t _0_MKI67	1	2	651.838	79.9644	-1.5	1190000000	10.77	10.77	10.77	80	FN20190829_SAM_JurkatCD3CD28timecourse_IMAC_fxn07.11176.11176.2	0.259	3	1	0	1	0	1	0	1	0	1	0	1	0	1
P46013_MKI67_S3041s _1	0.0814941	-0.522573	7.26938	22.794	-0.813578	0.0915752	0.086548	-1.92097	0.00525536	-0.899321	-0.0854988	-1.45591	-0.36459	0.0867202	0.552595	0.235287	0.0899321	-0.0655755	-2.21317	-1.62877	P46013	MKI67	P46013_MKI67_S3041s _1_MKI67	4	2	764.417	79.9669	0.4	302000000	10.34	10.34	10.34	71.3	FN20190829_SAM_JurkatCD3CD28timecourse_IMAC_fxn02.23811.23811.2	1.11	2	1	1	0	0.57	4	0.215	4	0.123	4	0.158	4	0.084	4
P46013_MKI67_S3128s M3131m _1	0.765381	-0.124385	0.617196	1.80234	-0.314262	0.0423587	-0.468023	0.425772	0.660338	-0.0155055	0.322996	-1.25028	-0.255213	0.780482	-0.398193	-0.721548	-0.289067	-0.393453	-0.407505	1.25905	P46013	MKI67	P46013_MKI67_S3128s M3131m _1_MKI67	2	3	657.613	95.9484	-6.5	514000000	11.15	11.15	11.15	69	FN20190829_SAM_JurkatCD3CD28timecourse_IMAC_fxn04.14024.14024.3	1.134	2	1	1	0	0.22	2	0.057	2	0.038	2	0.145	2	0.24	2
P46013_MKI67_S538s T543t _2	0.373792	-0.196715	1.94954	7.47012	-0.0903766	0.328095	-0.865379	-0.140441	0.179055	-0.837299	-0.132998	0.699167	0.0273442	0.298703	0.658238	-0.758149	-1.30402	-0.533972	-0.0210778	-0.259804	P46013	MKI67	P46013_MKI67_S538s T543t _2_MKI67	5	3	613.992	159.932	-0.2	923000000	11.99	11.99	11.99	69	FN20190829_SAM_JurkatCD3CD28timecourse_IMAC_fxn09.26702.26985.3	99	2	2	2	0	0.082	5	0.113	5	0.044	5	0.058	5	0.071	5
P46013_MKI67_S579s S584s _2	0.427297	-0.27706	1.67315	6.34102	-0.0160431	-0.428789	0.0205825	-0.887455	0.232219	-0.0542694	-0.199497	0.205637	-0.437508	-0.905745	0.0568848	0.554233	0.256949	-0.749434	-0.730698	-1.04421	P46013	MKI67	P46013_MKI67_S579s S584s _2_MKI67	4	2	904.949	159.933	0.3	806000000	11.29	11.29	11.29	80.5	FN20190829_SAM_JurkatCD3CD28timecourse_IMAC_fxn11.22335.22335.2	6.802	3	2	2	0	0.14	4	0.063	4	0.08	4	0.077	4	0.07	4
P46013_MKI67_S1136s T1139t _1	0.213577	-0.0987716	3.35782	12.593	-0.183103	1.26872	-1.27708	-0.256057	0.055043	-0.147303	-0.237497	-0.16451	1.02997	1.32971	1.4465	-2.56202	-0.27622	-0.993	-1.4614	0.949283	P46013	MKI67	P46013_MKI67_S1136s T1139t _1_MKI67	2	4	691.348	159.935	0.7	385000000	8.79	8.79	8.79	60.4	FN20190829_SAM_JurkatCD3CD28timecourse_IMAC_fxn06.19399.19399.4	0.548	6	2	1	1	0.09	2	0.097	2	0.069	2	0.062	2	0.046	2
P46013_MKI67_S1253s S1256s _2	0.236428	0.150059	3.06352	11.6054	0.0766967	1.04988	-0.700383	0.186031	0.0690969	0.186066	-0.959487	1.00351	0.8659	1.19481	1.08894	-0.481032	-0.88005	-0.740066	0.526946	-0.154883	P46013	MKI67	P46013_MKI67_S1253s S1256s _2_MKI67	2	3	855.053	159.934	0.3	870000000	11.88	11.88	11.88	69	FN20190829_SAM_JurkatCD3CD28timecourse_IMAC_fxn07.21802.21802.3	3.573	6	2	2	0	0.102	2	0.005	2	0.025	2	0.01	2	0.03	2
P46013_MKI67_S1740s T1747t _0	0.155483	-0.198212	4.71655	15.9743	-0.291162	1.36674	-1.80581	-0.798616	0.0252682	-1.37999	0.341995	0.16451	1.668	0.74194	1.69029	-1.96073	-1.6509		-1.89701	0.299774	P46013	MKI67	P46013_MKI67_S1740s T1747t _0_MKI67	1	3	915.135	159.929	-1.2	7740000	9.46	9.46	9.46	69.1	FN20190829_SAM_JurkatCD3CD28timecourse_IMAC_fxn3and10_3plus.18002.18002.3	0.789	5	2	0	2	0	1	0	1		0	0	1	0	1
P46013_MKI67_S1861s T1869t _2	0.368358	-0.901663	1.98327	7.60512	-3.55359	-1.27199	1.19104	0.492675	0.173575	-0.814041	-4.91143	-4.9353	0.0273442	-2.33181	-1.51151	2.04962	2.46029	-0.936793	-3.80104	4.78639	P46013	MKI67	P46013_MKI67_S1861s T1869t _2_MKI67	3	3	692.98	159.93	-1.4	660000000	11.46	11.46	11.46	76.4	FN20190829_SAM_JurkatCD3CD28timecourse_IMAC_fxn04.13426.13426.3	2.609	5	2	2	0	0.606	3	0.496	3	0.024	3	0.04	3	0.372	3
P46013_MKI67_T2203t T2212t _1	0.975919	0.309201	0.131282	0.145927	0.484245	0.286112	0.323545	-0.189701	0.966957	-2.27156	2.07097	1.65332	-0.255213	-0.82866	1.94221	-1.43264	0.969982	1.43329	-0.189701		P46013	MKI67	P46013_MKI67_T2203t T2212t _1_MKI67	1	4	723.862	159.936	1.2	86600000	9.91	9.91	9.91	63.5	FN20190829_SAM_JurkatCD3CD28timecourse_IMAC_fxn02.22659.22659.4	0	4	2	1	1	0	1	0	1	0	1	0	1	0	1
P46013_MKI67_S2223s T2231t _2	0.0640639	-0.388289	8.42876	25.0961	-0.691541	1.42225	-1.33713	-1.22595	0.00309306	-0.240336	-0.674491	-1.1598	1.19403	0.732304	2.3404	-1.67316	-1.88857	-0.449661	-1.06794	-1.38396	P46013	MKI67	P46013_MKI67_S2223s T2231t _2_MKI67	5	5	655.144	159.931	-0.4	619000000	17.04	17.04	17.04	83.2	FN20190829_SAM_JurkatCD3CD28timecourse_IMAC_fxn06.24727.24727.5	2.501	4	2	2	0	0.163	5	0.194	5	0.057	5	0.07	5	0.082	5
P46013_MKI67_S2708s S2719s _1	0.0516463	0.65171	9.60863	27.2143	2.51094	-1.1449	1.19016	-0.249889	0.00189919	2.89178	2.65046	1.99057	-1.51305	-1.16591	-0.755755	0.428746	2.93564	0.206094	-0.0351297	-0.464649	P46013	MKI67	P46013_MKI67_S2708s S2719s _1_MKI67	3	3	854.745	159.931	-0.7	80800000	10	10	10	61.2	FN20190829_SAM_JurkatCD3CD28timecourse_IMAC_fxn07.29057.29057.3	0	5	2	1	1	0.186	3	0.148	3	0.096	3	0.116	3	0.037	3
P46013_MKI67_S2827s S2828s _0	0.350862	0.106549	2.15209	8.05158	0.0583961	0.931633	-0.6599	0.50337	0.156618	-0.209325	-0.199497	0.58401		0.481779	1.38149	-1.56858	-0.186288	-0.22483	0.562076	0.444664	P46013	MKI67	P46013_MKI67_S2827s S2828s _0_MKI67	1	4	675.081	159.927	-2.1	7090000	8.32	8.32	8.32	60.1	FN20190829_SAM_JurkatCD3CD28timecourse_IMAC_fxn06.22084.22084.4	0.475	6	2	0	2	0	1	0	1	0	1	0	1	0	1
P46013_MKI67_S1136s T1139t S1142s _0	0.572626	-0.187672	1.13519	3.98444	0.229825	0.375374	-1.17691	-0.161597	0.399536	-1.57381	1.35848	0.904805	0.53777	-0.134898	0.723249	-2.36856	-0.244101	-0.918057	-0.161597		P46013	MKI67	P46013_MKI67_S1136s T1139t S1142s _0_MKI67	1	3	948.116	239.897	-0.6	5990000	8.79	8.79	8.79	57	FN20190829_SAM_JurkatCD3CD28timecourse_IMAC_fxn02.20173.20173.3	0	6	3	0	3	0	1	0	1	0	1	0	1	0	1
P46013-2_MKI67_S131s _0	0.296687	0.222186	2.46638	9.47051	0.155019	-0.899917	1.92004	-0.540686	0.112966	1.51954	-0.379995	-0.674491	-1.62242	0.385423	-1.46275	3.545	2.17764	0.0374717	0.182675	-1.26405	P46013	MKI67	P46013-2_MKI67_S131s _0_MKI67	8	3	797.059	79.9612	-2.1	6910000000	15.77	15.77	15.77	78	FN20190829_SAM_JurkatCD3CD28timecourse_IMAC_fxn3and10_3plus.19303.19303.3	0	5	1	0	1	0.569	8	0.409	8	0.089	8	0.194	8	0.266	8
P46013-2_MKI67_S127s S131s _0	0.292015	-0.0816032	2.51073	9.63544	2.34492	-2.18027	0.741581	-1.80817	0.108757	2.12426	2.57446	2.33604	-5.00399	-0.0578135	-1.479	1.49538	1.63805	-0.908689	1.33493	-4.95126	P46013	MKI67	P46013-2_MKI67_S127s S131s _0_MKI67	2	4	703.589	159.931	-0.5	484000000	10.02	4.56	10.02	57.7	FN20190829_SAM_JurkatCD3CD28timecourse_IMAC_fxn07.20849.20849.4	0	6	2	0	2	0.3	2	0.252	2	0.112	2	0.079	2	0.066	2
E9PGC8_MAP1A_S25s _1	0.45204	0.271739	1.59385	5.88603	0.970297	-0.335932	0.0340897	0.841162	0.257868	0.325616	1.61498		-0.373704	0.154169	-0.78826	1.21304	-0.417542	-0.693227	1.03281	0.64951	E9PGC8	NotFound	E9PGC8_MAP1A_S25s _1_NotFound	1	3	905.457	79.9684	0.8	2500000	21.18	21.18	21.18	88.6	FN20190829_SAM_JurkatCD3CD28timecourse_IMAC_fxn11.34567.34567.3	99	1	1	1	0	0	1	0	1	0	1	0	1	0	1
E9PGC8_MAP1A_S355s _1	0.525049	-0.337487	1.27981	4.67018	-0.451427	-0.0180506	-0.32206	-0.66887	0.341179	-0.891568	-0.199497	-0.263216	0.0273442	-0.520321	0.438825	0.256202	-1.17554	-0.0468396	-0.618283	-0.719457	E9PGC8	NotFound	E9PGC8_MAP1A_S355s _1_NotFound	5	2	1398.66	79.9713	1.8	1180000000	16.87	16.87	16.87	79.7	FN20190829_SAM_JurkatCD3CD28timecourse_IMAC_fxn08.27402.27402.2	1.124	6	1	1	0	0.242	5	0.25	5	0.033	5	0.072	5	0.15	5
E9PGC8_MAP1A_T742t _1	0.0421982	0.125677	10.9657	29.4208	0.736741	-1.75229	2.94432	-2.20193	0.00114267	0.387638	0.341995	1.48059	-1.83206	-2.66906	-0.755755	1.61564	2.50525	4.71207	-2.96495	-1.43891	E9PGC8	NotFound	E9PGC8_MAP1A_T742t _1_NotFound	3	3	650.671	79.9654	-0.5	3680000000	16.91	16.91	16.91	86.1	FN20190829_SAM_JurkatCD3CD28timecourse_IMAC_fxn08.15186.15383.3	3.465	3	1	1	0	0.061	3	0.177	3	0.129	3	0.169	3	0.137	3
E9PGC8_MAP1A_S843s _1	0.866166	-0.0515588	0.393819	0.922417	0.0873347	-0.39758	0.426955	-0.458638	0.808646	1.00786	-0.531993	-0.213863	-0.109377	-0.32761	-0.755755	1.95027	-1.05349	0.384085	-1.34196	0.424679	E9PGC8	NotFound	E9PGC8_MAP1A_S843s _1_NotFound	5	3	750.72	79.9695	1.4	984000000	12.66	12.66	7.98	86.5	FN20190829_SAM_JurkatCD3CD28timecourse_IMAC_fxn06.20937.20937.3	99	1	1	1	0	0.744	5	0.816	5	0.053	5	0.24	5	0.197	5
E9PGC8_MAP1A_S850s _1	0.0746088	1.57179	7.68044	23.6381	1.79561	-1.04705	5.47021	-0.683312	0.00432706	5.15559	0.987986	-0.756746	0.0273442	-1.55133	-1.61715	7.80632	2.97418	5.63012	-0.597205	-0.769419	E9PGC8	NotFound	E9PGC8_MAP1A_S850s _1_NotFound	5	4	705.843	79.9726	2.2	1790000000	18.22	18.22	18.22	79.8	FN20190829_SAM_JurkatCD3CD28timecourse_IMAC_fxn05.21848.21848.4	3.014	3	1	1	0	0.987	5	0.955	5	0.174	5	0.431	5	0.291	5
E9PGC8_MAP1A_S882s _1	0.470927	-0.0622698	1.48824	5.56397	0.0154265	0.790321	-0.85228	-0.272685	0.277718	-0.527188	0.227997	0.345471	1.1758	1.3008	-0.105643	-1.16075	-1.2462	-0.149887	0.948503	-1.49387	E9PGC8	NotFound	E9PGC8_MAP1A_S882s _1_NotFound	9	4	607.568	79.9668	0.2	4420000000	15.29	15.29	15.29	83.4	FN20190829_SAM_JurkatCD3CD28timecourse_IMAC_fxn05.21232.21232.4	99	1	1	1	0	0.479	9	0.292	9	0.197	9	0.3	9	0.245	9
E9PGC8_MAP1A_S905s _1	0.345217	-0.260074	2.13063	8.1876	-0.322717	0.272529	-0.739946	-0.245205	0.151789	0.36438	-0.674491	-0.65804	0.0820327	0.597406	0.138149	-1.07187	-0.520321	-0.627651	-0.175649	-0.314762	E9PGC8	NotFound	E9PGC8_MAP1A_S905s _1_NotFound	8	3	995.438	79.9664	0	2640000000	24.73	24.73	24.73	94.8	FN20190829_SAM_JurkatCD3CD28timecourse_IMAC_fxn3and10_3plus.20143.20143.3	8.395	2	1	1	0	0.406	8	0.218	8	0.101	8	0.171	8	0.129	8
E9PGC8_MAP1A_Y919y _1	0.455687	-0.91963	1.57881	5.82528	2.73261	-3.16331	-0.352971	-2.05634	0.2615	3.44998		2.01525	-7.37382	0.809389	-2.9255	1.61041	0.0192712	-2.6886	1.84782	-5.9605	E9PGC8	NotFound	E9PGC8_MAP1A_Y919y _1_NotFound	1	2	690.852	79.9666	0.2	69500000	10.22	10.22	10.22	71.2	FN20190829_SAM_JurkatCD3CD28timecourse_IMAC_fxn12.15004.15004.2	99	1	1	1	0	0	1	0	1	0	1	0	1		0
E9PGC8_MAP1A_T930t _1	0.388282	-0.316808	1.91581	7.1567	-1.08522	-0.376798	-0.214373	0.823363	0.192456	0.0852804	-2.15647	-1.18447	0.264327	-1.32971	-0.0650112	-0.203916		-0.22483	0.217804	1.42892	E9PGC8	NotFound	E9PGC8_MAP1A_T930t _1_NotFound	1	3	625.344	79.9717	2.9	99100000	11.85	11.85	11.85	73.9	FN20190829_SAM_JurkatCD3CD28timecourse_IMAC_fxn08.14577.14577.3	99	1	1	1	0	0	1		0	0	1	0	1	0	1
E9PGC8_MAP1A_S1078s _0	0.999149	-0.0258525	0.0233256	0.00553344	-0.106695	0.0489403	-0.0767361	0.0191262	0.998727	-0.682244		0.468853	-0.200524	0.713033	-0.365688	0.360774	0.533169	-1.12415	0.0632335	-0.0249811	E9PGC8	NotFound	E9PGC8_MAP1A_S1078s _0_NotFound	1	3	1098.22	79.9806	4.3	1520000	17.87	17.87	17.87	82	FN20190829_SAM_JurkatCD3CD28timecourse_IMAC_fxn04.32422.32422.3	0	9	1	0	1	0	1	0	1	0	1	0	1		0
E9PGC8_MAP1A_S1112s _0	0.749544	0.133619	0.653432	1.95377	0.645739	-0.259502	-0.133728	0.356137	0.63771	-0.0465166	2.15647	-0.172735	-0.993507	0.231254	-0.0162528	0.167316	0.218407	-0.786906	0.632335	0.0799396	E9PGC8	NotFound	E9PGC8_MAP1A_S1112s _0_NotFound	3	3	629.001	79.9681	1	95300000	13.76	13.76	13.76	77.8	FN20190829_SAM_JurkatCD3CD28timecourse_IMAC_fxn12.27586.27717.3	0	7	1	0	1	0.084	3	0.015	3	0.028	3	0.075	3	0.148	3
E9PGC8_MAP1A_S1134s _0	0.329516	0.217962	2.22755	8.56423	-0.309102	-0.169576	0.906019	0.557782	0.13918	-0.170561	-0.674491	-0.082255	0.246098	-0.616677	-0.138149	1.35944	-0.10278	1.4614	0.316168	0.799396	E9PGC8	NotFound	E9PGC8_MAP1A_S1134s _0_NotFound	7	3	1078.86	79.9663	0	5260000000	24.74	24.74	24.74	94	FN20190829_SAM_JurkatCD3CD28timecourse_IMAC_fxn08.27292.27431.3	0	9	1	0	1	0.715	7	0.276	7	0.168	7	0.315	7	0.198	7
E9PGC8_MAP1A_S1147s _1	0.397796	-0.120515	1.82358	6.96056	-0.107311	0.234599	-1.0013	0.648182	0.201346	-0.403144	0.237497	-0.156284	-1.05731	0.867202	0.893903	-1.87707	-0.546016	-0.580811	0.751776	0.544589	E9PGC8	NotFound	E9PGC8_MAP1A_S1147s _1_NotFound	3	3	736.335	79.9573	-4.1	2750000000	11.45	11.45	11.45	72	FN20190829_SAM_JurkatCD3CD28timecourse_IMAC_fxn05.21433.21433.3	4.239	4	1	1	0	0.236	3	0.164	3	0.105	3	0.112	3	0.029	3
E9PGC8_MAP1A_S1154s _1	0.259315	-0.0637415	2.80799	10.7141	-0.255971	0.203183	-0.653647	0.709074	0.0848382	-0.155055	-0.398995	-0.213863	0.401049	-0.17344	0.381941	-1.03004	-0.237678	-0.693227	0.948503	0.469645	E9PGC8	NotFound	E9PGC8_MAP1A_S1154s _1_NotFound	2	4	692.842	79.9663	0	1820000000	14.42	14.42	14.42	70.1	FN20190829_SAM_JurkatCD3CD28timecourse_IMAC_fxn06.23252.23390.4	2.339	4	1	1	0	0.022	2	0.119	2	0.18	2	0.087	2	0.029	2
E9PGC8_MAP1A_S1202s _0	0.669819	-0.146626	0.856562	2.7988	-0.288224	0.0156143	-0.480839	0.404851	0.524953	0.441908	-0.664991	-0.641589		0.510686	-0.479457	-0.444432	-0.0706609	-0.927425	0.51992	0.289781	E9PGC8	NotFound	E9PGC8_MAP1A_S1202s _0_NotFound	1	4	872.411	79.9544	-3.4	39500000	18.6	18.6	18.6	76.3	FN20190829_SAM_JurkatCD3CD28timecourse_IMAC_fxn05.24382.24382.4	0	4	1	0	1	0	1	0	1	0	1	0	1	0	1
E9PGC8_MAP1A_S1224s _1	0.647576	-0.26547	0.910068	3.0578	-0.839263	-0.14913	-0.0485431	0.0953187	0.494562	-0.596963	-0.522493	-1.39833	0.483081	-0.337245	-0.593227	-0.538547	-0.693762	1.08668	-0.723672	0.91431	E9PGC8	NotFound	E9PGC8_MAP1A_S1224s _1_NotFound	5	2	830.406	79.9646	-1	10000000000	14.15	14.15	14.15	88.2	FN20190829_SAM_JurkatCD3CD28timecourse_IMAC_fxn08.17127.17272.2	1.987	3	1	1	0	0.897	4	0.329	4	0.134	4	0.345	4	0.038	4
E9PGC8_MAP1A_S1238s _1	0.252731	-0.144076	2.97646	10.9305	2.60218	-2.16188	-0.081806	-1.29902	0.0807134	4.75245	1.24448	1.80961	-1.85941	0.192712	-4.81895	1.75681		-1.92043	-1.57381	-1.02423	E9PGC8	NotFound	E9PGC8_MAP1A_S1238s _1_NotFound	1	4	788.639	79.9662	0	226000000	8.84	8.84	8.84	51.9	FN20190829_SAM_JurkatCD3CD28timecourse_IMAC_fxn3and10_3plus.16509.16509.4	8.84	6	1	1	0	0	1		0	0	1	0	1	0	1
E9PGC8_MAP1A_S1267s _1	0.13995	-0.503991	5.1583	17.079	-0.706738	-0.0353498	-1.04683	0.145749	0.0195928	-1.05438	-0.341995	-0.723844		0.0674491	-0.138149	-1.25487	-0.995677	-0.889953	0.386427	-0.0949283	E9PGC8	NotFound	E9PGC8_MAP1A_S1267s _1_NotFound	1	3	793.357	79.9629	-1.4	88300000	17.77	17.77	17.77	84	FN20190829_SAM_JurkatCD3CD28timecourse_IMAC_fxn05.22523.22523.3	6.159	3	1	1	0	0	1	0	1	0	1	0	1	0	1
E9PGC8_MAP1A_S1307s _1	0.209096	-0.388219	3.43684	12.8513	-0.583279	0.318879	0.0986278	-1.88654	0.0518643	-0.186066	-0.313496	-1.25028	0.929703	-0.346881	0.373814	-0.90455	-0.0642372	1.26467	-1.33493	-2.43816	E9PGC8	NotFound	E9PGC8_MAP1A_S1307s _1_NotFound	3	4	883.702	79.9709	1.3	401000000	22.82	22.82	18.76	89	FN20190829_SAM_JurkatCD3CD28timecourse_IMAC_fxn3and10_3plus.31276.31276.4	11.898	3	1	1	0	0.317	3	0.045	3	0.125	3	0.068	3	0.058	3
E9PGC8_MAP1A_S1384s _1	0.673565	-0.104	0.841054	2.75738	-0.334614	0.17826	-0.366331	0.212027	0.529983	-0.496177	-0.227997	-0.279667	0.0273442	-0.0289067	0.536342	-0.449661	-0.892897	0.243566	0.533972	-0.109917	E9PGC8	NotFound	E9PGC8_MAP1A_S1384s _1_NotFound	17	3	1145.24	79.9664	0	5940000000	19.61	19.61	19.61	88.2	FN20190829_SAM_JurkatCD3CD28timecourse_IMAC_fxn11.29752.30410.3	1.104	8	1	1	0	0.2	17	0.195	17	0.137	17	0.197	17	0.123	17
E9PGC8_MAP1A_S1398s _0	0.282571	0.535107	2.58872	9.9229	0.513218	0.733424	0.204239	0.766765	0.101791	0.209325	0.351495	0.978834	1.31252	1.05028	-0.162528	0.256202	-0.205559	0.562076	0.604231	0.929298	E9PGC8	NotFound	E9PGC8_MAP1A_S1398s _0_NotFound	4	3	1145.24	79.9656	-0.2	260000000	22.28	22.28	22.28	89.3	FN20190829_SAM_JurkatCD3CD28timecourse_IMAC_fxn12.28861.28861.3	0	8	1	0	1	0.202	4	0.233	4	0.148	4	0.14	4	0.202	4
E9PGC8_MAP1A_S1410s _1	0.250972	0.12839	2.88893	10.9999	0.690028	-0.615511	1.65649	-1.89037	0.0794339	0.255841	1.56748	0.246765	-0.246098	-2.33181	0.731376	0.632662	0.430389	3.90643	-2.15697	-1.62377	E9PGC8	NotFound	E9PGC8_MAP1A_S1410s _1_NotFound	3	3	657.665	79.9659	-0.2	8150000000	17.56	17.56	17.56	78.8	FN20190829_SAM_JurkatCD3CD28timecourse_IMAC_fxn07.22557.22825.3	3.621	3	1	1	0	0.039	2	0.149	2	0.047	2	0.16	2	0.046	2
E9PGC8_MAP1A_S1428s _1	0.817406	0.0528564	0.502561	1.33531	-0.376156	0.0356981	0.152267	0.564418	0.735307	-0.232583	-0.607992	-0.287892		-1.20445	1.27584	-0.198687	0.32761	0.327877	0.379401	0.749434	E9PGC8	NotFound	E9PGC8_MAP1A_S1428s _1_NotFound	1	4	786.131	79.9652	-0.3	37900000	13.01	13.01	13.01	52.5	FN20190829_SAM_JurkatCD3CD28timecourse_IMAC_fxn07.24710.24710.4	13.01	7	1	1	0	0	1	0	1	0	1	0	1	0	1
E9PGC8_MAP1A_S1436s _1	0.532661	0.129606	1.25251	4.55195	-0.177785	0.603348	-0.326724	0.564574	0.350594	0.170561	-0.341995	-0.361922	0.701835	0.0192712	1.08894	-0.909778	-0.847931	0.777538	0.674491	0.454657	E9PGC8	NotFound	E9PGC8_MAP1A_S1436s _1_NotFound	11	4	786.132	79.9712	1.5	3870000000	19.91	19.91	19.91	86.8	FN20190829_SAM_JurkatCD3CD28timecourse_IMAC_fxn07.23973.23973.4	1.147	7	1	1	0	0.532	11	0.239	11	0.134	11	0.287	11	0.098	11
E9PGC8_MAP1A_S1456s _1	0.563162	-0.151482	1.15354	4.12161	-0.543105	-0.0868928	0.0176777	0.0853262	0.387115	-0.217077	-0.655491	-0.756746	0.0273442	0.0289067	-0.316929	0.245745	-0.192712	0	0.175649	-0.00499623	E9PGC8	NotFound	E9PGC8_MAP1A_S1456s _1_NotFound	12	3	857.129	79.9704	1.6	7120000000	18.53	18.53	18.53	88	FN20190829_SAM_JurkatCD3CD28timecourse_IMAC_fxn11.34123.34123.3	1.688	3	1	1	0	0.405	12	0.177	12	0.13	12	0.14	12	0.111	12
E9PGC8_MAP1A_T1462t _0	0.62715	-0.0451275	0.975696	3.30625	0.311337	-0.103575	-0.43646	0.234823	0.467063	0.472919	0.493993	-0.032902	-0.382819	0.356517	-0.284424	-0.606519	-0.346881	-0.355981		0.234823	E9PGC8	NotFound	E9PGC8_MAP1A_T1462t _0_NotFound	1	3	857.129	79.9703	1.5	11400000	13.4	13.4	13.4	70.8	FN20190829_SAM_JurkatCD3CD28timecourse_IMAC_fxn07.35158.35158.3	0	3	1	0	1	0	1	0	1	0	1	0	1	0	1
E9PGC8_MAP1A_S1521s _1	0.117301	-0.892966	5.97574	18.9757	-1.03733	0.300851	-1.75487	-0.577377	0.01266	-1.46527	-0.379995	-1.26673		0.780482	-0.178781	-2.23262	-1.90785	-1.12415	0.309142	-1.46389	E9PGC8	NotFound	E9PGC8_MAP1A_S1521s _1_NotFound	1	3	756.037	79.9632	-1.4	52100000	13.19	13.19	13.19	78.9	FN20190829_SAM_JurkatCD3CD28timecourse_IMAC_fxn07.17917.17917.3	1.228	5	1	1	0	0	1	0	1	0	1	0	1	0	1
E9PGC8_MAP1A_S1526s _1	0.190628	0.809702	3.90143	13.7632	3.79142	-0.684317	0.837225	-1.44937	0.0420413	5.76031	2.42247	3.19149	-0.619802	2.26436	-3.69751		-0.423966	2.09842	-1.33493	-1.56382	E9PGC8	NotFound	E9PGC8_MAP1A_S1526s _1_NotFound	1	3	696.006	79.9682	0.9	298000000	14.41	14.41	14.41	74.4	FN20190829_SAM_JurkatCD3CD28timecourse_IMAC_fxn04.13832.13832.3	1.502	7	1	1	0		0	0	1	0	1	0	1	0	1
E9PGC8_MAP1A_T1548t _0	0.864506	0.151113	0.396933	0.933785	0.345307	0.0481936	0.0712211	0.134039	0.806532	0.0232583	0.987986	0.0246765	-0.0638032	0.24089	-0.0325056	-0.183001	-0.109203	0.505868	0.0632335	0.204845	E9PGC8	NotFound	E9PGC8_MAP1A_T1548t _0_NotFound	4	4	729.122	79.9633	-1	316000000	16.38	16.38	16.38	79.5	FN20190829_SAM_JurkatCD3CD28timecourse_IMAC_fxn12.28810.28810.4	0.557	7	1	0	1	0.187	4	0.088	4	0.127	4	0.1	4	0.216	4
E9PGC8_MAP1A_S1564s _1	0.178302	-0.539659	3.95729	14.4854	0.208071	0.999687	-2.40574	-1.17115	0.0356011	-0.86831	1.92847	-0.435951	1.76826	0.231254	0.999547	-1.82479	-3.58444	-1.80801	0.435609	-2.7779	E9PGC8	NotFound	E9PGC8_MAP1A_S1564s _1_NotFound	2	3	725.729	79.9673	0.4	1520000000	17.99	17.99	17.99	90.3	FN20190829_SAM_JurkatCD3CD28timecourse_IMAC_fxn3and10_3plus.31002.31131.3	2.702	2	1	1	0	0.59	2	0.275	2	0.021	2	0.09	2	0.042	2
E9PGC8_MAP1A_S1838s _1	0.975811	0.0983445	0.132631	0.146899	-0.162367	0.379198	-0.114529	0.387442	0.966741	1.78314	-0.674491	-1.59575	1.10288	0.896109	-0.861398	-1.90321	0.0513898	1.50824	0.330219	0.444664	E9PGC8	NotFound	E9PGC8_MAP1A_S1838s _1_NotFound	7	2	929.503	79.9647	-0.9	9160000000	11.71	11.71	11.71	84.8	FN20190829_SAM_JurkatCD3CD28timecourse_IMAC_fxn06.17895.17895.2	99	1	1	1	0	0.732	7	0.292	7	0.197	7	0.322	7	0.158	7
E9PGC8_MAP1A_S1892s _0	0.311896	-0.465446	2.34566	9.01627	-0.597565	0.115292	-0.520259	-1.05616	0.125422	-0.193819	-0.636491	-0.962383	0.911474	-0.134898	-0.430699	-0.569919	-0.597406	-0.393453	-0.203752	-1.90856	E9PGC8	NotFound	E9PGC8_MAP1A_S1892s _0_NotFound	8	3	979.785	79.9595	-2.3	11500000000	19.35	19.35	19.35	84.1	FN20190829_SAM_JurkatCD3CD28timecourse_IMAC_fxn05.18751.18751.3	0	3	1	0	1	0.624	8	0.195	8	0.098	8	0.235	8	0.101	8
E9PGC8_MAP1A_S1913s _0	0.812805	-0.0380898	0.51198	1.37402	0.0134837	-0.0195305	-0.359747	0.339197	0.728783	0.658985	-0.379995	-0.238539	0.200524	0.0578135	-0.316929	-0.0313717	-0.0642372	-0.983632	0.428583	0.249811	E9PGC8	NotFound	E9PGC8_MAP1A_S1913s _0_NotFound	4	3	722.989	79.9634	-1.4	8440000000	18.31	18.31	18.31	84.6	FN20190829_SAM_JurkatCD3CD28timecourse_IMAC_fxn06.22599.22740.3	0	2	1	0	1	0.058	4	0.189	4	0.073	4	0.089	4	0.098	4
E9PGC8_MAP1A_S1939s _1	0.228267	-0.17509	3.1599	11.9333	0.452022	-1.10575	0.506517	-0.742174	0.0640719	0.658985	0.474993	0.222088	-1.7318	-1.82113	0.235665	0.491489	0.925016	0.103047	-0.55505	-0.929298	E9PGC8	NotFound	E9PGC8_MAP1A_S1939s _1_NotFound	2	2	551.743	79.9651	-1.2	2560000000	8.04	1.19	8.04	66.1	FN20190829_SAM_JurkatCD3CD28timecourse_IMAC_fxn04.9976.9976.2	99	1	1	1	0	0.012	2	0.058	2	0.038	2	0.031	2	0.087	2
E9PGC8_MAP1A_S1991s _0	0.206652	-0.32805	3.47601	12.9783	-1.03723	0.78356	-0.328195	-0.931484	0.0503693	-1.34123	-0.075999	-1.69445	0.0273442	0.876838	1.4465	-0.533318	-0.507474	0.0562076	-0.309142	-1.55383	E9PGC8	NotFound	E9PGC8_MAP1A_S1991s _0_NotFound	3	4	518.262	79.9697	1.6	487000000	12.19	12.19	12.19	74.2	FN20190829_SAM_JurkatCD3CD28timecourse_IMAC_fxn04.17373.17373.4	0.801	3	1	0	1	0.081	3	0.027	3	0.086	3	0.127	3	0.031	3
E9PGC8_MAP1A_S2000s _1	0.799523	0.399826	0.53904	1.48227	0.181623	0.537679	0.543964	0.304145	0.710841	1.04662	-0.674491	0.172735	0.0273442	2.34145	-0.755755	-0.22483	0.629525	1.2272	0.168623	0.439668	E9PGC8	NotFound	E9PGC8_MAP1A_S2000s _1_NotFound	3	2	802.39	79.9624	-2.4	7130000000	10.07	10.07	10.07	79.4	FN20190829_SAM_JurkatCD3CD28timecourse_IMAC_fxn07.14855.14855.2	1.172	2	1	1	0	1.136	3	0.328	3	0.256	3	0.456	3	0.199	3
E9PGC8_MAP1A_S2014s _1	0.428465	-0.105987	1.66772	6.31842	-0.495126	0.204696	-0.394007	0.443727	0.233431	0.0310111	-0.389495	-1.12689	0.136721	0.0385423	0.438825	-0.705862	-0.167017	-0.309142	0.477764	0.409691	E9PGC8	NotFound	E9PGC8_MAP1A_S2014s _1_NotFound	11	2	1167.59	79.9654	-0.4	7170000000	17.44	17.44	17.44	85.1	FN20190829_SAM_JurkatCD3CD28timecourse_IMAC_fxn09.29515.29781.2	99	1	1	1	0	0.555	11	0.2	11	0.12	11	0.259	11	0.113	11
E9PGC8_MAP1A_S2029s _1	0.543042	-0.0915762	1.21914	4.40715	-0.172817	-0.451401	0.441708	-0.229905	0.362481	0.395391	-0.189997	-0.723844	0.0182295	-0.616677	-0.755755	0.428746	0.680914	0.215462	-0.48479	0.0249811	E9PGC8	NotFound	E9PGC8_MAP1A_S2029s _1_NotFound	5	3	783.391	79.9682	0.8	131000000	19.7	19.7	19.7	93.8	FN20190829_SAM_JurkatCD3CD28timecourse_IMAC_fxn05.31629.31629.3	3.641	3	1	1	0	0.222	5	0.191	5	0.088	5	0.106	5	0.065	5
E9PGC8_MAP1A_S2035s _1	0.851345	0.0736078	0.428096	1.04932	0.226556	-0.224975	0.325614	-0.0859507	0.785359	0.317863	-0.123498	0.485304	0.51954	-0.41433	-0.780134	0.768606	-0.147746	0.355981	0.442635	-0.614536	E9PGC8	NotFound	E9PGC8_MAP1A_S2035s _1_NotFound	2	3	783.391	79.9696	1.4	238000000	20.22	20.22	20.22	78.8	FN20190829_SAM_JurkatCD3CD28timecourse_IMAC_fxn09.31311.31574.3	4.826	3	1	1	0	0.065	2	0.018	2	0.043	2	0.004	2	0.048	2
E9PGC8_MAP1A_S2039s _1	0.773988	0.0764841	0.597966	1.71665	-0.198441	0.186521	-0.278094	0.678394	0.673496	-0.418649	0.522493	-0.699167	-0.319016	1.4068	-0.528216		-0.0128474	-0.54334	0.632335	0.724453	E9PGC8	NotFound	E9PGC8_MAP1A_S2039s _1_NotFound	1	3	783.389	79.9615	-2.1	26300000	12.31	12.31	12.31	57.1	FN20190829_SAM_JurkatCD3CD28timecourse_IMAC_fxn02.32320.32320.3	1.101	3	1	1	0		0	0	1	0	1	0	1	0	1
E9PGC8_MAP1A_S2056s _1	0.803338	0.229639	0.53106	1.4502	0.476328	0.141702	-0.0287989	0.379167	0.716111	1.29471	0.142498	-0.0082255	0.546884	0.260161	-0.381941	0.256202	0.706609	-1.04921	0.203752	0.554581	E9PGC8	NotFound	E9PGC8_MAP1A_S2056s _1_NotFound	6	2	1029.04	79.964	-1.2	4760000000	15.76	11.39	12.32	86.2	FN20190829_SAM_JurkatCD3CD28timecourse_IMAC_fxn12.20234.20234.2	3.21	2	1	1	0	0.533	6	0.167	6	0.086	6	0.211	6	0.126	6
E9PGC8_MAP1A_S2075s _0	0.0578994	-0.566328	8.96186	26.0787	-0.74685	0.315983	0.65145	-3.44568	0.0024668	-1.56606	-0.674491	0	0.0273442	-0.192712	1.11332	-0.862721	1.25263	1.56444	-3.72375	-3.16761	E9PGC8	NotFound	E9PGC8_MAP1A_S2075s _0_NotFound	5	3	862.787	79.9725	2.4	183000000	17	17	17	85.9	FN20190829_SAM_JurkatCD3CD28timecourse_IMAC_fxn06.36157.36157.3	0	3	1	0	1	0.096	5	0.062	5	0.089	5	0.037	5	0.069	5
E9PGC8_MAP1A_S2260s _1	0.550935	-0.157015	1.19227	4.29031	-0.477715	0.264728	-0.763732	0.601499	0.372365	-1.30246	0.313496	-0.444177	0.69272	0.0770847	0.0243792	-1.31238	-1.6252	0.646387	-0.0210778	1.22408	E9PGC8	NotFound	E9PGC8_MAP1A_S2260s _1_NotFound	6	2	633.831	79.9658	-0.5	16900000000	12.84	12.84	12.84	77.9	FN20190829_SAM_JurkatCD3CD28timecourse_IMAC_fxn09.18005.18143.2	12.844	3	1	1	0	0.755	5	0.344	5	0.254	5	0.509	5	0.144	5
E9PGC8_MAP1A_S2312s _1	0.936876	-0.0394486	0.237259	0.405314	-0.179783	0.106904	0.106068	-0.266752	0.910896	0.240336	-0.170998	-0.608687	0.401049	-0.616677	0.536342	0.428746	0.179864	-0.290406	0.0210778	-0.554581	E9PGC8	NotFound	E9PGC8_MAP1A_S2312s _1_NotFound	3	3	697.337	79.9682	0.9	1050000000	14.63	14.63	14.63	64.2	FN20190829_SAM_JurkatCD3CD28timecourse_IMAC_fxn02.23975.23975.3	14.63	3	1	1	0	0.126	3	0.042	3	0.06	3	0.025	3	0.074	3
E9PGC8_MAP1A_S2323s _0	0.370561	-0.352668	1.96957	7.55034	-0.118249	-0.205364	-0.62112	-0.522574	0.175779	-0.379886	-0.180498	0.205637	0.036459	-0.0674491	-0.5851	-0.867949	-0.648796	-0.346613	-0.210778	-0.83437	E9PGC8	NotFound	E9PGC8_MAP1A_S2323s _0_NotFound	2	3	749.37	79.9653	-0.4	964000000	12.48	12.48	12.48	65.3	FN20190829_SAM_JurkatCD3CD28timecourse_IMAC_fxn09.20563.20706.3	0	3	1	0	1	0.052	2	0.046	2	0.027	2	0.064	2	0.043	2
E9PGC8_MAP1A_S2344s _0	0.856661	0.0114362	0.414778	0.99956	-0.410676	0.223928	0.123136	0.158318	0.794409	0.240336	-0.674491	-0.797873	0.455737	-0.125263	0.341309	-0.125487	-0.507474	1.00237	-0.477764	0.7944	E9PGC8	NotFound	E9PGC8_MAP1A_S2344s _0_NotFound	5	3	725.328	79.9678	0.7	5690000000	20.07	20.07	20.07	88.4	FN20190829_SAM_JurkatCD3CD28timecourse_IMAC_fxn05.17476.17689.3	0	5	1	0	1	0.834	5	0.313	5	0.14	5	0.506	5	0.167	5
E9PGC8_MAP1A_S2420s _1	0.186845	0.222165	3.80693	14.0249	-0.144988	-0.607873	1.34134	0.339197	0.0395829	-0.821793	-0.427494	0.814324	-1.00262	-0.520321	-0.300677	0.569919	1.70229	1.7518	0.653413	0.0249811	E9PGC8	NotFound	E9PGC8_MAP1A_S2420s _1_NotFound	4	4	830.166	79.9626	-1.1	552000000	24.99	24.99	24.99	86.9	FN20190829_SAM_JurkatCD3CD28timecourse_IMAC_fxn05.36137.36137.4	1.205	5	1	1	0	0.133	4	0.157	4	0.157	4	0.153	4	0.104	4
E9PGC8_MAP1A_S2426s _1	0.120198	-0.585277	5.84346	18.6807	-0.812477	-1.63689	1.35072	-0.60306	0.0135498	-1.33348	-0.503493	-0.600461	-2.32426	-2.24509	-0.341309		0.912168	1.78927	-1.13118	-0.0749434	E9PGC8	NotFound	E9PGC8_MAP1A_S2426s _1_NotFound	1	2	817.365	79.9654	-0.6	17700000	9.41	9.41	9.41	68.8	FN20190829_SAM_JurkatCD3CD28timecourse_IMAC_fxn09.18535.18535.2	9.412	3	1	1	0		0	0	1	0	1	0	1	0	1
E9PGC8_MAP1A_S2463s _1	0.136857	-0.072661	5.27664	17.3649	-0.623934	-1.17314	1.03921	0.461527	0.0183445	-1.03887	-0.208997		-1.74092	-0.770847	-1.00767	0.596062	0.732304	1.78927	0.843113	0.0799396	E9PGC8	NotFound	E9PGC8_MAP1A_S2463s _1_NotFound	1	4	752.648	79.9667	0.1	27100000	19.96	19.96	19.96	76.6	FN20190829_SAM_JurkatCD3CD28timecourse_IMAC_fxn07.35221.35221.4	1.117	7	1	1	0	0	1	0	1	0	1	0	1	0	1
E9PGC8_MAP1A_S2467s _0	0.475269	0.484319	1.49245	5.47403	1.19881	0.445735	-0.0976007	0.0523823	0.283528	0.558199	2.53647	0.501755	0.382819	-0.703398	1.65778	0.104572		-0.299774	-0.25996	0.364725	E9PGC8	NotFound	E9PGC8_MAP1A_S2467s _0_NotFound	1	4	752.65	79.9726	2.1	7560000	16.33	16.33	16.33	73.8	FN20190829_SAM_JurkatCD3CD28timecourse_IMAC_fxn08.34717.34717.4	0	7	1	0	1	0	1		0	0	1	0	1	0	1
E9PGC8_MAP1A_S2473s _1	0.77956	0.0415364	0.584129	1.66572	-0.0717821	-0.278635	0.383797	0.178381	0.681441	0.752018	-0.588992	-0.378373	-0.273442	-0.529957	-0.0325056	0.33986	-0.0128474	0.824378	0.00702595	0.349736	E9PGC8	NotFound	E9PGC8_MAP1A_S2473s _1_NotFound	6	3	1003.2	79.9682	0.6	2870000000	24.24	24.24	24.24	84.1	FN20190829_SAM_JurkatCD3CD28timecourse_IMAC_fxn09.34973.34973.3	2.263	7	1	1	0	0.089	6	0.161	6	0.093	6	0.093	6	0.074	6
E9PGC8_MAP1A_S2490s _1	0.112595	-0.303098	5.76231	19.3898	-0.529205	0.560365	-1.35288	0.315543	0.0115084	-0.403144	-0.674491	-0.509981	1.20315	-0.00963558	0.487584	-1.67838	-1.4903	-0.889953	0.800958	-0.169872	E9PGC8	NotFound	E9PGC8_MAP1A_S2490s _1_NotFound	3	3	913.782	79.9688	0.9	1010000000	19.83	19.83	19.83	87.2	FN20190829_SAM_JurkatCD3CD28timecourse_IMAC_fxn06.23834.23834.3	2.045	9	1	1	0	0.022	3	0.032	3	0.03	3	0.066	3	0.027	3
E9PGC8_MAP1A_S2604s _0	0.310625	0.468796	2.35656	9.05762	-0.314655	1.63806	-0.00397125	0.599235	0.124233	0.193819	-0.816989	-0.320794	2.15108	2.28363	0.479457	-0.82612	-0.815813	1.63002	1.43329	-0.234823	E9PGC8	NotFound	E9PGC8_MAP1A_S2604s _0_NotFound	2	3	1185.9	79.9695	0.9	334000000	23.12	23.12	23.12	95.6	FN20190829_SAM_JurkatCD3CD28timecourse_IMAC_fxn04.25335.25335.3	0	5	1	0	1	0.083	2	0.025	2	0.015	2	0.027	2	0.015	2
E9PGC8_MAP1A_S2689s _0	0.713694	-0.100759	0.73959	2.31953	-0.139588	-0.419245	0.121414	0.101954	0.586201	-0.418649	-0.123498	0.123382	-0.674491	-0.558864	-0.0243792	0.428746	0.0385423	-0.103047	0.0140519	0.189857	E9PGC8	NotFound	E9PGC8_MAP1A_S2689s _0_NotFound	14	3	787.395	79.9644	-0.8	14000000000	20.65	20.65	20.65	76.2	FN20190829_SAM_JurkatCD3CD28timecourse_IMAC_fxn05.33537.34195.3	0.5	3	1	0	1	0.182	14	0.255	14	0.147	14	0.122	14	0.134	14
E9PGC8_MAP1A_S2855s _1	0.306848	-0.988166	2.38216	9.15444	-1.0804	-4.08162	2.93519	-2.09467	0.121494	2.79875	-0.569992	-5.46996	0.282557	-5.0105	-7.51692	5.38547	1.71513	1.70496	-4.83385	0.644513	E9PGC8	NotFound	E9PGC8_MAP1A_S2855s _1_NotFound	4	3	369.535	79.9654	-0.9	13300000000	10.68	10.68	10.68	73.1	FN20190829_SAM_JurkatCD3CD28timecourse_IMAC_fxn08.4352.4352.3	99	1	1	1	0	1.027	4	0.333	4	0.072	4	0.511	4	0.143	4
E9PGC8_MAP1A_S2867s _1	0.215468	-0.00951787	3.46998	12.4892	-1.09464	-0.207097	1.41336	0.49166	0.0563746	0.372133	-1.50098	-2.15508	-0.154951	-0.279432	-0.186907	1.73067		1.09605	0.463712	0.519608	E9PGC8	NotFound	E9PGC8_MAP1A_S2867s _1_NotFound	1	2	562.809	79.9657	-0.5	19100000000	8.36	8.36	8.36	72.6	FN20190829_SAM_JurkatCD3CD28timecourse_IMAC_fxn3and10_2plus.8543.8674.2	2.588	2	1	1	0	0	1		0	0	1	0	1	0	1
E9PGC8_MAP1A_S2887s _1	0.659702	0.12789	0.878312	2.91938	-0.445199	0.407441	0.470467	0.054334	0.510578	0.527188	-1.37748	-0.485304	0.656261	0.50105	0.0650112	0.705862	0.218407	0.487132	-0.730698	0.839366	E9PGC8	NotFound	E9PGC8_MAP1A_S2887s _1_NotFound	3	2	908.46	79.9639	-1.4	2320000000	12.46	12.46	12.46	75.7	FN20190829_SAM_JurkatCD3CD28timecourse_IMAC_fxn06.14230.14230.2	1.14	5	1	1	0	0.491	3	0.052	3	0.066	3	0.194	3	0.166	3
E9PGC8_MAP1A_S2902s _1	0.326368	-0.0486969	2.24742	8.64082	-0.817636	-0.0530391	0.209151	0.724453	0.136747	-0.891568	-0.417994	-1.14334	-0.419278	-0.41433	0.674491	0.41306	-0.263373	0.477764	0.22483	1.22408	E9PGC8	NotFound	E9PGC8_MAP1A_S2902s _1_NotFound	7	4	721.865	79.9658	-0.2	15500000000	20.06	20.06	20.06	89.1	FN20190829_SAM_JurkatCD3CD28timecourse_IMAC_fxn12.12640.12640.4	1.833	7	1	1	0	0.068	7	0.168	7	0.099	7	0.178	7	0.052	7
E9PGC8_MAP1A_S2920s _1	0.043198	0.408973	12.0761	29.2641	1.75339	-2.61059	1.46984	-0.179396	0.00118464	2.86852	1.27298	1.11867	-2.55213	-2.66906		1.15029	2.55664	0.702595	-0.0140519	-0.34474	E9PGC8	NotFound	E9PGC8_MAP1A_S2920s _1_NotFound	1	2	700.372	79.9619	-3.2	17700000	10.29	10.29	10.29	76.4	FN20190829_SAM_JurkatCD3CD28timecourse_IMAC_fxn12.18553.18553.2	1.291	2	1	1	0	0	1	0	1	0	1	0	1	0	1
E9PGC8_MAP1A_S2925s _0	0.32879	0.156573	2.29534	8.57856	1.22409	-0.307722	0.666206	-0.978948	0.138722	1.93819		0.509981	-0.71095	0.616677	-0.828892	1.81956	0.488203	-0.309142	-1.20846	-0.749434	E9PGC8	NotFound	E9PGC8_MAP1A_S2925s _0_NotFound	1	3	910.782	79.9618	-1.7	18600000	22.53	22.53	22.53	92.9	FN20190829_SAM_JurkatCD3CD28timecourse_IMAC_fxn12.25677.25677.3	0	5	1	0	1	0	1	0	1	0	1	0	1		0
E9PGC8_MAP1A_S356s S359s _0	0.605864	0.110057	1.03687	3.56685	-0.031585	0.491808	-0.571988	0.43194	0.439861	-0.395391	0.0949987	0.205637	-0.565114	1.14663	0.893903	-0.235287		-0.908689	0.344271	0.519608	E9PGC8	NotFound	E9PGC8_MAP1A_S356s S359s _0_NotFound	1	3	959.427	159.93	-0.7	17400000	20.47	20.47	20.47	90.2	FN20190829_SAM_JurkatCD3CD28timecourse_IMAC_fxn06.30166.30166.3	0	6	2	0	2	0	1		0	0	1	0	1	0	1
E9PGC8_MAP1A_S850s T854t _2	0.244556	-0.432134	2.95586	11.2338	-0.26833	1.34244	-1.69522	-1.44508	0.075269	-1.40325	1.02599	-0.427726	1.74092	1.78258	0.503836	-2.36333	-2.7879	0.0655755	0.147545	-3.03771	E9PGC8	NotFound	E9PGC8_MAP1A_S850s T854t _2_NotFound	5	4	725.833	159.934	0.3	4170000000	15.85	15.85	15.85	74.7	FN20190829_SAM_JurkatCD3CD28timecourse_IMAC_fxn05.23516.23516.4	4.936	3	2	2	0	0.698	5	0.536	5	0.172	5	0.404	5	0.297	5
E9PGC8_MAP1A_S1134s S1138s _0	0.419967	-0.201002	1.70658	6.47972	-0.367253	-0.190238	-0.557928	0.567618	0.22492	-0.379886	0.075999	-0.797873	-0.0546884	-0.337245	-0.178781	-1.27578	-0.27622	-0.121783	0.245908	0.889329	E9PGC8	NotFound	E9PGC8_MAP1A_S1134s S1138s _0_NotFound	4	2	1657.77	159.926	-2.1	871000000	19.91	19.91	19.91	93.3	FN20190829_SAM_JurkatCD3CD28timecourse_IMAC_fxn06.28295.28295.2	0	9	2	0	2	0.597	4	0.223	4	0.185	4	0.271	4	0.114	4
E9PGC8_MAP1A_M1232m S1238s S1251s _0	0.0809807	0.294075	7.92683	22.8831	2.08904	-2.8097	2.26424	0.199537	0.00514864	3.76009	0.417994		-2.76177	-1.88857	-3.77877	1.96073	1.16912	3.66286	-0.590179	0.989253	E9PGC8	NotFound	E9PGC8_MAP1A_M1232m S1238s S1251s _0_NotFound	1	4	812.629	175.927	-0.2	587000000	8.99	8.99	8.99	57.3	FN20190829_SAM_JurkatCD3CD28timecourse_IMAC_fxn09.16986.16986.4	0	6	2	0	2	0	1	0	1	0	1	0	1	0	1
E9PGC8_MAP1A_S1384s S1398s _0	0.428465	-0.0220943	1.66732	6.31677	-0.160535	0.153036	-0.541441	0.701892	0.23352	-0.379886	0.161498	-0.263216	0.473966	-0.250525	0.235665	-0.857492	-0.513898	-0.252934	1.31385	0.0899321	E9PGC8	NotFound	E9PGC8_MAP1A_S1384s S1398s _0_NotFound	4	3	1171.89	159.925	-2.2	469000000	18.63	18.63	18.63	84	FN20190829_SAM_JurkatCD3CD28timecourse_IMAC_fxn06.32430.32430.3	0	8	2	0	2	0.101	4	0.044	4	0.068	4	0.089	4	0.115	4
E9PGC8_MAP1A_S1436s S1441s _0	0.182059	-0.443528	3.89567	14.2978	-0.634374	0.456933	-1.46361	0.0221708	0.0371726	-0.945838	-0.636491	-0.320794	0.300786	0.0867202	0.983294	-2.21693	-1.81791	-0.355981	0.758802	-0.714461	E9PGC8	NotFound	E9PGC8_MAP1A_S1436s S1441s _0_NotFound	2	3	1074.49	159.932	-0.1	210000000	19.42	19.42	19.42	84.2	FN20190829_SAM_JurkatCD3CD28timecourse_IMAC_fxn06.25649.26143.3	0	7	2	0	2	0.051	2	0.112	2	0.073	2	0.04	2	0.004	2
E9PGC8_MAP1A_T1556t S1560s _1	0.249209	0.14415	2.90564	11.0585	0.989306	0.764846	-0.869518	-0.534128	0.0783694	-0.0155055	1.45348	1.52994	0.638032	1.85967	-0.20316	-0.0679719	-1.30402	-1.23657	-0.238882	-0.829374	E9PGC8	NotFound	E9PGC8_MAP1A_T1556t S1560s _1_NotFound	2	4	749.111	159.92	-4.1	132000000	17.11	17.11	17.11	88.5	FN20190829_SAM_JurkatCD3CD28timecourse_IMAC_fxn3and10_3plus.30229.30229.4	0	7	2	1	1	0.04	2	0.017	2	0.11	2	0.153	2	0.088	2
E9PGC8_MAP1A_S2035s S2039s _2	0.860531	0.088414	0.40594	0.966854	0.305755	-0.0817879	-0.0234914	0.185563	0.800414	-0.0542694	0.313496	0.65804	-0.0273442	-0.250525	0.0325056	-0.120258	0.218407	-0.168623	0.540998	-0.169872	E9PGC8	NotFound	E9PGC8_MAP1A_S2035s S2039s _2_NotFound	7	3	810.045	159.93	-1.1	2630000000	16.81	16.81	16.81	73.9	FN20190829_SAM_JurkatCD3CD28timecourse_IMAC_fxn02.35268.35925.3	16.813	3	2	2	0	0.117	6	0.068	6	0.152	6	0.071	6	0.135	6
E9PGC8_MAP1A_S2050s S2056s _2	0.670074	-0.176029	0.855924	2.79609	0.197105	0.421237	-0.761798	-0.454344	0.52528	-0.969096	0.104499	1.45591		-0.587771	1.43025	-1.06141	-0.783694	-0.440293	-0.309142	-0.599547	E9PGC8	NotFound	E9PGC8_MAP1A_S2050s S2056s _2_NotFound	1	3	713.016	159.929	-1.5	59800000	10.43	10.43	10.43	72.1	FN20190829_SAM_JurkatCD3CD28timecourse_IMAC_fxn06.23336.23336.3	99	2	2	2	0	0	1	0	1	0	1	0	1	0	1
E9PGC8_MAP1A_S2257s S2260s _2	0.03478	0.680919	12.3887	31.517	0.566232	-1.24831	3.33355	-0.232168	0.000705175	1.48078	0.949987	-0.732069	-0.911474	-0.761211	-2.07223	2.92279	2.54379	4.53408	-0.604231	0.139894	E9PGC8	NotFound	E9PGC8_MAP1A_S2257s S2260s _2_NotFound	2	2	788.394	159.93	-1.3	4480000000	7.99	7.99	7.99	75.4	FN20190829_SAM_JurkatCD3CD28timecourse_IMAC_fxn07.20555.20555.2	1.169	3	2	2	0	0.598	2	0.02	2	0.033	2	0.225	2	0.152	2
E9PGC8_MAP1A_S2321s S2323s _2	0.478052	-0.362577	1.47939	5.4206	-0.600178	0.276557	-0.407676	-1.01603	0.287038	0.395391		-1.59575	0.811212	0.221618	-0.20316	-0.512404	-0.738728	0.0281038	-0.358323	-1.67374	E9PGC8	NotFound	E9PGC8_MAP1A_S2321s S2323s _2_NotFound	1	3	776.024	159.928	-1.8	787000000	8.28	8.28	8.28	53.3	FN20190829_SAM_JurkatCD3CD28timecourse_IMAC_fxn3and10_3plus.21252.21252.3	8.275	3	2	2	0	0	1	0	1	0	1	0	1		0
E9PGC8_MAP1A_T2343t S2344s _0	0.417944	-0.376564	1.71769	6.52567	-0.0100032	-1.30653	-0.0244458	-0.0596425	0.222553	-0.0930332	0.408494	-0.345471	0.0911474	-1.79222	-2.21851	1.12415	-0.167017	-1.03047	-0.309142	0.189857	E9PGC8	NotFound	E9PGC8_MAP1A_T2343t S2344s _0_NotFound	2	2	1127.47	159.932	-0.5	98200000	10.89	10.89	10.89	64.2	FN20190829_SAM_JurkatCD3CD28timecourse_IMAC_fxn05.19324.19324.2	0	5	2	0	2	0.55	2	0.214	2	0.028	2	0.184	2	0.114	2
E9PGC8_MAP1A_S2467s S2473s _1	0.118952	-0.654486	5.9043	18.8169	-0.00931278	-3.18285	1.09139	-0.125921	0.0131314	0.170561		-0.189186	-3.91022	-4.97196	-0.666364	1.83524	0.539593	0.899321	-0.456686	0.204845	E9PGC8	NotFound	E9PGC8_MAP1A_S2467s S2473s _1_NotFound	1	3	1029.85	159.931	-0.5	15400000	17.16	17.16	17.16	72.2	FN20190829_SAM_JurkatCD3CD28timecourse_IMAC_fxn13.33893.34022.3	0	7	2	1	1	0	1	0	1	0	1	0	1		0
E9PGC8_MAP1A_S2490s S2498s _1	0.136619	-0.210382	5.28893	17.3944	-0.456194	0.79033	-0.978786	-0.169872	0.0182204	-0.271347	-0.75999	-0.337245	0.665376	1.29117	0.414446	-0.925464	-0.783694	-1.2272		-0.169872	E9PGC8	NotFound	E9PGC8_MAP1A_S2490s S2498s _1_NotFound	1	3	940.437	159.933	0	937000000	19.41	19.41	19.41	77.7	FN20190829_SAM_JurkatCD3CD28timecourse_IMAC_fxn05.25647.25782.3	0.579	9	2	1	1	0	1	0	1	0	1	0	1	0	1
E9PGC8_MAP1A_T1136t S1137s S1138s _0	0.735648	0.215202	0.68908	2.09234	0.18039	0.27852	-0.144972	0.74436	0.617683	-0.116292	0.0569992	0.600461	-0.473966	1.03101		-1.03526	0.590982	0.00936793	0.414531	1.07419	E9PGC8	NotFound	E9PGC8_MAP1A_T1136t S1137s S1138s _0_NotFound	1	3	1132.17	239.9	0.4	6610000	20.77	20.77	20.77	90.4	FN20190829_SAM_JurkatCD3CD28timecourse_IMAC_fxn06.29548.29548.3	0	9	3	0	3	0	1	0	1	0	1	0	1	0	1
E9PGC8_MAP1A_T1244t T1246t S1251s _0	0.824192	0.277658	0.488713	1.28219	0.277645	0.499956	0.00862098	0.347784	0.744356	1.48078	-0.598492	-0.049353	0.492196	1.34898	-0.341309	-0.130715	-0.546016	0.702595	0.470738	0.22483	E9PGC8	NotFound	E9PGC8_MAP1A_T1244t T1246t S1251s _0_NotFound	2	3	1104.49	239.9	0.2	1410000000	13.96	13.96	13.96	82.1	FN20190829_SAM_JurkatCD3CD28timecourse_IMAC_fxn06.21332.21332.3	0	6	3	0	3	0.028	2	0.042	2	0.046	2	0.036	2	0.008	2
E9PGC8_MAP1A_S2029s S2035s S2039s _0	0.380726	-0.0919617	1.95787	7.31836	0.829245	0.128486	-1.12438	-0.419683	0.185423	1.21718	0.70299	0.567559	-1.14846	-0.375788	1.9097	-1.05095	-1.08561	-1.23657		-0.419683	E9PGC8	NotFound	E9PGC8_MAP1A_S2029s S2035s S2039s _0_NotFound	1	3	960.115	239.907	2.8	20000000	8.08	8.08	8.08	58.5	FN20190829_SAM_JurkatCD3CD28timecourse_IMAC_fxn3and10_3plus.31482.31482.3	0	4	3	0	3	0	1	0	1	0	1	0	1	0	1
E9PGC8_MAP1A_S2321s S2323s S2330s _0	0.148163	0.0406429	4.64183	16.4724	-0.685773	0.963237	-0.749013	0.93086	0.0225299	-1.33348	-0.674491	-0.049353	0.473966	0.896109	1.51964	-1.39081	-0.584559	-0.27167	1.37709	0.484634	E9PGC8	NotFound	E9PGC8_MAP1A_S2321s S2323s S2330s _0_NotFound	3	4	783.621	239.905	1.9	857000000	12.82	12.82	12.82	74.9	FN20190829_SAM_JurkatCD3CD28timecourse_IMAC_fxn3and10_3plus.21854.21993.4	0	5	3	0	3	0.243	3	0.034	3	0.062	3	0.22	3	0.09	3
A0A182DWI4_SELENOS_S117s _1	0.137657	0.428862	4.94058	17.288	0.670366	1.39443	-0.985371	0.739598	0.0186723	0.945838	-0.275496	1.34076	0.720064	2.44744	1.0158	-1.42218	-0.475355	-1.05858	1.19441	0.284785	A0A182DWI4	NotFound	A0A182DWI4_SELENOS_S117s _1_NotFound	2	3	851.784	79.9627	-1.4	76900000	17.99	17.99	17.99	83.5	FN20190829_SAM_JurkatCD3CD28timecourse_IMAC_fxn09.17606.17606.3	3.607	5	1	1	0	0.102	2	0.004	2	0.032	2	0.006	2	0.01	2
O60502_MGEA5_S364s _1	0.705306	0.0960545	0.760444	2.40902	0.188901	0.2718	-0.361123	0.378933	0.574247	0.0387638	-0.417994	0.945932	0.19141	0.819024	-0.195033	-0.543775	-0.0899321	-0.449661	0.548024	0.209842	O60502	OGA	O60502_MGEA5_S364s _1_OGA	4	3	1045.5	79.972	1.8	671000000	20.38	20.38	20.38	88.9	FN20190829_SAM_JurkatCD3CD28timecourse_IMAC_fxn3and10_3plus.32162.32301.3	2.734	4	1	1	0	0.129	4	0.064	4	0.06	4	0.055	4	0.053	4
O60502_MGEA5_S511s _1	0.304892	-0.290075	2.40151	9.22743	0.484737	-0.0636463	-1.39664	-0.132088	0.11947	-0.317863	1.13048	0.641589	0.51954	-0.385423	-0.325056	-1.75158	-2.11983	-0.31851	0.81501	-1.07919	O60502	OGA	O60502_MGEA5_S511s _1_OGA	2	3	1141.84	79.9801	4	23000000	17.28	17.28	17.28	75	FN20190829_SAM_JurkatCD3CD28timecourse_IMAC_fxn05.27062.27062.3	4.802	5	1	1	0	0.054	2	0.148	2	0.003	2	0.062	2	0.097	2
O60502_MGEA5_T709t _1	0.658994	0.0455015	0.88679	2.92741	-0.474386	-0.564071	0.556243	0.668792	0.509635	-0.938085	0.246997	-0.732069	-0.811212		-0.316929	1.66793	-1.20766	1.20846	0.133493	1.20409	O60502	OGA	O60502_MGEA5_T709t _1_OGA	1	3	973.86	79.9636	-0.9	17800000	23.6	23.6	23.6	92.3	FN20190829_SAM_JurkatCD3CD28timecourse_IMAC_fxn04.36169.36169.3	2	3	1	1	0	0	1	0	1	0	1	0	1	0	1
P35579_MYH9_Y11y _1	0.389503	-0.524997	1.90704	7.12287	-0.624435	-4.21244	1.43907	0.365505	0.19396	2.101	-3.50545	-0.468853	-4.77612		-3.64875	4.37635	1.13057	-1.18973	3.27409	-2.54308	P35579	MYH9	P35579_MYH9_Y11y _1_MYH9	1	2	669.86	79.9669	0.5	136000000	12.95	5.25	12.95	74.1	FN20190829_SAM_JurkatCD3CD28timecourse_IMAC_fxn09.22191.22191.2	12.946	2	1	1	0	0	1	0	1	0	1	0	1	0	1
P35579_MYH9_T630t _0	0.38868	-0.420682	1.91334	7.14719	-0.973105	-1.39375	1.30573	0.141143	0.192877	-0.418649	-0.797989	-1.70268	0.373704	-2.62088	-1.93408	1.47447	1.137		-1.68623	1.96851	P35579	MYH9	P35579_MYH9_T630t _0_MYH9	1	4	704.13	79.9624	-1.4	2020000	13.89	13.89	13.89	79	FN20190829_SAM_JurkatCD3CD28timecourse_IMAC_fxn07.33807.33807.4	0.611	3	1	0	1	0	1	0	1		0	0	1	0	1
P35579_MYH9_T1151t _1	0.243224	-0.649495	2.97316	11.2939	0.480004	-0.261131	-1.78982	-1.2158	0.0742349	-1.32572	0.75049	2.01525	-0.0546884	-0.0867202	-0.641985	-1.96596	-2.46671	-0.936793	-0.0983632	-2.33324	P35579	MYH9	P35579_MYH9_T1151t _1_MYH9	2	2	1115.03	79.9673	0.5	201000000	16.52	16.52	16.52	69.4	FN20190829_SAM_JurkatCD3CD28timecourse_IMAC_fxn04.22177.22177.2	2.845	4	1	1	0	0.307	2	0.059	2	0.045	2	0.012	2	0.03	2
P35579_MYH9_S1480s _1	0.0779687	0.584066	8.12245	23.2354	1.73933	-0.586982	0.04782	1.14398	0.00474747	1.23269	2.42247	1.56284	-1.43101	-0.134898	-0.195033	-0.0261431		0.121783	1.27872	1.00924	P35579	MYH9	P35579_MYH9_S1480s _1_MYH9	1	2	470.265	79.966	-0.4	38000000	7.91	1.24	1.24	68.9	FN20190829_SAM_JurkatCD3CD28timecourse_IMAC_fxn02.17806.17806.2	99	1	1	1	0	0	1		0	0	1	0	1	0	1
P35579_MYH9_S1714s _0	0.0845758	-0.812362	7.11824	22.4753	-1.07313	0.425344	-1.67502	-0.983788	0.0056555	-1.56606	0	-1.65332	0.419278	0.385423	0.471331	-1.70453	-2.40247	-0.918057	-0.463712	-1.50386	P35579	MYH9	P35579_MYH9_S1714s _0_MYH9	3	3	876.429	79.9676	0.5	543000000	18.79	18.79	18.79	84.7	FN20190829_SAM_JurkatCD3CD28timecourse_IMAC_fxn05.18489.18489.3	0	2	1	0	1	0.122	3	0.26	3	0.019	3	0.068	3	0.06	3
P35579_MYH9_S1915s _0	0.0270351	0.248593	14.3035	34.0523	1.24547	-1.27772	3.0097	-3.09891	0.000393346	1.00786	2.92596	-0.197412	-1.62242	-1.45497	-0.755755	2.18033	3.96344	2.88532	-2.36072	-3.8371	P35579	MYH9	P35579_MYH9_S1915s _0_MYH9	2	2	600.836	79.966	-0.2	4090000000	9.46	0.07	9.46	84	FN20190829_SAM_JurkatCD3CD28timecourse_IMAC_fxn01.16905.16905.2	0.073	2	1	0	1	0.122	2	0.188	2	0.341	2	0.035	2	0.029	2
P35579_MYH9_S1943s _1	0.454674	-0.0220684	1.55387	5.84164	-0.513794	-0.673925	1.043	0.095709	0.260517	0.457413	-0.674491	-1.32431	0.0820327	-0.616677	-1.48713	-0.318945	2.26757	1.18036	-0.548024	0.739442	P35579	MYH9	P35579_MYH9_S1943s _1_MYH9	31	3	1001.51	79.97	1.2	82100000000	17.72	17.72	17.72	70.5	FN20190829_SAM_JurkatCD3CD28timecourse_IMAC_fxn09.13512.13512.3	99	1	1	1	0	1.349	31	0.744	31	0.743	31	0.892	31	0.427	31
P35580_MYH10_S641s _0	0.240185	0.12506	3.01618	11.4427	-0.515077	0.323251	-0.111129	1.14226	0.0717345	-0.775277	-0.588992	-0.180961	-0.437508	1.09846	0.308803	-0.162087	0.128474	-0.299774	1.18036	1.10417	P35580	MYH10	P35580_MYH10_S641s _0_MYH10	2	3	876.111	79.9614	-1.9	58800000	21.04	21.04	7.43	90.2	FN20190829_SAM_JurkatCD3CD28timecourse_IMAC_fxn3and10_3plus.33547.33547.3	0	5	1	0	1	0.035	2	0.014	2	0.019	2	0.077	2	0.091	2
P35580_MYH10_T732t _1	0.293389	-0.28982	2.57857	9.58666	1.13605	-0.675632	-1.05654	0.0131151	0.109985		0.626991	1.6451	-1.67711	-0.105991	-0.243792	-1.30192	-2.03632	0.168623	0.281038	-0.254808	P35580	MYH10	P35580_MYH10_T732t _1_MYH10	1	3	599.67	79.9659	-0.2	6130000	10.7	10.7	10.7	77.8	FN20190829_SAM_JurkatCD3CD28timecourse_IMAC_fxn11.27377.27377.3	10.703	2	1	1	0	0	1	0	1	0	1		0	0	1
P35580_MYH10_S1935s _1	0.384662	-0.0687011	1.89099	7.2343	0.932769	-1.08729	0.786273	-1.32548	0.189047	-0.496177	3.22046	0.0740295	-0.984392	-1.98493	-0.29255	0.585604	2.11983	-0.346613	-2.01645	-0.634521	P35580	MYH10	P35580_MYH10_S1935s _1_MYH10	2	2	652.315	79.9649	-1.1	1400000000	10.45	10.45	10.45	67.9	FN20190829_SAM_JurkatCD3CD28timecourse_IMAC_fxn04.18837.18837.2	1.208	4	1	1	0	0.03	2	0.033	2	0.045	2	0.001	2	0.032	2
P35580_MYH10_S1937s _1	0.300606	-0.313218	2.43201	9.34201	-0.00146613	-0.268498	0.171486	-1.57498	0.116359	0.0930332	0.00949987	-0.106931	0.0273442	-0.0770847	-0.755755	-0.585604	1.3811	-0.281038	-2.32559	-0.824378	P35580	MYH10	P35580_MYH10_S1937s _1_MYH10	3	2	652.314	79.9631	-2.5	2220000000	13.75	10.29	7.87	85.4	FN20190829_SAM_JurkatCD3CD28timecourse_IMAC_fxn05.18987.18987.2	1.196	4	1	1	0	0.062	3	0.128	3	0.063	3	0.106	3	0.045	3
P35580_MYH10_S1939s _0	0.290799	0.0475389	2.52251	9.67905	0.88858	-0.73208	0.548815	-0.796508	0.10767	1.84516	-0.075999	0.896579	-0.820327	-1.67659	0.300677	0.355546	1.16912	0.121783	-0.723672	-0.869344	P35580	MYH10	P35580_MYH10_S1939s _0_MYH10	3	3	487.246	79.9654	-0.7	2580000000	9.44	9.44	9.44	53.2	FN20190829_SAM_JurkatCD3CD28timecourse_IMAC_fxn11.13783.13783.3	0	4	1	0	1	0.037	3	0.055	3	0.112	3	0.164	3	0.048	3
P35580_MYH10_S1952s _1	0.862907	0.19004	0.400447	0.946656	0.138372	0.50445	-0.261032	0.472534	0.804145	-0.0155055	-0.284996	0.715618	-1.10288	0.308339	2.3079	-1.01435	0.456084	-0.22483	0.400479	0.544589	P35580	MYH10	P35580_MYH10_S1952s _1_MYH10	2	3	875.765	79.978	4.4	42800000	21.27	21.27	21.27	82	FN20190829_SAM_JurkatCD3CD28timecourse_IMAC_fxn07.24285.24285.3	1.116	4	1	1	0	0.208	2	0.037	2	0.121	2	0.042	2	0.252	2
P35580_MYH10_S1956s _1	0.261943	-0.278062	2.7796	10.6131	-0.900666	-0.143352	-0.520651	0.817664	0.0868346	-0.209325	-1.71948	-0.773197	0.0273442	0.192712	-0.650112	-0.104572	-1.09203	-0.365349	0.351297	1.28403	P35580	MYH10	P35580_MYH10_S1956s _1_MYH10	13	3	875.761	79.9643	-0.8	12700000000	23.06	23.06	23.06	89.9	FN20190829_SAM_JurkatCD3CD28timecourse_IMAC_fxn08.36832.36832.3	2.414	4	1	1	0	0.283	13	0.176	13	0.125	13	0.125	13	0.133	13
P35580_MYH10_S1975s _1	0.849473	0.212194	0.433039	1.06793	0.0305632	0.377203	0.381624	-0.0170184	0.782001	0.72876	-0.579492	-0.0575785	-0.628917	0.91538	0.845145	0.512404	0.398271	0.234198	0.660439	-0.694476	P35580	MYH10	P35580_MYH10_S1975s _1_MYH10	2	2	870.879	79.9646	-1	2820000000	12.13	12.13	12.13	76.2	FN20190829_SAM_JurkatCD3CD28timecourse_IMAC_fxn3and10_2plus.9759.9885.2	1.868	4	1	1	0	0.016	2	0.043	2	0.221	2	0.098	2	0.106	2
P35580_MYH10_S1939s S1941s _0	0.093138	0.511201	7.15664	21.4314	2.50125	-2.14969	2.85845	-1.00838	0.00719219	1.53505	3.46745		-2.9076	-2.42817	-1.11332	2.74502	4.73428	1.09605	-2.53637	0.519608	P35580	MYH10	P35580_MYH10_S1939s S1941s _0_MYH10	1	3	561.919	159.929	-2.1	64600000	9.81	9.81	9.81	66.9	FN20190829_SAM_JurkatCD3CD28timecourse_IMAC_fxn01.16021.16437.3	0	5	2	0	2	0	1	0	1	0	1	0	1	0	1
P35580_MYH10_S1952s S1956s _2	0.166763	-0.285579	4.20576	15.2267	0.580467	-0.945793	0.541344	-1.83471	0.0300143	-0.697749	1.32048	1.11867	-1.96878	-0.616677	-0.251918	0.094115	1.11773	0.412189	-1.39114	-2.27828	P35580	MYH10	P35580_MYH10_S1952s S1956s _2_MYH10	8	3	902.415	159.927	-2	3730000000	19.44	19.44	19.44	81.7	FN20190829_SAM_JurkatCD3CD28timecourse_IMAC_fxn06.26409.26587.3	3.72	4	2	2	0	0.344	8	0.116	8	0.072	8	0.141	8	0.111	8
P49454_CENPF_T144t _1	0.770672	0.0270646	0.604435	1.74942	0.423143	0.0955118	-0.35988	-0.0893076	0.668433	-0.22483	0.408494	1.08577	0.464852	0.366152	-0.544468	-1.00389	0.308339	-0.384085	-0.168623	-0.00999246	P49454	CENPF	P49454_CENPF_T144t _1_CENPF	2	4	671.33	79.9704	1.5	150000000	16.8	16.8	16.8	82.9	FN20190829_SAM_JurkatCD3CD28timecourse_IMAC_fxn3and10_3plus.16232.16232.4	1.836	4	1	1	0	0.03	2	0.042	2	0.031	2	0.004	2	0.114	2
P49454_CENPF_T154t _1	0.460505	0.24505	1.52868	5.73529	-0.537871	1.24894	-0.11727	0.457077	0.266975	-0.558199	-1.36798	0.312569	0.528655	0.934651	2.28352	-0.737234	-0.738728	1.12415	-0.70962	1.62377	P49454	CENPF	P49454_CENPF_T154t _1_CENPF	2	2	1164.6	79.9713	2.2	428000000	15.39	15.39	15.39	84.1	FN20190829_SAM_JurkatCD3CD28timecourse_IMAC_fxn05.31454.31454.2	2	8	1	1	0	0.051	2	0.061	2	0.089	2	0.047	2	0.073	2
P49454_CENPF_S160s _0	0.743324	-0.0991814	0.671247	2.01815	-0.582027	0.268461	0.38872	-0.474407	0.628326	-0.418649	-0.636491	-0.690942		-0.0481779	0.5851	0.0679719	-0.372576	1.47076	0.77988	-1.72869	P49454	CENPF	P49454_CENPF_S160s _0_CENPF	1	3	776.736	79.9654	-0.4	8790000	12.29	12.29	12.29	70.8	FN20190829_SAM_JurkatCD3CD28timecourse_IMAC_fxn09.31199.31199.3	0.947	8	1	0	1	0	1	0	1	0	1	0	1	0	1
P49454_CENPF_S244s _0	0.433637	-0.332596	1.67825	6.22475	0.00213727	-2.04834	0.950754	-1.04398	0.23852	-1.09314	2.55546	-1.45591	-0.984392	-3.11229		1.19735	1.90785	-0.252934	-1.91808	-0.169872	P49454	CENPF	P49454_CENPF_S244s _0_CENPF	1	3	739.328	79.9612	-2.3	146000000	14.04	14.04	14.04	73	FN20190829_SAM_JurkatCD3CD28timecourse_IMAC_fxn08.24533.24533.3	0	6	1	0	1	0	1	0	1	0	1	0	1	0	1
P49454_CENPF_S276s _0	0.857503	0.0872566	0.412514	0.991158	0.35877	-0.346147	0.24934	0.0869656	0.795947	0.829546	-0.674491	0.921256	-1.02997	0.568499	-0.576974	-0.266659	0.218407	0.796274	-0.435609	0.60954	P49454	CENPF	P49454_CENPF_S276s _0_CENPF	3	3	920.779	79.9603	-2.2	251000000	18.06	18.06	18.06	80.7	FN20190829_SAM_JurkatCD3CD28timecourse_IMAC_fxn09.29004.29004.3	0	5	1	0	1	0.07	3	0.054	3	0.091	3	0.025	3	0.017	3
P49454_CENPF_S821s _1	0.207633	0.690076	3.61819	12.9357	0.784087	1.85656	-0.435172	0.534206	0.0508666		0.284996	1.28318	1.55862	2.5727	1.43837	-1.81433	-0.680914	1.18973	0.948503	0.119909	P49454	CENPF	P49454_CENPF_S821s _1_CENPF	1	2	713.372	79.9649	-1	1020000000	10.85	5.8	10.85	86.5	FN20190829_SAM_JurkatCD3CD28timecourse_IMAC_fxn09.14771.14771.2	99	1	1	1	0	0	1	0	1	0	1		0	0	1
P49454_CENPF_S834s _0	0.945723	-0.210866	0.215232	0.346424	-0.346326	-0.141379	-0.327224	0.00444977	0.923331	-1.04662	-0.617492	0.625138	-0.328131	0.00963558	-0.105643	-1.29147		0.637019	0.878243	-0.869344	P49454	CENPF	P49454_CENPF_S834s _0_CENPF	1	3	640.662	79.9617	-2.4	11500000	9.56	9.56	9.56	61.3	FN20190829_SAM_JurkatCD3CD28timecourse_IMAC_fxn02.28506.28506.3	0.748	3	1	0	1	0	1		0	0	1	0	1	0	1
P49454_CENPF_S1282s _0	0.736605	0.216894	0.684278	2.08389	0.440591	-0.26259	0.56768	0.074397	0.618886	1.5273	-0.550992	0.345471	0.820327	-0.616677	-0.99142	1.17121	0.597406	-0.0655755	-0.0210778	0.169872	P49454	CENPF	P49454_CENPF_S1282s _0_CENPF	3	4	928.942	79.9641	-0.6	66700000	24.89	24.89	24.89	93.7	FN20190829_SAM_JurkatCD3CD28timecourse_IMAC_fxn12.20400.20400.4	0	8	1	0	1	0.223	3	0.229	3	0.052	3	0.052	3	0.067	3
P49454_CENPF_S1324s _1	0.146103	-0.668372	4.69865	16.6298	-0.336866	-0.587317	-0.675074	-1.27716	0.0217281	-0.465166	-0.0189997	-0.526432	-0.51954	-0.616677	-0.625732	-0.230059	-1.56096	-0.234198	-0.955529	-1.59879	P49454	CENPF	P49454_CENPF_S1324s _1_CENPF	2	3	856.073	79.9654	-0.4	174000000	16.12	16.12	16.12	86.3	FN20190829_SAM_JurkatCD3CD28timecourse_IMAC_fxn3and10_3plus.22415.22415.3	1.433	6	1	1	0	0.014	2	0.292	2	0.04	2	0.028	2	0.005	2
P49454_CENPF_T1637t _0	0.364496	0.103174	2.0073	7.70092	-0.402752	0.882782	-0.190772	0.133571	0.169788	-0.837299	-0.864488	0.49353	0.738294	1.45497	0.455078	-0.63789	0	0.0655755	0.0772854	0.189857	P49454	CENPF	P49454_CENPF_T1637t _0_CENPF	2	3	565.993	79.9649	-0.9	349000000	9.92	9.92	9.92	70.6	FN20190829_SAM_JurkatCD3CD28timecourse_IMAC_fxn3and10_3plus.10899.10899.3	0.905	2	1	0	1	0.015	2	0.062	2	0.012	2	0.094	2	0.02	2
P49454_CENPF_S1747s _1	0.260626	-0.709047	2.89614	10.6658	-1.73419	0.532608	-0.13938	-1.26748	0.0857864	-0.759771	-2.46047	-1.98234	1.13023		-0.0650112	0.56469	-1.88215	0.899321	-0.421557	-2.1134	P49454	CENPF	P49454_CENPF_S1747s _1_CENPF	1	2	769.912	79.9679	1	185000000	12	6.28	12	78.7	FN20190829_SAM_JurkatCD3CD28timecourse_IMAC_fxn01.26966.26966.2	1.154	2	1	1	0	0	1	0	1	0	1	0	1	0	1
P49454_CENPF_S1750s _1	0.614227	0.0497382	1.00262	3.46221	-0.0312801	-0.348565	0.721577	-0.239038	0.450587	0	-0.883488	0.789648	-0.00911474	-0.703398	-0.333182	1.68884	-0.179864	0.655755	-0.0983632	-0.379713	P49454	CENPF	P49454_CENPF_S1750s _1_CENPF	2	3	599.638	79.9672	0.5	266000000	19.18	19.18	19.18	80	FN20190829_SAM_JurkatCD3CD28timecourse_IMAC_fxn09.27558.27558.3	11.617	2	1	1	0	0.067	2	0.016	2	0.034	2	0.057	2	0.022	2
P49454_CENPF_S1770s _0	0.469935	-0.0603209	1.49287	5.58362	-0.489469	0.538957	-0.459688	0.283536	0.276463	-1.17067	-0.379995	0.082255	0.382819	0.770847	0.463204	-1.3333	-0.411118	0.365349	0.337245	0.229826	P49454	CENPF	P49454_CENPF_S1770s _0_CENPF	2	2	745.851	79.9652	-0.7	223000000	10.66	10.66	10.66	79.9	FN20190829_SAM_JurkatCD3CD28timecourse_IMAC_fxn06.12788.13139.2	0.256	2	1	0	1	0.003	2	0.021	2	0.006	2	0.006	2	0.031	2
P49454_CENPF_S1964s _1	0.157228	-0.771862	4.67819	15.8754	-0.975189	-0.135363	-0.865897	-0.96232	0.0258498	-1.19393	-0.522493	-1.20915		0.346881	-0.617606	-1.03004	-0.565287	-1.00237	-1.59489	-0.329751	P49454	CENPF	P49454_CENPF_S1964s _1_CENPF	1	3	805.05	79.9656	-0.3	107000000	17.72	17.72	17.72	76.6	FN20190829_SAM_JurkatCD3CD28timecourse_IMAC_fxn06.21546.21546.3	7.093	3	1	1	0	0	1	0	1	0	1	0	1	0	1
P49454_CENPF_S1988s _1	0.0676439	-0.517803	8.93163	24.6292	0.272077	1.64913	-3.68288	-1.78795	0.00344415	-1.20168	0.816989	1.20092	1.64065	1.81149	1.49526	-3.6914	-3.67437		-0.133493	-3.4424	P49454	CENPF	P49454_CENPF_S1988s _1_CENPF	1	2	643.83	79.9644	-1.5	66500000	8.19	8.19	8.19	75.7	FN20190829_SAM_JurkatCD3CD28timecourse_IMAC_fxn05.19336.19336.2	99	1	1	1	0	0	1	0	1		0	0	1	0	1
P49454_CENPF_S2996s _1	0.786127	-0.182043	0.570166	1.60853	-0.545499	-0.169104	-0.118179	0.247938	0.690473	0.263594	-0.674491	-1.2256	-0.638032	0.886474	-0.755755	-0.465346	0.391847	-0.281038	0.505868	-0.00999246	P49454	CENPF	P49454_CENPF_S2996s _1_CENPF	5	3	856.149	79.9681	0.7	461000000	19.56	19.56	19.56	83.6	FN20190829_SAM_JurkatCD3CD28timecourse_IMAC_fxn07.32453.32453.3	10.844	4	1	1	0	0.072	5	0.047	5	0.041	5	0.084	5	0.111	5
P49454_CENPF_S3007s _1	0.512832	0.166032	1.34415	4.86224	0.786522	0.397143	-0.353678	-0.591663	0.326419	-0.488424	1.42498	1.42301	0.920589	0.587771	-0.316929	-0.867949	0.160593		-0.723672	-0.459653	P49454	CENPF	P49454_CENPF_S3007s _1_CENPF	1	3	856.149	79.9689	1	87400000	15.97	15.97	15.97	76.1	FN20190829_SAM_JurkatCD3CD28timecourse_IMAC_fxn05.32599.32599.3	5.443	4	1	1	0	0	1	0	1		0	0	1	0	1
P49454_CENPF_S3032s _1	0.137731	0.166669	5.23178	17.257	1.29538	-1.53089	1.12045	-1.25952	0.018806	1.15516	1.47248	1.2585	-1.89587	-1.16591		0.60129	2.68512	0.0749434	-0.435609	-2.08343	P49454	CENPF	P49454_CENPF_S3032s _1_CENPF	1	2	657.805	79.9653	-0.8	238000000	12.13	12.13	12.13	79.5	FN20190829_SAM_JurkatCD3CD28timecourse_IMAC_fxn09.16923.16923.2	1.421	2	1	1	0	0	1	0	1	0	1	0	1	0	1
P49454_CENPF_T3045t _1	0.782203	0.0582124	0.578509	1.64266	-0.117656	0.552941	-0.451822	0.344974	0.685068	-0.317863	-0.322996	0.287892	0.975277	-0.616677	1.30022	-1.00912	-0.77727	0.430925	-0.793932	1.48388	P49454	CENPF	P49454_CENPF_T3045t _1_CENPF	2	3	586.301	79.9627	-2	56500000	13.52	13.52	13.52	80.7	FN20190829_SAM_JurkatCD3CD28timecourse_IMAC_fxn01.18194.18194.3	4.335	4	1	1	0	0.018	2	0.004	2	0.012	2	0.045	2	0.047	2
P49454_CENPF_S3094s _1	0.448034	0.7864	1.61067	5.95383	1.94417	2.11579	-0.814344	0.121471	0.253873	3.71358	-0.75999	2.87892	0.309901	3.92168		-0.90455	1.2719	-2.81038	1.37709	-1.13414	P49454	CENPF	P49454_CENPF_S3094s _1_CENPF	1	2	579.809	79.9652	-1	74900000	9.6	2.77	9.6	73.4	FN20190829_SAM_JurkatCD3CD28timecourse_IMAC_fxn05.20547.20547.2	1.404	3	1	1	0	0	1	0	1	0	1	0	1	0	1
P49454_CENPF_S3119s _1	0.757191	-0.0303244	0.634539	1.87461	-0.3675	0.574098	-0.106749	-0.316558	0.64944	0.13955	-0.674491	-0.567559	1.46747	-0.24089	0.49571	0.37646	-1.36183	0.665123	-0.807984	0.174868	P49454	CENPF	P49454_CENPF_S3119s _1_CENPF	4	2	654.38	79.9648	-1.2	510000000	9.6	9.6	9.6	64.1	FN20190829_SAM_JurkatCD3CD28timecourse_IMAC_fxn11.28630.28630.2	1.209	2	1	1	0	0.526	4	0.118	4	0.052	4	0.186	4	0.097	4
P49454_CENPF_S3139s _1	0.110342	-0.0375977	6.28104	19.6402	2.45332	-3.25479	1.11537	-2.28624	0.0108637	3.27942	2.76446	1.31608	-4.27481		-2.23476	1.13984	3.09623	-0.889953	-0.660439	-3.91205	P49454	CENPF	P49454_CENPF_S3139s _1_CENPF	1	3	681.348	79.9639	-1.2	99400000	10.54	10.54	10.54	81.3	FN20190829_SAM_JurkatCD3CD28timecourse_IMAC_fxn12.11968.11968.3	1.279	4	1	1	0	0	1	0	1	0	1	0	1	0	1
P49454_CENPF_S3150s _1	0.880168	0.208767	0.364171	0.815947	0.21692	0.0116792	0.587312	-0.075646	0.828715	1.33348	-0.674491	-0.0082255	-0.802097	1.60914	-0.772007	0.428746	0.218407	1.11478	-0.316168	0.164876	P49454	CENPF	P49454_CENPF_S3150s _1_CENPF	5	4	649.108	79.9653	-0.4	1250000000	15.68	15.68	15.68	80.4	FN20190829_SAM_JurkatCD3CD28timecourse_IMAC_fxn09.17419.17419.4	4.68	5	1	1	0	0.104	5	0.11	5	0.09	5	0.047	5	0.125	5
P49454_CENPF_S3175s _1	0.169628	-0.0393335	4.13127	15.0069	-0.372245	-0.683957	1.20389	-0.437873	0.0315723	-0.162808	-0.427494	-0.526432	-0.0820327	-1.21408	-0.755755	1.9921	0.860779	0.758802	0.133493	-1.00924	P49454	CENPF	P49454_CENPF_S3175s _1_CENPF	3	3	725.364	79.962	-2	943000000	13.16	13.16	13.16	74.7	FN20190829_SAM_JurkatCD3CD28timecourse_IMAC_fxn3and10_3plus.14388.14388.3	1.428	4	1	1	0	0.109	3	0.144	3	0.116	3	0.052	3	0.04	3
P49454_CENPF_T154t S160s _2	0.500133	0.0308769	1.3697	5.05769	0.138626	0.289934	-0.612777	0.446148	0.312055	-0.0697749	-0.303996	0.789648	0.273442	0.953923	-0.357561	-0.94115	-0.372576	-0.524604	0.442635	0.449661	P49454	CENPF	P49454_CENPF_T154t S160s _2_CENPF	2	3	803.391	159.933	0	105000000	12.96	12.96	12.96	75.5	FN20190829_SAM_JurkatCD3CD28timecourse_IMAC_fxn3and10_3plus.31577.31577.3	1.224	8	2	2	0	0.022	2	0.035	2	0.025	2	0.029	2	0.039	2
P49454_CENPF_S1248s S1259s _1	0.831618	-0.0284021	0.471938	1.21654	-0.719479	-0.0797882	0.501094	-0.0544901	0.755694	-1.96145	0.522493		-1.25783	0.587771	0.430699	-0.37646	0.558864	1.32088	-0.463712	0.354732	P49454	CENPF	P49454_CENPF_S1248s S1259s _1_CENPF	1	3	937.769	159.934	0.3	19100000	10.76	10.76	10.76	72.2	FN20190829_SAM_JurkatCD3CD28timecourse_IMAC_fxn06.28441.28441.3	0	4	2	1	1	0	1	0	1	0	1	0	1	0	1
P49454_CENPF_S2996s S3007s _2	0.601196	-0.0905243	1.04051	3.62793	-0.234253	0.246575	-0.493454	0.223815	0.433718	-0.480672	-0.674491	0.452402	0.619802	0.298703	-0.178781	-0.428746	-0.648796	-0.402821	0.442635	0.00499623	P49454	CENPF	P49454_CENPF_S2996s S3007s _2_CENPF	3	3	882.803	159.932	-0.3	703000000	15.51	15.51	15.51	70.8	FN20190829_SAM_JurkatCD3CD28timecourse_IMAC_fxn06.33782.33919.3	15.508	4	2	2	0	0.037	3	0.079	3	0.034	3	0.105	3	0.042	3
P49454_CENPF_T3045t S3048s _2	0.422373	-0.163458	1.69662	6.43844	0.251815	-0.0126236	-0.81413	-0.036613	0.227068	-0.36438	0.560492	0.559334	0.19141	0.144534	-0.373814	-1.14507	-1.17554	-0.121783	0.161597	-0.234823	P49454	CENPF	P49454_CENPF_T3045t S3048s _2_CENPF	2	3	612.961	159.942	4.9	72000000	8.82	8.82	8.82	70.1	FN20190829_SAM_JurkatCD3CD28timecourse_IMAC_fxn07.19819.19819.3	1.646	4	2	2	0	0.109	2	0.053	2	0.028	2	0.073	2	0.12	2
Q13439_GOLGA4_S10s _1	0.406201	-0.404467	1.81683	6.77229	0.056657	-1.05083	0.146387	-1.27607	0.210267	0.372133	-0.341995	0.139833	-1.69534		-0.40632	0.33986	1.21408	-1.11478	-0.463712	-2.08842	Q13439	GOLGA4	Q13439_GOLGA4_S10s _1_GOLGA4	1	4	891.956	79.9628	-1	75000000	25.73	25.73	25.73	89.2	FN20190829_SAM_JurkatCD3CD28timecourse_IMAC_fxn07.23432.23432.4	25.731	7	1	1	0	0	1	0	1	0	1	0	1	0	1
Q13439_GOLGA4_S30s _0	0.552232	0.160607	1.18755	4.26979	0.0678906	0.586289	-0.601703	0.804627	0.374129	-0.581458	-0.0949987	0.880128	0.473966	-0.616677	1.90158	-0.324174	-1.4903	0.00936793	0.77988	0.829374	Q13439	GOLGA4	Q13439_GOLGA4_S30s _0_GOLGA4	3	3	1027.17	79.964	-0.8	503000000	22.26	22.26	22.26	83.4	FN20190829_SAM_JurkatCD3CD28timecourse_IMAC_fxn02.24259.24259.3	0	7	1	0	1	0.131	3	0.206	3	0.171	3	0.175	3	0.065	3
Q13439_GOLGA4_S41s _1	0.418861	0.174399	1.71197	6.502	0.153675	0.433486	-0.29785	0.525228	0.223769	0.248089	0.360995	-0.148059	0.0182295	0.819024	0.463204	-0.366003	-0.218407	-0.309142	0.505868	0.544589	Q13439	GOLGA4	Q13439_GOLGA4_S41s _1_GOLGA4	3	2	881.368	79.9627	-2.1	2750000000	13.79	13.79	13.79	69.5	FN20190829_SAM_JurkatCD3CD28timecourse_IMAC_fxn02.16180.16180.2	1.523	5	1	1	0	0.047	2	0.072	2	0.075	2	0.061	2	0.109	2
Q13439_GOLGA4_S71s _1	0.484574	0.0885975	1.43036	5.31749	-0.668941	0.908432	-0.206756	0.438185	0.293935	0.124044	-1.16848	-0.962383	0.291672	1.8404	0.593227	0.611747	0.0513898	-1.28341	1.35601	-0.479638	Q13439	GOLGA4	Q13439_GOLGA4_S71s _1_GOLGA4	2	2	671.852	79.9667	0.3	2030000000	9.66	6.18	6.18	78.8	FN20190829_SAM_JurkatCD3CD28timecourse_IMAC_fxn05.32624.32752.2	2.35	2	1	1	0	0.063	2	0.026	2	0.004	2	0.069	2	0.019	2
Q13439_GOLGA4_S151s _1	0.698324	-0.243918	0.783571	2.48926	-0.152408	-0.630177	0.138556	-0.329751	0.563734	0.00775277		-0.312569	0.428393	-1.78258	-0.536342	0.449661	0.0128474	-0.0468396	-0.449661	-0.209842	Q13439	GOLGA4	Q13439_GOLGA4_S151s _1_GOLGA4	1	2	511.249	79.9652	-1.1	344000000	8.26	1.18	8.26	67	FN20190829_SAM_JurkatCD3CD28timecourse_IMAC_fxn01.13926.13926.2	1.1	4	1	1	0	0	1	0	1	0	1	0	1		0
Q13439_GOLGA4_S266s _1	0.703078	-0.177099	0.766134	2.43348	-0.128494	0.148582	-0.376182	-0.439902	0.57102	-0.0620221	-0.142498	-0.180961	0.0820327	0.298703	0.0650112	-1.18689	-0.372576	0.430925	-0.55505	-0.324755	Q13439	GOLGA4	Q13439_GOLGA4_S266s _1_GOLGA4	4	2	1278.09	79.9612	-2	1100000000	18.71	18.71	18.71	90.4	FN20190829_SAM_JurkatCD3CD28timecourse_IMAC_fxn3and10_2plus.16324.16324.2	6.935	3	1	1	0	0.736	4	0.052	4	0.182	4	0.245	4	0.154	4
Q13439_GOLGA4_Y2148y _1	0.671321	-0.0365886	0.852423	2.7812	0.31826	-0.320201	-0.933525	0.753494	0.527084	-0.806288	0.864488	0.896579	-1.03908	0.50105	-0.422573	0.287574		-2.15462	1.60192	-0.0949283	Q13439	GOLGA4	Q13439_GOLGA4_Y2148y _1_GOLGA4	1	3	617.992	79.9615	-2.6	8960000	11.55	11.55	11.55	62.2	FN20190829_SAM_JurkatCD3CD28timecourse_IMAC_fxn09.19571.19571.3	11.552	5	1	1	0	0	1		0	0	1	0	1	0	1
Q13439_GOLGA4_T2154t _1	0.244556	-0.249629	3.06824	11.2292	-1.17947	1.34361	-1.90926	0.414921	0.0753502	-2.83751	-0.503493	-0.197412	1.06642	0.819024	2.14537	-2.26399	-1.55454		-1.24359	2.07343	Q13439	GOLGA4	Q13439_GOLGA4_T2154t _1_GOLGA4	1	3	617.992	79.962	-2.3	9940000	12.72	12.72	12.72	84.4	FN20190829_SAM_JurkatCD3CD28timecourse_IMAC_fxn12.19430.19430.3	1.246	5	1	1	0	0	1	0	1		0	0	1	0	1
Q6NY19_KANK3_S271s _1	0.205097	1.18059	3.65924	13.0577	0.27754	3.10052	0.562323	0.131151	0.0494578	1.41876		-0.863677	3.22662	4.75034	1.3246	-0.784292	-0.404694	2.87595	0.337245	-0.0749434	Q6NY19	KANK3	Q6NY19_KANK3_S271s _1_KANK3	1	2	669.817	79.967	0.5	113000000	9.56	9.56	9.56	79.8	FN20190829_SAM_JurkatCD3CD28timecourse_IMAC_fxn04.13605.13605.2	99	1	1	1	0	0	1	0	1	0	1	0	1		0
Q96A19_CCDC102A_S12s _1	0.211507	0.882603	3.5382	12.6959	0.660061	1.34292	0.519817	1.25764	0.0537542	1.12415	-0.73149	1.58752	1.19403	1.59951	1.23521	0.277116	-0.0385423	1.32088	1.25764		Q96A19	CCDC102A	Q96A19_CCDC102A_S12s _1_CCDC102A	1	2	755.916	79.9629	-2.3	26400000	11.72	11.72	11.72	85.5	FN20190829_SAM_JurkatCD3CD28timecourse_IMAC_fxn05.20149.20149.2	3.203	2	1	1	0	0	1	0	1	0	1	0	1	0	1
Q96A19_CCDC102A_S28s _0	0.841918	-0.0300938	0.44917	1.12915	-0.117153	0.237938	-0.32689	0.143642	0.771055	0.162808	-0.522493	0.0082255	0.492196	0.221618	0	0.0104572	0.179864	-1.17099	0.337245	-0.0499623	Q96A19	CCDC102A	Q96A19_CCDC102A_S28s _0_CCDC102A	2	2	868.466	79.9715	3	148000000	16.46	16.46	12.59	90.5	FN20190829_SAM_JurkatCD3CD28timecourse_IMAC_fxn3and10_2plus.27070.27070.2	0.798	4	1	0	1	0.02	2	0.08	2	0.047	2	0.068	2	0.016	2
Q9Y490_TLN1_Y70y M72m _1	0.538151	0.54747	1.25216	4.4778	0.961213	0.445509	0.0727648	0.554503	0.356631	1.18617	1.18748	0.509981	1.16669	-1.14663	1.31648	0.407832		-0.262302	1.31385	-0.204845	Q9Y490	TLN1	Q9Y490_TLN1_Y70y M72m _1_TLN1	1	2	685.324	95.9593	-1.4	26600000	10.28	10.28	10.28	65.5	FN20190829_SAM_JurkatCD3CD28timecourse_IMAC_fxn09.22211.22211.2	1.495	2	1	1	0	0	1		0	0	1	0	1	0	1
Q9Y490_TLN1_T78t _1	0.13913	-0.548253	5.18174	17.136	-0.410917	-3.09624	1.86348	0.655989	0.0193376	-1.08539	0.0664991	-0.213863	-3.44537	-3.73861	-2.10474	0.444432	3.28252		-1.35601	2.66799	Q9Y490	TLN1	Q9Y490_TLN1_T78t _1_TLN1	1	2	647.77	79.9651	-1	53700000	10.28	10.28	5.02	76.1	FN20190829_SAM_JurkatCD3CD28timecourse_IMAC_fxn04.11514.11514.2	5.021	2	1	1	0	0	1	0	1		0	0	1	0	1
Q9Y490_TLN1_S405s _1	0.0637232	0.468642	9.25372	25.1576	-1.04237	-1.74037	4.53222	-0.802207	0.00304959	-0.209325		-1.87541	-1.70446	-3.411	-0.105643	3.03259	3.60371	6.96037	-1.26467	-0.339743	Q9Y490	TLN1	Q9Y490_TLN1_S405s _1_TLN1	1	4	826.899	79.95	-4.9	3290000	10.16	10.16	10.16	57.1	FN20190829_SAM_JurkatCD3CD28timecourse_IMAC_fxn08.24328.24328.4	10.155	5	1	1	0	0	1	0	1	0	1	0	1		0
Q9Y490_TLN1_S425s _1	0.213936	-0.0307204	3.35344	12.5786	-0.461479	0.791517	-0.869493	0.64022	0.0552261	-0.767524	-0.674491	0.0575785	0.446622	1.05028	0.877651	-1.82479	-0.783694	0	0.990658	0.289781	Q9Y490	TLN1	Q9Y490_TLN1_S425s _1_TLN1	18	4	715.828	79.9585	-2.8	7520000000	22.68	22.68	22.68	87.6	FN20190829_SAM_JurkatCD3CD28timecourse_IMAC_fxn06.25406.25406.4	1.229	4	1	1	0	0.399	18	0.138	18	0.096	18	0.205	18	0.103	18
Q9Y490_TLN1_T1263t _1	0.526951	-0.298183	1.29064	4.63904	-0.171251	-0.0280721	-0.625641	-0.566291	0.343634	-0.13955	-0.275496	-0.098706	0.382819	0.183076	-0.650112	-0.596062	-0.65522		-0.997684	-0.134898	Q9Y490	TLN1	Q9Y490_TLN1_T1263t _1_TLN1	1	2	583.791	79.9638	-2.2	46300000	8.49	8.49	8.49	79	FN20190829_SAM_JurkatCD3CD28timecourse_IMAC_fxn05.11856.11856.2	99	1	1	1	0	0	1	0	1		0	0	1	0	1
Q9Y490_TLN1_S2338s _1	0.168271	0.247149	4.38756	15.1105	0.512486	-0.728746	0.244253	1.45	0.0308285	1.1319		-0.106931	-0.71095	-1.11773	-0.357561	0.104572	-0.205559	0.833746	1.61597	1.28403	Q9Y490	TLN1	Q9Y490_TLN1_S2338s _1_TLN1	1	3	825.41	79.9708	1.8	16200000	13.12	13.12	13.12	76.2	FN20190829_SAM_JurkatCD3CD28timecourse_IMAC_fxn06.34751.34751.3	99	1	1	1	0	0	1	0	1	0	1	0	1		0
Q9Y4G6_TLN2_S428s _1	0.561244	0.0398504	1.16006	4.15004	0.0203354	0.397628	-0.5546	0.424133	0.384589	-0.441908	0.560492	-0.0575785	0.255213	0.279432	0.658238	-1.15552	-0.423966	-0.0843113	1.10307	-0.254808	Q9Y4G6	TLN2	Q9Y4G6_TLN2_S428s _1_TLN2	3	3	874.748	79.9663	0	59400000	18.44	18.44	18.44	81.7	FN20190829_SAM_JurkatCD3CD28timecourse_IMAC_fxn08.29399.29399.3	1.243	4	1	1	0	0.09	3	0.078	3	0.052	3	0.095	3	0.113	3
Q9Y4G6_TLN2_T1843t _1	0.411377	-0.244706	1.75159	6.66552	-0.86403	0.190372	-0.122061	-0.152307	0.215501	-1.04662	-0.360995	-1.18447	0.0273442	0.462508	0.0812639	-0.167316	-0.751575	0.552708	-0.639361	0.334747	Q9Y4G6	TLN2	Q9Y4G6_TLN2_T1843t _1_TLN2	2	2	810.914	79.9583	-4.9	273000000	12.9	12.9	12.9	87.5	FN20190829_SAM_JurkatCD3CD28timecourse_IMAC_fxn06.18253.18253.2	99	1	1	1	0	0.001	2	0.061	2	0.047	2	0.025	2	0.018	2
A0A0D9SF54_SPTAN1_T34t _0	0.395835	0.144757	1.83449	7.00501	0.9362	-0.644033	0.826291	-0.881522	0.199296	1.06213	0.816989	0.929481	-0.282557	-1.76331	0.11377	0.366003	0.520321	1.59255	-2.55744	0.7944	A0A0D9SF54	SPTAN1	A0A0D9SF54_SPTAN1_T34t _0_SPTAN1	2	3	395.218	79.965	-1.1	101000000	8.26	2	0.74	64.5	FN20190829_SAM_JurkatCD3CD28timecourse_IMAC_fxn12.12460.12460.3	0	2	1	0	1	0.028	2	0.064	2	0.048	2	0.045	2	0.102	2
A0A0D9SF54_SPTAN1_S1031s _0	0.107904	-0.156337	5.98858	19.9355	-0.401577	-0.528659	-0.736186	1.63978	0.0101496	-0.302358	-0.104499	-0.797873	0.0273442	-0.857567	-0.755755	0.0732005	-1.31686	-0.964897	1.80567	1.47389	A0A0D9SF54	SPTAN1	A0A0D9SF54_SPTAN1_S1031s _0_SPTAN1	17	4	677.346	79.9644	-0.7	13600000000	19.63	19.63	19.63	76.7	FN20190829_SAM_JurkatCD3CD28timecourse_IMAC_fxn09.25337.25337.4	0	3	1	0	1	0.089	17	0.133	17	0.095	17	0.099	17	0.082	17
A0A0D9SF54_SPTAN1_Y1156y M1159m _1	0.185007	0.143576	3.83666	14.1167	0.115911	-1.2899	1.30646	0.59096	0.0387552	1.20168	-0.417994	-0.435951	-1.15757	-1.38752	-1.3246	2.45745	1.36825	0.0936793	-0.0421557	1.22408	A0A0D9SF54	SPTAN1	A0A0D9SF54_SPTAN1_Y1156y M1159m _1_SPTAN1	3	4	898.658	95.9442	-4.7	26900000	16.89	16.89	16.89	76.6	FN20190829_SAM_JurkatCD3CD28timecourse_IMAC_fxn06.34856.34856.4	0	2	1	1	0	0.275	3	0.09	3	0.157	3	0.09	3	0.171	3
A0A0D9SF54_SPTAN1_S1170s _0	0.941362	0.12978	0.226767	0.375483	0.153705	0.348536	-0.340725	0.471519	0.917174	1.42651	-0.512993	-0.452402	0.17318	-1.58987	2.4623	-0.449661	-0.937863	0.365349	0.843113	0.0999246	A0A0D9SF54	SPTAN1	A0A0D9SF54_SPTAN1_S1170s _0_SPTAN1	4	2	614.331	79.9665	0.1	34300000000	8.55	8.55	8.55	80.1	FN20190829_SAM_JurkatCD3CD28timecourse_IMAC_fxn12.16958.17385.2	0.996	2	1	0	1	0.846	4	0.194	4	1.079	4	0.357	4	0.023	4
A0A0D9SF54_SPTAN1_S1197s _1	0.846869	0.047388	0.438725	1.08942	0.268042	-0.111734	-0.2333	0.376122	0.77814	0.581458	0.617492	-0.394824	-0.947933	0.539593	0.0731376	0.235287	-0.167017	-0.76817	0.407505	0.34474	A0A0D9SF54	SPTAN1	A0A0D9SF54_SPTAN1_S1197s _1_SPTAN1	3	2	691.847	79.9659	-0.3	2640000000	14.19	5.99	5.99	82.8	FN20190829_SAM_JurkatCD3CD28timecourse_IMAC_fxn06.19726.19726.2	99	1	1	1	0	0.037	2	0.007	2	0.006	2	0.052	2	0.031	2
A0A0D9SF54_SPTAN1_S1302s _1	0.355119	-0.00697851	2.06561	7.93204	-0.660562	0.858838	-0.142623	-0.121861	0.160989	-0.162808	-0.436994	-1.38188	0.902359	0.260161	1.41399	-0.162087	-0.912168	0.646387	-0.203752	-0.0399698	A0A0D9SF54	SPTAN1	A0A0D9SF54_SPTAN1_S1302s _1_SPTAN1	3	3	678.002	79.9607	-2.8	142000000	16.05	16.05	16.05	79.4	FN20190829_SAM_JurkatCD3CD28timecourse_IMAC_fxn12.26076.26076.3	1.164	3	1	1	0	0.053	3	0.071	3	0.109	3	0.101	3	0.056	3
A0A0D9SF54_SPTAN1_T2005t _1	0.578014	0.262874	1.10617	3.91494	1.38296	-0.12002	-0.447237	0.222254	0.405982	3.48099	-0.294496	0.962383	1.00262	-1.02137	-0.341309	-1.02481	-1.29117	0.974264	0.639361	-0.194853	A0A0D9SF54	SPTAN1	A0A0D9SF54_SPTAN1_T2005t _1_SPTAN1	2	3	1011.19	79.9709	1.5	39900000	19.58	19.58	19.58	86.2	FN20190829_SAM_JurkatCD3CD28timecourse_IMAC_fxn3and10_3plus.34159.34159.3	19.576	2	1	1	0	0.012	2	0.235	2	0.102	2	0.06	2	0.018	2
A0A1W2PS85_BIVM-ERCC5_S543s _1	0.374658	-0.110383	1.99022	7.44198	0.99766	0.28839	-0.295807	-1.53845	0.180219		1.69098	0.304343	-0.34636	-0.462508	1.67404	-0.679719	0.391847	-0.599547	-2.52231	-0.554581	A0A1W2PS85	NotFound	A0A1W2PS85_BIVM-ERCC5_S543s _1_NotFound	1	3	530.593	79.9684	1.3	34600000	12.07	12.07	12.07	71.3	FN20190829_SAM_JurkatCD3CD28timecourse_IMAC_fxn01.21546.21546.3	99	1	1	1	0	0	1	0	1	0	1		0	0	1
A0A1W2PS85_BIVM-ERCC5_S549s _0	0.155307	0.603669	4.7305	16.0101	-0.293735	1.82741	0.394324	0.323506	0.0250605	0.798535	-1.17798	-0.501755	2.29691	2.17764	1.00767	-0.0732005		0.861849	0.337245	0.309766	A0A1W2PS85	NotFound	A0A1W2PS85_BIVM-ERCC5_S549s _0_NotFound	1	2	623.3	79.9642	-1.7	867000000	8.16	8.16	8.16	74.1	FN20190829_SAM_JurkatCD3CD28timecourse_IMAC_fxn07.8865.8865.2	0.431	2	1	0	1	0	1		0	0	1	0	1	0	1
A0A1W2PS85_BIVM-ERCC5_S566s _1	0.554389	-0.0027918	1.18113	4.24183	-0.367827	-0.353555	0.242176	0.703453	0.376545	0.472919	-0.284996	-1.2914	0.0273442	-0.616677	-0.471331	0.0627433	-0.160593	0.824378	0.442635	0.964272	A0A1W2PS85	NotFound	A0A1W2PS85_BIVM-ERCC5_S566s _1_NotFound	3	3	459.22	79.9662	-0.1	9940000000	12.2	12.2	12.2	81.1	FN20190829_SAM_JurkatCD3CD28timecourse_IMAC_fxn04.11619.11756.3	4.008	2	1	1	0	0.674	3	0.555	3	0.304	3	0.033	3	0.435	3
A0A1W2PS85_BIVM-ERCC5_S609s _1	0.292938	0.384252	2.50213	9.60353	0.600511	0.892409	0.0135861	-0.146374	0.109559	0.744266	0.645991	0.411275	0.255213	0.780482	1.64153	0.266659	0.411118	-0.637019	-0.442635	0.149887	A0A1W2PS85	NotFound	A0A1W2PS85_BIVM-ERCC5_S609s _1_NotFound	3	2	846.91	79.9645	-1.1	7200000000	18.52	18.52	18.52	96.3	FN20190829_SAM_JurkatCD3CD28timecourse_IMAC_fxn05.15540.15680.2	1.109	2	1	1	0	0.02	2	0.118	2	0.09	2	0.068	2	0.139	2
A0A1W2PS85_BIVM-ERCC5_S614s _1	0.373023	0.104082	2.00435	7.49578	1.2237	-0.941893	0.306266	-0.832653	0.178001	2.03123	1.18748	0.452402	-1.18492		-0.69887	0.78952	-0.854355	0.983632	0.548024	-2.21333	A0A1W2PS85	NotFound	A0A1W2PS85_BIVM-ERCC5_S614s _1_NotFound	1	2	585.847	79.9638	-2.1	61900000	8.59	1.79	1.79	77.2	FN20190829_SAM_JurkatCD3CD28timecourse_IMAC_fxn04.21953.21953.2	1.788	2	1	1	0	0	1	0	1	0	1	0	1	0	1
A0A1W2PS85_BIVM-ERCC5_T650t _0	0.11428	-0.00454808	6.08091	19.2071	-0.542246	0.984238	-1.10489	0.700487	0.012003		0.00949987	-1.09399	0.947933	1.28153	0.723249	-1.3699	-1.21408	-0.730698	1.13118	0.269796	A0A1W2PS85	NotFound	A0A1W2PS85_BIVM-ERCC5_T650t _0_NotFound	1	2	966.468	79.9583	-4.2	7380000	13.47	13.47	13.47	85.4	FN20190829_SAM_JurkatCD3CD28timecourse_IMAC_fxn07.17654.17654.2	0	4	1	0	1	0	1	0	1	0	1		0	0	1
A0A1W2PS85_BIVM-ERCC5_T753t _0	0.720612	-0.0310118	0.723215	2.2495	-0.375694	0.0682356	0.374966	-0.271826	0.595731	-0.131797	-0.674491	-0.320794	0.218754	0.221618	-0.235665	0.418289	-0.417542	1.12415	-0.688543	0.144891	A0A1W2PS85	NotFound	A0A1W2PS85_BIVM-ERCC5_T753t _0_NotFound	3	3	710.689	79.9632	-1.5	2890000000	15.01	15.01	15.01	78.5	FN20190829_SAM_JurkatCD3CD28timecourse_IMAC_fxn01.17246.17380.3	0	6	1	0	1	0.039	3	0.039	3	0.063	3	0.091	3	0.063	3
A0A1W2PS85_BIVM-ERCC5_S788s _0	0.536739	0.430767	1.24019	4.49854	0.123995	0.787884	0.346022	0.48237	0.354933	-0.178314	0.484493	0.065804	0.182295	1.05991	1.12144	-0.094115	-0.610254	1.74243	0.55505	0.409691	A0A1W2PS85	NotFound	A0A1W2PS85_BIVM-ERCC5_S788s _0_NotFound	5	2	991.473	79.9646	-0.9	471000000	13.42	13.42	13.42	86.3	FN20190829_SAM_JurkatCD3CD28timecourse_IMAC_fxn11.24710.24998.2	0	5	1	0	1	0.515	5	0.18	5	0.095	5	0.32	5	0.079	5
A0A1W2PS85_BIVM-ERCC5_S924s _1	0.120208	-0.0185316	5.83987	18.6726	-0.00642979	0.9991	-0.733912	-0.48401	0.0135749		-0.218497	0.205637	1.32164	0.944287	0.731376	-0.75292	-0.783694	-0.665123	-0.618283	-0.349736	A0A1W2PS85	NotFound	A0A1W2PS85_BIVM-ERCC5_S924s _1_NotFound	1	2	848.901	79.961	-3.2	106000000	10.25	10.25	10.25	77.8	FN20190829_SAM_JurkatCD3CD28timecourse_IMAC_fxn3and10_2plus.15964.15964.2	1.194	2	1	1	0	0	1	0	1	0	1		0	0	1
A0A1W2PS85_BIVM-ERCC5_S930s _1	0.252893	-0.00855185	2.97433	10.9235	-0.732022	1.83426	-1.19723	-0.266283	0.0808435	-0.945838		-0.518206	1.94144	1.72477	1.83657	-2.48359	-1.895	0.786906	1.13118	-1.66374	A0A1W2PS85	NotFound	A0A1W2PS85_BIVM-ERCC5_S930s _1_NotFound	1	3	824.37	79.9628	-1.4	217000000	12.63	12.63	12.63	78	FN20190829_SAM_JurkatCD3CD28timecourse_IMAC_fxn02.11853.11853.3	99	1	1	1	0	0	1	0	1	0	1	0	1		0
A0A1W2PS85_BIVM-ERCC5_S1257s _1	0.834915	-0.339543	0.46444	1.18779	-0.821066	-0.0814083	0.148281	-0.492285	0.760714	-2.44987	0.636491	-0.649814	-1.16669	0.597406	0.325056		1.00852	-0.711962	-1.64407	0.659502	A0A1W2PS85	NotFound	A0A1W2PS85_BIVM-ERCC5_S1257s _1_NotFound	1	3	725.033	79.9632	-1.4	17100000	17.83	17.83	17.83	83.5	FN20190829_SAM_JurkatCD3CD28timecourse_IMAC_fxn07.31680.31680.3	6.305	2	1	1	0		0	0	1	0	1	0	1	0	1
A0A1W2PS85_BIVM-ERCC5_S1294s _0	0.119504	0.106236	5.5065	18.7564	1.33284	-0.333703	0.285816	-1.34313	0.0133155	1.93044	1.00699	1.06109	0.0273442	-0.703398	-0.325056	0.308488	0.764423	-0.215462	-0.512894	-2.17336	A0A1W2PS85	NotFound	A0A1W2PS85_BIVM-ERCC5_S1294s _0_NotFound	6	2	844.42	79.9639	-1.5	3090000000	16.74	16.74	16.74	79	FN20190829_SAM_JurkatCD3CD28timecourse_IMAC_fxn08.19708.19708.2	0	5	1	0	1	0.447	6	0.166	6	0.105	6	0.227	6	0.062	6
A0A1W2PS85_BIVM-ERCC5_S1357s _1	0.146853	0.0748667	4.95382	16.5752	2.05845	-1.41056	0.865463	-1.46296	0.0220031	1.66684	3.01146	1.49704	-2.26046	-2.31254	0.341309		2.17122	-0.440293	-1.37709	-1.54883	A0A1W2PS85	NotFound	A0A1W2PS85_BIVM-ERCC5_S1357s _1_NotFound	1	2	831.41	79.9644	-1.2	66200000	15.89	15.89	15.89	91.7	FN20190829_SAM_JurkatCD3CD28timecourse_IMAC_fxn08.9527.9527.2	3.682	5	1	1	0		0	0	1	0	1	0	1	0	1
A0A1W2PS85_BIVM-ERCC5_S381s S382s _2	0.155497	0.141824	4.46236	15.9679	-0.521899	1.7825	-1.56075	1.23024	0.025305	-1.6746	-0.598492	0.707393	0.975277	1.8693	2.50293	-3.45611	-0.860779	-0.365349	1.6511	0.809389	A0A1W2PS85	NotFound	A0A1W2PS85_BIVM-ERCC5_S381s S382s _2_NotFound	7	3	1245.25	159.942	2.5	1690000000	18.33	14.46	13.6	87.6	FN20190829_SAM_JurkatCD3CD28timecourse_IMAC_fxn06.28040.28040.3	15.258	3	2	2	0	0.085	7	0.092	7	0.112	7	0.072	7	0.087	7
A0A1W2PS85_BIVM-ERCC5_T563t S566s _2	0.149344	-0.550273	4.61224	16.39	-1.24775	-0.381352	-0.511082	0.183768	0.0229615	-0.914827	-0.788489	-2.03992	-0.8659	-0.115627	-0.162528	-0.366003	-0.314762	-0.852481	0.407505	-0.0399698	A0A1W2PS85	NotFound	A0A1W2PS85_BIVM-ERCC5_T563t S566s _2_NotFound	2	2	728.308	159.93	-1.8	999000000	8.29	8.29	8.29	69.3	FN20190829_SAM_JurkatCD3CD28timecourse_IMAC_fxn02.12076.12355.2	99	2	2	2	0	0.138	2	0.282	2	0.018	2	0.084	2	0.072	2
A0A1W2PS85_BIVM-ERCC5_S787s S788s _2	0.262124	-0.0952752	2.77782	10.6067	-0.436604	0.382561	-0.671733	0.564652	0.0869617	-0.876063	-0.351495	-0.082255	0.0182295	0.41433	0.715123	-1.21304	-0.436813	-0.365349	0.70962	0.419683	A0A1W2PS85	NotFound	A0A1W2PS85_BIVM-ERCC5_S787s S788s _2_NotFound	4	2	916.875	159.931	-0.7	1100000000	13.69	13.69	13.69	80.6	FN20190829_SAM_JurkatCD3CD28timecourse_IMAC_fxn06.26088.26088.2	3.717	5	2	2	0	0.674	4	0.269	4	0.086	4	0.323	4	0.084	4
E9PPF2_TYK2_Y292y _1	0.259295	-0.51691	2.80823	10.7149	-0.986229	-0.58671	0.104883	-0.640922	0.0848215	-0.434155	-0.607992	-1.91654	-1.07554	-0.375788	-0.308803	0.836578	-0.128474	-0.393453	-0.407505	-0.87434	E9PPF2	NotFound	E9PPF2_TYK2_Y292y _1_NotFound	2	3	610.3	79.9649	-0.8	1070000000	20.22	20.22	20.22	86.9	FN20190829_SAM_JurkatCD3CD28timecourse_IMAC_fxn02.23467.23467.3	99	1	1	1	0	0.05	2	0.036	2	0.022	2	0.075	2	0.007	2
Q8IYD8_FANCM_S34s _1	0.519183	0.0126165	1.30168	4.76472	-0.570074	0.283827	0.257617	0.112337	0.333832	0.108539	-0.987986	-0.830775	0.0455737	0.423966	0.381941	0.0732005	0.00642372	0.693227	-0.0351297	0.259804	Q8IYD8	FANCM	Q8IYD8_FANCM_S34s _1_FANCM	2	3	863.738	79.9651	-0.5	613000000	15.1	15.1	15.1	92.4	FN20190829_SAM_JurkatCD3CD28timecourse_IMAC_fxn09.8961.8961.3	1.65	9	1	1	0	0.062	2	0.06	2	0.002	2	0.016	2	0.033	2
Q8IYD8_FANCM_S661s _0	0.912928	0.0292934	0.291836	0.57163	0.285591	-0.200116	0.11832	-0.144578	0.876672	0.635727	0.237497	-0.016451	-0.574229	-0.529957	0.503836	0.402603	-0.141322	0.0936793	0.590179	-0.879336	Q8IYD8	FANCM	Q8IYD8_FANCM_S661s _0_FANCM	2	2	584.783	79.9656	-0.6	177000000	9.88	9.88	9.88	67.7	FN20190829_SAM_JurkatCD3CD28timecourse_IMAC_fxn11.21600.21600.2	1.062	4	1	0	1	0.005	2	0.074	2	0.026	2	0.074	2	0.085	2
Q8IYD8_FANCM_S664s _1	0.227365	-0.114568	3.30319	11.9751	-0.364475	-0.807159	0.750947	-0.124047	0.0634588	-0.186066		-0.542883	-0.929703	-0.963558	-0.528216	1.41695	0.301915	0.533972	0.161597	-0.409691	Q8IYD8	FANCM	Q8IYD8_FANCM_S664s _1_FANCM	1	3	509.277	79.9662	-0.1	269000000	8.14	8.14	8.14	68.4	FN20190829_SAM_JurkatCD3CD28timecourse_IMAC_fxn04.19910.19910.3	2.693	4	1	1	0	0	1	0	1	0	1	0	1		0
Q8IYD8_FANCM_S832s _1	0.792871	-0.134143	0.555046	1.54323	0.0207531	-0.276123	-0.385666	0.152775	0.700933	-0.0387638	0.446494	-0.345471		-0.568499	0.0162528	-0.857492	0.122051	-0.421557	0.175649	0.129902	Q8IYD8	FANCM	Q8IYD8_FANCM_S832s _1_FANCM	1	3	978.469	79.973	2.3	68400000	19.9	19.9	19.9	82.9	FN20190829_SAM_JurkatCD3CD28timecourse_IMAC_fxn06.23186.23186.3	4.679	5	1	1	0	0	1	0	1	0	1	0	1	0	1
Q8IYD8_FANCM_S1005s _0	0.373191	0.673255	2.00266	7.48936	0.841264	0.522779	0.541734	0.778475	0.178264	0.325616	0.75049	1.44769	-0.328131	1.36825	0.528216		-0.115627	1.19909	1.37709	0.179864	Q8IYD8	FANCM	Q8IYD8_FANCM_S1005s _0_FANCM	1	3	955.499	79.9721	2	5060000	13.44	13.44	13.44	75.1	FN20190829_SAM_JurkatCD3CD28timecourse_IMAC_fxn07.36009.36009.3	0	6	1	0	1		0	0	1	0	1	0	1	0	1
Q8IYD8_FANCM_S1437s _1	0.550144	0.203499	1.19547	4.30425	0.383128	0.57188	-0.437004	0.342242	0.371172	-0.108539	0.0569992	1.20092	0.236983	1.24299	0.235665	-0.920235	-0.802965	0.412189	0.674491	0.00999246	Q8IYD8	FANCM	Q8IYD8_FANCM_S1437s _1_FANCM	2	3	580.298	79.9667	0.2	290000000	11.75	11.75	11.75	80.1	FN20190829_SAM_JurkatCD3CD28timecourse_IMAC_fxn09.16326.16326.3	99	1	1	1	0	0.039	2	0.048	2	0.08	2	0.043	2	0.077	2
Q12888_TP53BP1_S63s _1	0.274632	0.413369	2.75262	10.1846	0.891639	0.793301	-1.0278	0.567228	0.0958381	0.186066	1.01649	1.47236	0.856786	1.05991	0.463204		0.192712	-2.2483	0.74475	0.389706	Q12888	TP53BP1	Q12888_TP53BP1_S63s _1_TP53BP1	1	3	798.046	79.9675	0.5	51000000	20.89	20.89	20.89	93	FN20190829_SAM_JurkatCD3CD28timecourse_IMAC_fxn04.23638.23638.3	6.112	2	1	1	0		0	0	1	0	1	0	1	0	1
Q12888_TP53BP1_S78s _1	0.463792	0.0846524	1.54285	5.6795	-0.308629	0.928208	-0.232744	0.307112	0.270427	0.0930332	-0.237497	-0.781422		1.32007	0.536342	0.345088	-0.912168	-0.131151	-0.0702595	0.684483	Q12888	TP53BP1	Q12888_TP53BP1_S78s _1_TP53BP1	1	3	604.961	79.9668	0.2	23800000	9.97	9.97	9.97	58.6	FN20190829_SAM_JurkatCD3CD28timecourse_IMAC_fxn08.15320.15320.3	99	1	1	1	0	0	1	0	1	0	1	0	1	0	1
Q12888_TP53BP1_S105s _0	0.845001	0.380581	0.442402	1.10337	0.668063	0.398118	0.177524	0.227641	0.775645	-0.341122	1.78598	0.559334	-0.300786	-0.260161	1.7553	-1.23395	0.192712	1.57381	0.81501	-0.359728	Q12888	TP53BP1	Q12888_TP53BP1_S105s _0_TP53BP1	2	3	1116.87	79.9641	-0.7	24400000	19.44	19.44	19.44	86.3	FN20190829_SAM_JurkatCD3CD28timecourse_IMAC_fxn02.33512.33512.3	0	5	1	0	1	0.068	2	0.004	2	0.084	2	0.239	2	0.135	2
Q12888_TP53BP1_S119s _1	0.205904	0.1455	3.48789	13.0167	-0.21411	-2.44573	2.31504	1.31744	0.049926	-1.50404	0.598492	0.263216	-4.61206	-1.52242	-1.20271	2.85482	4.70859	-0.618283	1.99537	0.639517	Q12888	TP53BP1	Q12888_TP53BP1_S119s _1_TP53BP1	7	3	1177.6	79.9667	0.1	1380000000	17.59	17.59	17.59	71	FN20190829_SAM_JurkatCD3CD28timecourse_IMAC_fxn08.27398.27398.3	1.216	5	1	1	0	0.405	7	0.464	7	0.124	7	0.104	7	0.202	7
Q12888_TP53BP1_T205t _0	0.304924	-0.302731	2.47491	9.22282	-0.115626	1.13857	-1.4929	-0.239429	0.119596	-1.04662	0.617492	0.082255		1.20445	1.07268	-2.04439	-2.53737	0.103047	0.625309	-1.10417	Q12888	TP53BP1	Q12888_TP53BP1_T205t _0_TP53BP1	1	3	1083.88	79.962	-1.3	10200000	15.73	15.73	15.73	75.4	FN20190829_SAM_JurkatCD3CD28timecourse_IMAC_fxn06.23930.23930.3	0	8	1	0	1	0	1	0	1	0	1	0	1	0	1
Q12888_TP53BP1_S208s _1	0.538236	0.016797	1.25188	4.47662	0.655839	0.861347	-0.761383	-0.721799	0.356729		1.37748	-0.065804	1.13023	0.202347	1.25146	-1.56335	-1.32971	0.608915	0.74475	-2.18835	Q12888	TP53BP1	Q12888_TP53BP1_S208s _1_TP53BP1	1	2	842.952	79.9706	2.5	59700000	13.27	13.27	13.27	81.1	FN20190829_SAM_JurkatCD3CD28timecourse_IMAC_fxn01.22843.22843.2	3.149	2	1	1	0	0	1	0	1	0	1		0	0	1
Q12888_TP53BP1_S265s _1	0.192955	0.00971634	3.68237	13.6365	-0.935975	0.937739	-0.0613262	0.142783	0.0432866	-0.852804	-0.655491	-1.29963	1.54039	0.65522	0.617606	-0.805206	0.218407	0.402821	-0.274012	0.559578	Q12888	TP53BP1	Q12888_TP53BP1_S265s _1_TP53BP1	5	2	673.798	79.9658	-0.4	4790000000	11.8	11.8	11.8	77.4	FN20190829_SAM_JurkatCD3CD28timecourse_IMAC_fxn05.19972.19972.2	11.799	2	1	1	0	0.682	5	0.193	5	0.179	5	0.364	5	0.104	5
Q12888_TP53BP1_S294s _1	0.171739	-1.0187	4.08712	14.8757	-0.0387545	-0.110924	-2.52749	-1.58708	0.0325409	-0.814041	1.21598	-0.518206	0.0273442	-0.32761	-0.0325056	-3.25742	-3.60371	-0.72133	0.0983632	-3.27253	Q12888	TP53BP1	Q12888_TP53BP1_S294s _1_TP53BP1	3	3	901.106	79.9677	0.5	974000000	19.99	19.99	19.99	92.5	FN20190829_SAM_JurkatCD3CD28timecourse_IMAC_fxn06.28598.28598.3	8.167	4	1	1	0	0.094	3	0.045	3	0.033	3	0.057	3	0.074	3
Q12888_TP53BP1_S349s _1	0.415522	-0.520094	1.76597	6.57259	0.445837	-1.60551	-0.0872556	-0.773713	0.220161	0.193819	-0.303996	1.44769	-0.355475	-0.568499	-3.89254		0.462508	-0.637019	-0.358323	-1.1891	Q12888	TP53BP1	Q12888_TP53BP1_S349s _1_TP53BP1	1	3	905.774	79.9674	0.4	6530000	18.79	18.79	18.79	82.6	FN20190829_SAM_JurkatCD3CD28timecourse_IMAC_fxn01.28826.28826.3	4.58	7	1	1	0		0	0	1	0	1	0	1	0	1
Q12888_TP53BP1_S360s _1	0.142581	0.134124	4.78078	16.8554	0.991148	-0.777752	0.784779	-0.759583	0.0206282	0.78303	1.24448	0.945932	-1.65888	0.260161	-0.934535	0.549004	1.25263	0.552708	-0.96958	-0.549585	Q12888	TP53BP1	Q12888_TP53BP1_S360s _1_TP53BP1	4	3	905.774	79.9678	0.6	1370000000	24.1	24.1	24.1	89.8	FN20190829_SAM_JurkatCD3CD28timecourse_IMAC_fxn02.29128.29263.3	1.636	7	1	1	0	0.115	4	0.206	4	0.077	4	0.172	4	0.122	4
Q12888_TP53BP1_S366s _1	0.0894036	-0.138468	6.84012	21.8765	0.79962	-1.13887	1.1546	-1.9846	0.00649153	0.845052	0.484493	1.06931	0.0273442	-2.42817	-1.0158	0.794749	0.982829	1.68623	-2.74012	-1.22907	Q12888	TP53BP1	Q12888_TP53BP1_S366s _1_TP53BP1	3	4	679.583	79.9702	1.4	178000000	20.73	20.73	20.73	79	FN20190829_SAM_JurkatCD3CD28timecourse_IMAC_fxn3and10_3plus.27831.27831.4	1.997	7	1	1	0	0.277	3	0.209	3	0.1	3	0.058	3	0.202	3
Q12888_TP53BP1_S379s _0	0.799523	0.209066	0.539294	1.4833	0.146483	-0.0590706	0.391723	0.431159	0.710674	0.752018	-0.674491	0.361922	-0.328131	0.289067	-0.138149	0.0156858	1.2719	-0.112415	0.217804	0.644513	Q12888	TP53BP1	Q12888_TP53BP1_S379s _0_TP53BP1	5	3	681	79.9669	0.3	9750000000	15.63	15.63	15.63	82.9	FN20190829_SAM_JurkatCD3CD28timecourse_IMAC_fxn3and10_3plus.21995.22136.3	0.566	5	1	0	1	0.103	5	0.238	5	0.122	5	0.282	5	0.075	5
Q12888_TP53BP1_S395s _0	0.180632	-0.029854	3.9195	14.3705	-0.821452	-1.04756	1.8133	-0.0806422	0.0365551	-1.77538	0.075999	-0.764971	-2.46098	-0.616677	-0.0650112	2.07576	2.51168	0.852481	-0.990658	0.829374	Q12888	TP53BP1	Q12888_TP53BP1_S395s _0_TP53BP1	5	3	797.052	79.9681	0.7	245000000	16.34	16.34	16.34	78.7	FN20190829_SAM_JurkatCD3CD28timecourse_IMAC_fxn09.27624.27624.3	0.501	3	1	0	1	0.511	5	0.371	5	0.106	5	0.117	5	0.087	5
Q12888_TP53BP1_S398s _1	0.211113	-0.125093	3.39605	12.7183	-1.244	-0.457998	0.574301	1.00354	0.0534775	-0.713255	-2.02347	-0.995285	0.0273442	-0.645584	-0.755755	0.52809	1.19481	0	-0.0913373	2.09842	Q12888	TP53BP1	Q12888_TP53BP1_S398s _1_TP53BP1	5	3	797.053	79.972	2.4	289000000	17.68	17.68	17.68	85.5	FN20190829_SAM_JurkatCD3CD28timecourse_IMAC_fxn3and10_3plus.25942.25942.3	4.671	3	1	1	0	0.441	5	0.339	5	0.108	5	0.058	5	0.208	5
Q12888_TP53BP1_S500s _1	0.959717	0.142194	0.179806	0.25191	0.0463905	0.0202208	0.0526762	0.603138	0.943646	1.22494	-0.674491	-0.411275	0.0273442	1.14663	-1.11332	-1.06141	1.63163	-0.412189	0.491816	0.714461	Q12888	TP53BP1	Q12888_TP53BP1_S500s _1_TP53BP1	9	3	1082.21	79.9669	0.2	3230000000	19.67	19.67	19.67	83.6	FN20190829_SAM_JurkatCD3CD28timecourse_IMAC_fxn02.25770.25770.3	2.604	6	1	1	0	0.837	9	0.296	9	0.222	9	0.3	9	0.262	9
Q12888_TP53BP1_S507s _1	0.683251	-0.34444	0.815666	2.6473	-0.476459	-0.150695	-0.556268	-0.119285	0.543588	-0.969096	-0.978487	0.518206	-0.483081	-0.00963558	0.040632	-1.2601	0.237678	-0.646387	0.505868	-0.744438	Q12888	TP53BP1	Q12888_TP53BP1_S507s _1_TP53BP1	2	2	1116.04	79.9636	-1.2	45500000	14.95	14.95	14.95	81	FN20190829_SAM_JurkatCD3CD28timecourse_IMAC_fxn3and10_2plus.21972.21972.2	2.256	4	1	1	0	0.099	2	0.003	2	0.038	2	0.077	2	0.059	2
Q12888_TP53BP1_S525s _1	0.154535	0.179241	4.49664	16.0652	-0.418902	1.27618	-0.0787508	-0.181972	0.0247448	-0.434155	-0.674491	-0.148059	1.20315	1.3008	1.3246	-0.700634	-0.256949	0.72133	-0.498842	0.134898	Q12888	TP53BP1	Q12888_TP53BP1_S525s _1_TP53BP1	6	2	890.427	79.9691	1.6	1290000000	11.5	11.5	11.5	68	FN20190829_SAM_JurkatCD3CD28timecourse_IMAC_fxn01.22477.22477.2	1.196	6	1	1	0	0.358	6	0.115	6	0.112	6	0.207	6	0.015	6
Q12888_TP53BP1_S532s _1	0.246853	-0.25431	3.04272	11.1465	-0.533505	1.18827	-0.0354093	-1.60644	0.0767978	-0.658985	0.645991	-1.58752	1.15757		1.21896	-0.956836	-0.179864	1.03047	-1.19441	-2.01848	Q12888	TP53BP1	Q12888_TP53BP1_S532s _1_TP53BP1	1	3	419.195	79.9655	-0.6	41900000	9.88	9.88	9.88	64.6	FN20190829_SAM_JurkatCD3CD28timecourse_IMAC_fxn07.10780.10780.3	1.13	3	1	1	0	0	1	0	1	0	1	0	1	0	1
Q12888_TP53BP1_M551m S552s _1	0.778575	-0.0554942	0.586239	1.67438	-0.272078	-0.29034	0.346553	0.0185797	0.680082	0.0465166	0.313496	-1.17625	0.0729179	-0.163805	-0.780134	0.198687	0.147746	0.693227	-0.182675	0.219834	Q12888	TP53BP1	Q12888_TP53BP1_M551m S552s _1_TP53BP1	6	3	1039.15	95.9607	-0.2	6440000000	19.59	19.59	19.59	86.8	FN20190829_SAM_JurkatCD3CD28timecourse_IMAC_fxn05.22475.22475.3	2.017	4	1	1	0	0.643	6	0.1	6	0.117	6	0.194	6	0.114	6
Q12888_TP53BP1_S566s _1	0.829203	0.218913	0.47735	1.2378	0.749156	0.110695	-0.195919	0.208124	0.752003	-1.00786	1.27298	1.98234	0.0273442	-0.337245	0.641985	-0.292802	1.07276	-1.36772	0.126467	0.289781	Q12888	TP53BP1	Q12888_TP53BP1_S566s _1_TP53BP1	3	3	1171.56	79.9568	-2.7	14700000	18.51	18.51	6.88	87.8	FN20190829_SAM_JurkatCD3CD28timecourse_IMAC_fxn08.30768.30768.3	5.317	2	1	1	0	0.096	3	0.129	3	0.011	3	0.123	3	0.057	3
Q12888_TP53BP1_S580s _1	0.173719	0.00102113	4.04312	14.7442	0.910539	-1.3909	0.700086	-0.323974	0.0335415	1.30246	1.14948	0.279667	-0.802097	-1.23335	-2.13724	2.08099	0.0192712	0	-0.548024	-0.0999246	Q12888	TP53BP1	Q12888_TP53BP1_S580s _1_TP53BP1	6	3	1095.17	79.9647	-0.5	361000000	19.53	19.53	19.53	87.1	FN20190829_SAM_JurkatCD3CD28timecourse_IMAC_fxn3and10_3plus.28815.28815.3	3.219	2	1	1	0	0.216	6	0.19	6	0.13	6	0.204	6	0.079	6
Q12888_TP53BP1_T591t _1	0.0658495	-0.719333	8.31176	24.8744	-0.489307	0.271288	-1.856	-0.845299	0.00325504	-0.612469	-0.674491	-0.180961	0.0273442	0.819024	-0.0325056	-2.46268	-1.85003	-1.2553	-0.196726	-1.49387	Q12888	TP53BP1	Q12888_TP53BP1_T591t _1_TP53BP1	3	4	738.127	79.9692	1	199000000	16.45	16.45	16.45	81.3	FN20190829_SAM_JurkatCD3CD28timecourse_IMAC_fxn3and10_3plus.20682.20682.4	1.982	5	1	1	0	0.267	3	0.377	3	0.004	3	0.023	3	0.06	3
Q12888_TP53BP1_S640s _1	0.628826	0.0848441	0.96205	3.28482	0.248698	-0.160608	-0.191631	0.621952	0.469373	0.860557	0.0664991	-0.180961	0.419278	-0.616677	-0.284424	-0.0575147	-0.0770847	-0.440293	0.414531	0.829374	Q12888	TP53BP1	Q12888_TP53BP1_S640s _1_TP53BP1	3	3	806.403	79.9693	1.2	103000000	13.46	13.46	13.46	74.7	FN20190829_SAM_JurkatCD3CD28timecourse_IMAC_fxn07.31025.31025.3	1.133	3	1	1	0	0.109	3	0.128	3	0.016	3	0.154	3	0.071	3
Q12888_TP53BP1_S727s _0	0.668383	0.155309	0.85452	2.81588	0.221714	0.208666	-0.483101	0.93328	0.522893	-1.18617	0.617492	1.23382	-0.136721	-0.578135	1.34086	-0.721548	0.218407	-0.946161	1.34196	0.524604	Q12888	TP53BP1	Q12888_TP53BP1_S727s _0_TP53BP1	7	3	926.439	79.9674	0.4	1110000000	19.53	19.53	19.53	92.5	FN20190829_SAM_JurkatCD3CD28timecourse_IMAC_fxn06.27780.27962.3	0	5	1	0	1	0.192	6	0.108	6	0.064	6	0.189	6	0.072	6
Q12888_TP53BP1_S771s _1	0.429295	-0.25595	1.6628	6.29797	-0.516441	0.275327	-0.296993	-0.600562	0.234533	-0.356627	-0.674491	-0.518206	0.619802	0.0192712	0.186907	-0.575147	-0.802965	0.487132	-0.906347	-0.294777	Q12888	TP53BP1	Q12888_TP53BP1_S771s _1_TP53BP1	2	2	999.994	79.9612	-2.6	263000000	13.57	13.57	13.57	84.5	FN20190829_SAM_JurkatCD3CD28timecourse_IMAC_fxn07.24768.24768.2	99	1	1	1	0	0.008	2	0.007	2	0.004	2	0.065	2	0	2
Q12888_TP53BP1_S809s _1	0.359279	-0.572689	2.03851	7.82483	-0.729737	0.281192	-0.971829	-1.01923	0.165012	0.155055	-0.674491	-1.66978	0.328131	0.385423	0.130022	-1.67838	-1.81791	0.580811	-0.22483	-1.81363	Q12888	TP53BP1	Q12888_TP53BP1_S809s _1_TP53BP1	3	3	526.6	79.9658	-0.3	991000000	12.53	5.76	12.53	78.8	FN20190829_SAM_JurkatCD3CD28timecourse_IMAC_fxn06.19807.19807.3	5.971	2	1	1	0	0.626	3	0.221	3	0.019	3	0.247	3	0.153	3
Q12888_TP53BP1_T922t _0	0.562518	0.106085	1.15629	4.13362	-0.385628	0.125181	0.548253	0.15176	0.386045	-0.58921	-0.123498	-0.444177	-0.0729179	0.684126	-0.235665	0.235287	0.154169	1.2553	0.393453	-0.0899321	Q12888	TP53BP1	Q12888_TP53BP1_T922t _0_TP53BP1	2	4	645.117	79.9671	0.3	172000000	19.84	19.84	19.84	84.7	FN20190829_SAM_JurkatCD3CD28timecourse_IMAC_fxn04.34363.34502.4	0	2	1	0	1	0.002	2	0.01	2	0.072	2	0.003	2	0.035	2
Q12888_TP53BP1_S975s _1	0.138318	-0.572152	4.91085	17.2081	-0.917127	0.486527	-1.29575	-0.557314	0.0190189	-1.14741	-0.674491	-0.929481	0.473966	0.481779	0.503836	-2.07576	-1.58666	-0.22483	0.119441	-1.23407	Q12888	TP53BP1	Q12888_TP53BP1_S975s _1_TP53BP1	2	3	562.265	79.9624	-2.3	280000000	15.05	15.05	15.05	79.6	FN20190829_SAM_JurkatCD3CD28timecourse_IMAC_fxn04.14587.14587.3	99	1	1	1	0	0.021	2	0.018	2	0.06	2	0.023	2	0	2
Q12888_TP53BP1_S993s _1	0.996963	-0.0464638	0.0445091	0.0193869	-0.199171	0.0108268	-0.0468396	0.0970361	0.995546	-1.00786	0.360995	0.049353	1.54039	-1.37789	-0.130022	-0.22483		0.131151	-0.175649	0.369721	Q12888	TP53BP1	Q12888_TP53BP1_S993s _1_TP53BP1	1	3	896.786	79.969	1	14600000	14.12	14.12	14.12	52.6	FN20190829_SAM_JurkatCD3CD28timecourse_IMAC_fxn01.30454.30454.3	14.118	4	1	1	0	0	1		0	0	1	0	1	0	1
Q12888_TP53BP1_S1002s _0	0.472022	-0.100745	1.50944	5.54345	-0.830371	-0.107683	0.129408	0.773947	0.279032	-0.333369	-0.142498	-2.01525	0.53777	-0.0481779	-0.812639	0.146401		0.112415	1.1382	0.409691	Q12888	TP53BP1	Q12888_TP53BP1_S1002s _0_TP53BP1	1	3	896.787	79.9718	2	71600000	15.46	15.46	15.46	80.2	FN20190829_SAM_JurkatCD3CD28timecourse_IMAC_fxn3and10_3plus.29239.29239.3	0	4	1	0	1	0	1		0	0	1	0	1	0	1
Q12888_TP53BP1_S1028s _1	0.614484	0.0434998	1.00182	3.45871	-0.661569	-0.360469	1.00537	0.264254	0.45095	-0.635727	-0.674491	-0.674491	0.246098	-1.78258	0.455078	1.21827	2.55664	-0.758802	-0.695569	1.22408	Q12888	TP53BP1	Q12888_TP53BP1_S1028s _1_TP53BP1	7	3	781.095	79.9632	-1.3	6920000000	19.89	19.89	19.89	92.9	FN20190829_SAM_JurkatCD3CD28timecourse_IMAC_fxn12.13954.13954.3	1.621	4	1	1	0	0.573	7	0.308	7	0.195	7	0.357	7	0.232	7
Q12888_TP53BP1_T1056t _0	0.134428	-0.273124	5.03762	17.5467	0.10778	-0.925129	0.674414	-1.28778	0.0175926	0.581458	0.0379995	-0.296118	0.0546884	-1.31044	-1.51964	0.920235	0.475355	0.627651	-1.23657	-1.33899	Q12888	TP53BP1	Q12888_TP53BP1_T1056t _0_TP53BP1	2	2	711.347	79.9656	-0.5	7040000000	10.44	10.44	10.44	60.7	FN20190829_SAM_JurkatCD3CD28timecourse_IMAC_fxn04.13070.13211.2	0	3	1	0	1	0	2	0.04	2	0.007	2	0.07	2	0.038	2
Q12888_TP53BP1_S1068s _0	0.2794	-0.448205	2.61649	10.0245	-0.69802	0.0951771	-0.83854	-0.303052	0.0994377	-0.550446	-0.408494	-1.13512	0.0273442	0.558864	-0.300677	-1.16075	-0.886474	-0.468396	-1.02579	0.419683	Q12888	TP53BP1	Q12888_TP53BP1_S1068s _0_TP53BP1	5	3	737.367	79.9624	-1.8	3970000000	17.68	15.02	15.02	89.9	FN20190829_SAM_JurkatCD3CD28timecourse_IMAC_fxn07.22816.22955.3	0	2	1	0	1	0.547	5	0.249	5	0.061	5	0.252	5	0.114	5
Q12888_TP53BP1_S1094s _1	0.168978	-0.748566	4.1477	15.0556	-0.329129	0.826023	-2.7225	-0.778709	0.0312206	-1.07763	-0.246997	0.337245	0.583343	1.51279	0.381941	-3.74369	-3.67437	-0.749434	0.990658	-2.54808	Q12888	TP53BP1	Q12888_TP53BP1_S1094s _1_TP53BP1	8	4	844.224	79.9671	0.2	1730000000	15.63	15.63	15.63	79.5	FN20190829_SAM_JurkatCD3CD28timecourse_IMAC_fxn08.19184.19184.4	1.702	4	1	1	0	0.5	8	0.459	8	0.118	8	0.072	8	0.207	8
Q12888_TP53BP1_S1101s _1	0.157991	-1.58784	4.40976	15.8179	-0.425322	0.517577	-3.93426	-2.9701	0.0261943	-1.56606	0.322996	-0.032902	0.391934	1.18518	-0.0243792	-5.47436	-6.14108	-0.187359	-0.604231	-5.33597	Q12888	TP53BP1	Q12888_TP53BP1_S1101s _1_TP53BP1	2	2	733.885	79.9642	-1.4	1250000000	12.93	12.93	12.93	83.6	FN20190829_SAM_JurkatCD3CD28timecourse_IMAC_fxn07.14150.14150.2	2.792	2	1	1	0	0.065	2	0.016	2	0.079	2	0	2	0.063	2
Q12888_TP53BP1_S1114s _1	0.62242	0.0030583	0.979609	3.36158	-0.12354	0.0541331	-0.313613	0.59135	0.461149	0.00775277	-0.674491	0.296118	0.264327	0.231254	-0.333182	-0.616976	0.0321186	-0.355981	0.807984	0.374717	Q12888	TP53BP1	Q12888_TP53BP1_S1114s _1_TP53BP1	27	3	999.828	79.9649	-0.5	13500000000	18.73	18.73	18.73	81.1	FN20190829_SAM_JurkatCD3CD28timecourse_IMAC_fxn02.32638.33337.3	1.129	3	1	1	0	0.286	27	0.167	27	0.12	27	0.154	27	0.116	27
Q12888_TP53BP1_S1320s _0	0.105384	-0.647675	6.52899	20.1641	5.03411	-6.38231	2.99462	-3.19095	0.00962927	9.07074	0.997486		-7.31002	-3.50735	-8.32955	5.77761	2.22261	0.983632	-6.00718	-0.374717	Q12888	TP53BP1	Q12888_TP53BP1_S1320s _0_TP53BP1	1	3	736.351	79.9627	-1.6	320000000	19.12	19.12	19.12	85.2	FN20190829_SAM_JurkatCD3CD28timecourse_IMAC_fxn06.13512.13512.3	0	10	1	0	1	0	1	0	1	0	1	0	1	0	1
Q12888_TP53BP1_S1362s _1	0.490841	-0.0368527	1.40402	5.20486	-0.760811	0.223022	0.191728	0.316402	0.301657	-0.0697749	-0.674491	-1.53817	0.182295	0.202347	0.284424	0.146401	-0.0770847	0.505868	-0.386427	1.01923	Q12888	TP53BP1	Q12888_TP53BP1_S1362s _1_TP53BP1	5	2	703.899	79.9658	-0.4	21200000000	11.24	11.24	11.24	73.3	FN20190829_SAM_JurkatCD3CD28timecourse_IMAC_fxn12.10676.10817.2	99	1	1	1	0	0.551	5	0.115	5	0.174	5	0.24	5	0.089	5
Q12888_TP53BP1_S1426s _1	0.581601	0.0697633	1.09595	3.87029	0.0112186	0.325238	-0.351703	0.406568	0.410177	-0.434155	0.237497	0.230314	0.136721	0.375788	0.463204	-0.606519	0.0385423	-0.487132	0.618283	0.194853	Q12888	TP53BP1	Q12888_TP53BP1_S1426s _1_TP53BP1	18	3	858.426	79.9719	2.2	1720000000	15.75	15.75	15.75	83.5	FN20190829_SAM_JurkatCD3CD28timecourse_IMAC_fxn07.30025.30025.3	2.287	3	1	1	0	0.276	18	0.151	18	0.153	18	0.164	18	0.133	18
Q12888_TP53BP1_S1462s _1	0.883755	-0.0129456	0.356118	0.787606	0.134947	-0.0940905	-0.283177	0.292279	0.834141	0.147303	0.0189997	0.238539	0.0273442	-0.472144	0.162528	-0.596062	-0.244101	-0.00936793	1.12415	-0.539593	Q12888	TP53BP1	Q12888_TP53BP1_S1462s _1_TP53BP1	8	3	1171.23	79.969	0.8	3850000000	25.22	25.22	25.22	83.1	FN20190829_SAM_JurkatCD3CD28timecourse_IMAC_fxn12.27604.28126.3	1.42	6	1	1	0	0.173	6	0.128	6	0.065	6	0.181	6	0.111	6
Q12888_TP53BP1_T1609t _1	0.155483	0.172936	4.71467	15.9694	-0.289532	-1.40515	2.01254	-0.314684	0.0252962	-1.01561	-0.436994	0.58401	-0.811212		-1.99909	2.3215	1.13057	2.58555	-1.53868	0.909313	Q12888	TP53BP1	Q12888_TP53BP1_T1609t _1_TP53BP1	1	3	768.737	79.9694	1.3	84900000	18.24	18.24	18.24	85.5	FN20190829_SAM_JurkatCD3CD28timecourse_IMAC_fxn04.27468.27496.3	4.673	4	1	1	0	0	1	0	1	0	1	0	1	0	1
Q12888_TP53BP1_S1618s _1	0.390345	0.658363	1.90194	7.10316	0.569166	1.76496	-0.203916	-0.00546462	0.194843	-1.50404	2.47947	0.732069	1.46747	1.76331	2.0641	-0.183001	-0.22483		-1.1101	1.09917	Q12888	TP53BP1	Q12888_TP53BP1_S1618s _1_TP53BP1	1	3	628.335	79.963	-1.8	16500000	9.65	9.65	9.65	50.9	FN20190829_SAM_JurkatCD3CD28timecourse_IMAC_fxn01.29909.29909.3	99	1	1	1	0	0	1	0	1		0	0	1	0	1
Q12888_TP53BP1_T1638t _0	0.697101	0.082936	0.782483	2.5039	-0.302862	0.324964	-0.107292	0.583934	0.561836	0.0620221	-0.674491	-0.296118	-0.592458	1.03101	0.536342	0.0627433	-0.244101	-0.140519	-0.0562076	1.22408	Q12888	TP53BP1	Q12888_TP53BP1_T1638t _0_TP53BP1	3	2	1166.54	79.9617	-2	2070000000	17.27	17.27	17.27	94.6	FN20190829_SAM_JurkatCD3CD28timecourse_IMAC_fxn07.10782.10782.2	0.904	13	1	0	1	0.083	3	0.075	3	0.072	3	0.051	3	0.097	3
Q12888_TP53BP1_T1648t _0	0.837656	-0.078009	0.458333	1.16425	-0.0794994	0.140259	-0.479505	0.199068	0.764848	-0.612469	0.70299	-0.32902	0.0273442	0.799753	-0.40632	0.298031	-0.462508	-1.27404	0.0983632	0.299774	Q12888	TP53BP1	Q12888_TP53BP1_T1648t _0_TP53BP1	3	3	778.033	79.9636	-1.2	2230000000	17.14	17.14	17.14	78.7	FN20190829_SAM_JurkatCD3CD28timecourse_IMAC_fxn09.11093.11093.3	0	13	1	0	1	0.153	3	0.087	3	0.053	3	0.082	3	0.071	3
Q12888_TP53BP1_S1656s _1	0.295583	0.275866	2.47839	9.51529	-0.508329	0.0831507	1.44751	-0.0162377	0.111808	0.50393	-1.08299	-0.945932	0.510425	-0.0578135	-0.20316	0.580376	0.764423	2.99774	-0.112415	0.0799396	Q12888	TP53BP1	Q12888_TP53BP1_S1656s _1_TP53BP1	2	2	506.257	79.9664	0	3510000000	9.37	2.28	3.59	79	FN20190829_SAM_JurkatCD3CD28timecourse_IMAC_fxn07.10825.10825.2	2.737	2	1	1	0	0.029	2	0.202	2	0.311	2	0.102	2	0.009	2
Q12888_TP53BP1_S1665s _1	0.222246	-0.0553787	3.23919	12.1998	1.59029	-1.3922	0.536426	-1.40636	0.060259	0.217077	3.41045	1.14334	-1.9141	-0.799753	-1.46275	0.82612	1.66374	-0.880585	-0.189701	-2.62302	Q12888	TP53BP1	Q12888_TP53BP1_S1665s _1_TP53BP1	3	2	694.374	79.9657	-0.5	511000000	11.44	11.44	11.44	81.1	FN20190829_SAM_JurkatCD3CD28timecourse_IMAC_fxn3and10_2plus.18694.18694.2	11.44	2	1	1	0	0.032	3	0.066	3	0.025	3	0.128	3	0.148	3
Q12888_TP53BP1_S1678s _1	0.357431	0.15916	2.04971	7.86919	0.318183	-0.578532	1.39987	-0.833902	0.163336	2.17853	-0.294496	-0.929481	0.492196	-0.578135	-1.64966	2.23262	1.0021	0.964897	-0.688543	-0.979261	Q12888	TP53BP1	Q12888_TP53BP1_S1678s _1_TP53BP1	6	4	564.571	79.9663	0	6060000000	13.21	13.21	13.21	81.9	FN20190829_SAM_JurkatCD3CD28timecourse_IMAC_fxn04.15206.15206.4	6.441	3	1	1	0	0.871	6	0.353	6	0.199	6	0.444	6	0.205	6
Q12888_TP53BP1_T1688t _0	0.219944	0.308898	3.40924	12.3034	1.56579	0.470288	0.0521139	-1.35265	0.058838	2.96931	1.41548	0.312569	-0.319016		1.25959	0.616976	0.167017	-0.627651	-0.976606	-1.72869	Q12888	TP53BP1	Q12888_TP53BP1_T1688t _0_TP53BP1	1	4	993.726	79.9731	1.7	126000000	20.84	20.84	20.84	84.9	FN20190829_SAM_JurkatCD3CD28timecourse_IMAC_fxn3and10_3plus.21696.21696.4	0	6	1	0	1	0	1	0	1	0	1	0	1	0	1
Q12888_TP53BP1_S1705s _0	0.799717	-0.255628	0.53887	1.47862	-0.41951	-0.944577	0.297578	-0.150667	0.71144	0.891568	-2.10897	-0.0411275		-1.16591	-0.723249	0.433975	1.22693	-0.76817	-1.25062	0.949283	Q12888	TP53BP1	Q12888_TP53BP1_S1705s _0_TP53BP1	1	4	993.724	79.9656	-0.2	118000000	23.56	23.56	23.56	92.2	FN20190829_SAM_JurkatCD3CD28timecourse_IMAC_fxn3and10_3plus.21374.21374.4	1.085	6	1	0	1	0	1	0	1	0	1	0	1	0	1
Q12888_TP53BP1_S1759s _0	0.455979	0.275144	1.57741	5.81959	0.393358	0.853971	-0.627749	0.64303	0.261843	0.317863		0.468853	2.41541	-0.154169	0.300677	-0.763377	-0.0706609	-1.04921	1.13118	0.154883	Q12888	TP53BP1	Q12888_TP53BP1_S1759s _0_TP53BP1	1	4	886.699	79.9656	-0.2	29900000	16.7	16.7	16.7	76.8	FN20190829_SAM_JurkatCD3CD28timecourse_IMAC_fxn3and10_3plus.31177.31177.4	0	4	1	0	1	0	1	0	1	0	1	0	1		0
Q12888_TP53BP1_S1971s _1	0.304643	0.191141	2.47779	9.233	1.00295	0.363888	-0.44561	-0.244191	0.119316	1.1164	0.617492	1.27495		0.0289067	0.69887	-0.0156858	-1.2462	-0.0749434	0.281038	-0.769419	Q12888	TP53BP1	Q12888_TP53BP1_S1971s _1_TP53BP1	1	2	533.731	79.9651	-1.2	11000000	9.23	9.23	9.23	63.4	FN20190829_SAM_JurkatCD3CD28timecourse_IMAC_fxn04.6924.6924.2	9.233	2	1	1	0	0	1	0	1	0	1	0	1	0	1
Q12888_TP53BP1_S395s S398s _1	0.298135	0.304508	2.45223	9.4177	-0.553435	0.406938	0.89091	0.558172	0.114348	0.0232583	-1.20648	-0.477079	-0.0182295	1.16591	0.0731376	0.183001	1.72156	0.76817	0.491816	0.624528	Q12888	TP53BP1	Q12888_TP53BP1_S395s S398s _1_TP53BP1	2	3	1023.82	159.931	-0.6	444000000	15.63	15.63	15.63	78.1	FN20190829_SAM_JurkatCD3CD28timecourse_IMAC_fxn07.25557.25557.3	1.084	3	2	1	1	0.047	2	0.002	2	0.017	2	0.015	2	0.022	2
Q12888_TP53BP1_S500s S507s _2	0.472808	-0.0908346	1.50566	5.52804	0.590361	0.0900869	-0.858117	-0.142627	0.280024	-0.333369	1.33948	0.764971		0.423966	-0.243792	-1.67316	-0.179864	-0.72133	0.344271	-0.629525	Q12888	TP53BP1	Q12888_TP53BP1_S500s S507s _2_TP53BP1	1	3	771.016	159.934	0.6	21200000	12.62	12.62	12.62	75.7	FN20190829_SAM_JurkatCD3CD28timecourse_IMAC_fxn05.27845.27845.3	1.637	4	2	2	0	0	1	0	1	0	1	0	1	0	1
Q12888_TP53BP1_S523s S525s _2	0.641956	0.275926	0.925924	3.127	-0.027227	0.720484	0.119038	0.299149	0.486743	-0.573705	0.417994	0.0740295	0.0273442	1.06955	1.06456	-0.78952	0.359728	0.786906	0.843113	-0.244815	Q12888	TP53BP1	Q12888_TP53BP1_S523s S525s _2_TP53BP1	4	3	696.996	159.934	0.4	413000000	13.51	13.51	13.51	80.8	FN20190829_SAM_JurkatCD3CD28timecourse_IMAC_fxn3and10_3plus.26226.26226.3	1.518	6	2	2	0	0.285	4	0.09	4	0.039	4	0.195	4	0.122	4
Q12888_TP53BP1_S566s S580s _2	0.42923	-0.34648	1.69741	6.30107	-0.332199	0.248668	-0.815153	-0.260038	0.234365	-1.12415	-0.275496	0.403049		0.269796	0.227539	-0.915007	-0.912168	-0.618283	-0.77988	0.259804	Q12888	TP53BP1	Q12888_TP53BP1_S566s S580s _2_TP53BP1	1	4	898.911	159.923	-2.8	32000000	9.17	9.17	9.17	65.9	FN20190829_SAM_JurkatCD3CD28timecourse_IMAC_fxn06.33080.33080.4	99	2	2	2	0	0	1	0	1	0	1	0	1	0	1
Q12888_TP53BP1_S1094s S1101s _2	0.17914	-0.404998	3.94185	14.4385	-1.68374	0.00214926	-0.0929759	0.43436	0.0359872	-1.48853	-2.46047	-1.10222	0.0273442	0.385423	-0.40632	-0.841806	0.815813	-0.252934	-0.365349	1.23407	Q12888	TP53BP1	Q12888_TP53BP1_S1094s S1101s _2_TP53BP1	7	5	691.574	159.936	1	6130000000	13.88	13.88	13.88	77.3	FN20190829_SAM_JurkatCD3CD28timecourse_IMAC_fxn11.19610.19610.5	2.964	4	2	2	0	0.525	7	0.508	7	0.041	7	0.103	7	0.099	7
Q12888_TP53BP1_S1320s S1322s M1324m _0	0.0363822	-0.596706	12.0189	30.9914	2.26746	-5.67196	2.67782	-2.19186	0.000795902	4.6284	0.569992	1.60397	-7.24622	-3.22792	-6.54175	4.08877	2.83928	1.10542	-3.82914	-0.554581	Q12888	TP53BP1	Q12888_TP53BP1_S1320s S1322s M1324m _0_TP53BP1	2	3	768.338	175.924	-1.6	172000000	14.18	14.18	14.18	75.9	FN20190829_SAM_JurkatCD3CD28timecourse_IMAC_fxn09.10878.10878.3	0	10	2	0	2	0.093	2	0.061	2	0.029	2	0.127	2	0.045	2
Q12888_TP53BP1_S1426s S1430s _2	0.580877	0.184165	1.09834	3.88071	0.00137469	0.121992	-0.0563321	0.912358	0.409194	0.0387638	-0.503493	0.468853	0.328131	-0.847931	0.885777	-0.433975	0.0963558	0.168623	0.920399	0.904317	Q12888	TP53BP1	Q12888_TP53BP1_S1426s S1430s _2_TP53BP1	2	3	961.47	159.94	2.5	174000000	16.36	16.36	16.36	85.8	FN20190829_SAM_JurkatCD3CD28timecourse_IMAC_fxn06.33358.33488.3	16.357	3	2	2	0	0.053	2	0.063	2	0.039	2	0.042	2	0.018	2
Q12888_TP53BP1_S1462s S1481s _1	0.870533	-0.0214994	0.382926	0.885072	0.188019	-0.0754813	-0.680373	0.40407	0.815629	1.37224	-0.199497	-0.608687	-0.382819	1.05028	-0.893903	-1.19212		-0.168623	-0.505868	1.31401	Q12888	TP53BP1	Q12888_TP53BP1_S1462s S1481s _1_TP53BP1	1	3	1145.85	159.945	3.5	114000000	18.47	18.47	18.47	89.3	FN20190829_SAM_JurkatCD3CD28timecourse_IMAC_fxn06.34792.34792.3	0	6	2	1	1	0	1		0	0	1	0	1	0	1
Q12888_TP53BP1_S1635s T1648t _1	0.159321	0.260533	4.37604	15.7212	-0.594253	0.82442	0.184746	0.81056	0.026784	-0.170561	-0.674491	-0.937707	0.628917	1.24299	0.601353	0.183001	-0.237678	0.608915	0.751776	0.869344	Q12888	TP53BP1	Q12888_TP53BP1_S1635s T1648t _1_TP53BP1	5	3	804.687	159.924	-3.4	415000000	8.6	8.6	8.6	56.9	FN20190829_SAM_JurkatCD3CD28timecourse_IMAC_fxn05.12251.12251.3	0	13	2	1	1	0.042	5	0.134	5	0.068	5	0.17	5	0.124	5
Q03164_KMT2A_S153s _1	0.798883	0.00458996	0.541056	1.4904	0.429089	-0.178566	0.0115382	-0.367847	0.709512	0.837299	0.104499	0.345471	0.0273442	0.192712	-0.755755	0.423517	0.50105	-0.889953	0.168623	-0.904317	Q03164	KMT2A	Q03164_KMT2A_S153s _1_KMT2A	3	3	1029.11	79.9585	-2.5	509000000	24.76	24.76	24.76	95.4	FN20190829_SAM_JurkatCD3CD28timecourse_IMAC_fxn07.29725.30286.3	2.231	3	1	1	0	0.045	3	0.032	3	0.092	3	0.102	3	0.2	3
Q03164_KMT2A_S165s _1	0.643804	-0.363147	0.928279	3.10415	-1.03319	-0.713962	-0.243255	0.812902	0.489311	0.449661	-0.949987	-2.59926		0.481779	-1.9097	0.747691	-1.70229	0.22483	0.00702595	1.61878	Q03164	KMT2A	Q03164_KMT2A_S165s _1_KMT2A	1	3	499.612	79.9641	-1.5	223000000	9.45	9.45	9.45	72.6	FN20190829_SAM_JurkatCD3CD28timecourse_IMAC_fxn06.10173.10173.3	2.837	4	1	1	0	0	1	0	1	0	1	0	1	0	1
Q03164_KMT2A_S197s _0	0.564913	0.159482	1.14622	4.08972	1.06998	-0.741906	0.287136	-0.0456686	0.389967	1.22494	0.142498	1.84251	-1.10288	0.250525	-1.37336	0.951607	1.36183	-1.45203	1.03281	-1.12415	Q03164	KMT2A	Q03164_KMT2A_S197s _0_KMT2A	2	3	743.065	79.9694	1.4	44500000	13.38	13.38	13.38	74.9	FN20190829_SAM_JurkatCD3CD28timecourse_IMAC_fxn04.31115.31115.3	0	4	1	0	1	0.376	2	0.258	2	0.019	2	0.211	2	0.142	2
Q03164_KMT2A_S197s _1	0.0189028	1.55925	20.1058	37.6899	0.90411	3.44488	0.452711	1.04577	0.000170218		1.21598	0.592236	3.86465	3.12193	3.34807	-0.271888	0	1.63002	1.37709	0.714461	Q03164	KMT2A	Q03164_KMT2A_S197s _1_KMT2A	1	3	743.065	79.9679	0.7	17500000	17.17	17.17	17.17	83.2	FN20190829_SAM_JurkatCD3CD28timecourse_IMAC_fxn05.31274.31274.3	1.113	4	1	1	0	0	1	0	1	0	1		0	0	1
Q03164_KMT2A_S261s _1	0.652686	0.409877	0.896597	2.99905	1.7007	-0.231665	0.184205	-0.225533	0.501297	4.55863	-0.73149	1.27495	-0.756523	0.963558	-0.90203	1.07187	-0.256949	-0.262302	1.48247	-1.93354	Q03164	KMT2A	Q03164_KMT2A_S261s _1_KMT2A	4	2	859.45	79.9673	0.6	271000000	13.09	13.09	13.09	76.4	FN20190829_SAM_JurkatCD3CD28timecourse_IMAC_fxn08.18604.18604.2	1.764	4	1	1	0	0.109	4	0.109	4	0.056	4	0.024	4	0.165	4
Q03164_KMT2A_S279s _1	0.225899	0.293991	3.19535	12.0528	-0.244118	1.05398	0.0132977	0.382211	0.062333	0.13955	-0.674491	-0.197412	1.112	1.31044	0.739502	-0.292802	-0.27622	0.608915	0	0.764423	Q03164	KMT2A	Q03164_KMT2A_S279s _1_KMT2A	5	2	790.99	79.965	-0.8	3320000000	11.2	11.2	11.2	86.5	FN20190829_SAM_JurkatCD3CD28timecourse_IMAC_fxn05.19440.19440.2	99	1	1	1	0	1.271	5	0.581	5	0.353	5	0.645	5	0.281	5
Q03164_KMT2A_T309t _0	0.214929	0.514213	3.48597	12.5378	0.348082	2.14745	-0.784401	-0.387832	0.0557468	1.00011	0.512993	-0.468853	2.87114	2.25473	1.31648	0.183001		-1.7518	1.06794	-1.84361	Q03164	KMT2A	Q03164_KMT2A_T309t _0_KMT2A	1	3	403.538	79.9656	-0.6	315000000	8.44	8.44	8.44	69.1	FN20190829_SAM_JurkatCD3CD28timecourse_IMAC_fxn06.5359.5359.3	0	2	1	0	1	0	1		0	0	1	0	1	0	1
Q03164_KMT2A_T337t _1	0.475025	0.12362	1.46906	5.48245	0.0289439	0.680211	-0.465359	0.314216	0.28298	0.240336	-0.408494	0.25499	0.546884	-0.00963558	1.50338	-0.967293	-0.597406	0.168623	0.203752	0.424679	Q03164	KMT2A	Q03164_KMT2A_T337t _1_KMT2A	7	3	618.35	79.9643	-1.1	1980000000	11.6	11.6	11.6	73.6	FN20190829_SAM_JurkatCD3CD28timecourse_IMAC_fxn06.16003.16003.3	11.597	2	1	1	0	0.857	7	0.394	7	0.212	7	0.381	7	0.187	7
Q03164_KMT2A_S351s _1	0.359279	-0.249355	2.09154	7.82532	-0.857827	-1.80779	0.510873	1.08145	0.164994	0.434155	-2.30847	-0.699167	-0.218754		-3.39683	1.43787	0.488203	-0.393453	0.569102	1.5938	Q03164	KMT2A	Q03164_KMT2A_S351s _1_KMT2A	1	3	417.897	79.9666	0.2	264000000	9.16	4.77	9.16	78.7	FN20190829_SAM_JurkatCD3CD28timecourse_IMAC_fxn01.6661.6661.3	9.156	2	1	1	0	0	1	0	1	0	1	0	1	0	1
Q03164_KMT2A_S458s _0	0.256563	0.132679	2.93763	10.803	0.66296	0.918187	-0.968339	-0.739988	0.0831198	-0.232583	1.96647	0.25499	1.03908	1.14663	0.568848	-1.53198	-0.404694		-0.920399	-0.559578	Q03164	KMT2A	Q03164_KMT2A_S458s _0_KMT2A	1	3	565.599	79.9636	-1.6	57700000	13.29	13.29	13.29	88.8	FN20190829_SAM_JurkatCD3CD28timecourse_IMAC_fxn07.17288.17288.3	0.663	4	1	0	1	0	1	0	1		0	0	1	0	1
Q03164_KMT2A_S481s _0	0.909183	-0.194291	0.300243	0.601832	-0.320548	0.00830001	-0.609718	0.106638	0.870596	0.542694	-1.70998	0.205637	0.328131	-0.32761	0.0243792		-1.85646	0.637019	0.323193	-0.109917	Q03164	KMT2A	Q03164_KMT2A_S481s _0_KMT2A	1	3	996.456	79.9626	-1.2	77800000	23.62	23.62	23.62	92	FN20190829_SAM_JurkatCD3CD28timecourse_IMAC_fxn04.23027.23027.3	0	9	1	0	1		0	0	1	0	1	0	1	0	1
Q03164_KMT2A_S518s _0	0.558511	-0.0784906	1.16767	4.18322	-0.31634	-0.0481308	-0.33609	0.619142	0.381661	0.0620221	-0.607992	-0.403049	0.483081	-0.529957	-0.0975167	0.292802	-0.635948	-0.665123	0.498842	0.739442	Q03164	KMT2A	Q03164_KMT2A_S518s _0_KMT2A	3	4	714.334	79.9707	1.5	920000000	18.26	18.26	18.26	84	FN20190829_SAM_JurkatCD3CD28timecourse_IMAC_fxn06.21508.21508.4	0	5	1	0	1	0.02	3	0.047	3	0.005	3	0.049	3	0.055	3
Q03164_KMT2A_S627s _1	0.585472	-0.337229	1.08402	3.81813	-0.610822	-1.05787	0.235509	0.295012	0.415133	-0.356627	-0.332495	-1.14334	-1.06642	-1.41643	-0.690744	1.67838	-0.0256949	-0.946161	1.90403	-1.31401	Q03164	KMT2A	Q03164_KMT2A_S627s _1_KMT2A	2	3	561.279	79.9662	-0.1	72700000	12.22	12.22	12.22	78.2	FN20190829_SAM_JurkatCD3CD28timecourse_IMAC_fxn12.18559.18559.3	5.176	4	1	1	0	0.069	2	0.014	2	0.034	2	0.064	2	0.036	2
Q03164_KMT2A_S680s _1	0.210436	-0.351325	3.56982	12.791	-0.538865	0.122805	-1.16962	0.352468	0.0525896	-0.806288		-0.271441	0.328131	0.568499	-0.528216	-1.59995	-0.822236	-1.08668	0.77988	-0.0749434	Q03164	KMT2A	Q03164_KMT2A_S680s _1_KMT2A	1	3	475.249	79.9679	1.1	12800000	11.34	11.34	11.34	59.6	FN20190829_SAM_JurkatCD3CD28timecourse_IMAC_fxn07.21430.21430.3	11.344	3	1	1	0	0	1	0	1	0	1	0	1		0
Q03164_KMT2A_S732s _1	0.0744231	-0.167705	8.37092	23.674	2.92165	-3.90849	2.80939	-2.11153	0.00429143	0.333369	5.50992		-4.04694	-3.98913	-3.68938	1.64178	5.42804	1.35835	-2.30451	-1.91855	Q03164	KMT2A	Q03164_KMT2A_S732s _1_KMT2A	1	2	760.35	79.9645	-1.2	18700000	15.74	15.74	15.74	87.6	FN20190829_SAM_JurkatCD3CD28timecourse_IMAC_fxn07.6506.6506.2	2.837	7	1	1	0	0	1	0	1	0	1	0	1	0	1
Q03164_KMT2A_S750s _1	0.384662	-0.188298	1.89097	7.23421	-0.756086	-0.20479	0.85506	-0.876916	0.189051	0.472919	-0.873988	-1.86719	0.246098	-0.616677	-0.243792	2.15942	0.218407	0.187359	-0.934451	-0.819381	Q03164	KMT2A	Q03164_KMT2A_S750s _1_KMT2A	3	3	527.246	79.9653	-0.7	1410000000	13.14	13.14	13.14	80.6	FN20190829_SAM_JurkatCD3CD28timecourse_IMAC_fxn06.5460.5460.3	2.333	4	1	1	0	0.218	3	0.114	3	0.158	3	0.109	3	0.072	3
Q03164_KMT2A_T833t _0	0.678795	-0.276898	0.833043	2.69887	-0.282591	0.0625732	-0.455777	-0.339509	0.537171	-0.798535	0.123498	-0.172735		-0.134898	0.260045	-0.982979	-0.571711	0.187359	-0.119441	-0.559578	Q03164	KMT2A	Q03164_KMT2A_T833t _0_KMT2A	1	3	1149.54	79.9693	0.9	38200000	20.56	20.56	20.56	86	FN20190829_SAM_JurkatCD3CD28timecourse_IMAC_fxn06.35959.35959.3	0	10	1	0	1	0	1	0	1	0	1	0	1	0	1
Q03164_KMT2A_S938s _0	0.11428	-0.838249	6.08456	19.2151	2.7888	-5.09997	2.52953	-3.25403	0.011981	6.80693	-0.208997	1.76848	-6.35297	-2.17764	-6.76929	4.25609	0.802965		-2.01645	-4.49161	Q03164	KMT2A	Q03164_KMT2A_S938s _0_KMT2A	1	3	906.447	79.966	-0.1	18200000	20.22	20.22	7.24	88	FN20190829_SAM_JurkatCD3CD28timecourse_IMAC_fxn3and10_3plus.20767.20767.3	0	10	1	0	1	0	1	0	1		0	0	1	0	1
Q03164_KMT2A_T943t _0	0.20299	0.344015	3.68929	13.1465	1.46445	-1.12527	1.47266	-1.99537	0.0484562	2.97706	0.256496	1.1598	-0.975277	0.134898	-2.53544	2.2117	-0.0513898	2.25767	-1.99537		Q03164	KMT2A	Q03164_KMT2A_T943t _0_KMT2A	1	3	906.449	79.9697	1.2	25200000	18.37	18.37	7.57	81	FN20190829_SAM_JurkatCD3CD28timecourse_IMAC_fxn12.20803.20803.3	0	10	1	0	1	0	1	0	1	0	1	0	1	0	1
Q03164_KMT2A_S1025s _1	0.28465	-0.0432406	2.57144	9.8595	1.65371	-1.46853	0.824656	-1.75258	0.103288	-0.201572	4.33194	0.830775	-1.24872	-2.51489	-0.641985	-0.282345	2.77505	-0.0187359	-0.857165	-2.648	Q03164	KMT2A	Q03164_KMT2A_S1025s _1_KMT2A	2	2	584.858	79.9649	-1.3	40400000	8.76	1.78	1.78	81.6	FN20190829_SAM_JurkatCD3CD28timecourse_IMAC_fxn06.26852.26852.2	99	1	1	1	0	0.046	2	0.099	2	0.109	2	0.176	2	0.055	2
Q03164_KMT2A_S1056s _1	0.295936	0.518789	2.47542	9.50422	1.98407	0.339363	-0.989166	0.851935	0.112093	-1.03112	3.92345	3.05988	0.492196	0.192712	0.333182	-0.303259	-1.03422	-1.63002	0.70962	0.994249	Q03164	KMT2A	Q03164_KMT2A_S1056s _1_KMT2A	2	3	597.264	79.9631	-1.8	151000000	12.7	12.7	12.7	80.5	FN20190829_SAM_JurkatCD3CD28timecourse_IMAC_fxn3and10_3plus.7029.7029.3	1.46	5	1	1	0	0.124	2	0.174	2	0.121	2	0.124	2	0.425	2
Q03164_KMT2A_S1119s _1	0.977964	0.125532	0.125504	0.13297	0.306387	0.235338	0.0760431	-0.236228	0.969846	1.35673	-0.379995	-0.0575785	0.0273442	1.2719	-0.593227	-1.37512	0.385423	1.21783	0.941477	-1.41393	Q03164	KMT2A	Q03164_KMT2A_S1119s _1_KMT2A	5	4	697.643	79.9646	-0.6	167000000	20.27	20.27	20.27	87.1	FN20190829_SAM_JurkatCD3CD28timecourse_IMAC_fxn04.27157.27157.4	4.846	3	1	1	0	0.697	4	0.396	4	0.169	4	0.07	4	0.22	4
Q03164_KMT2A_S1277s _1	0.577544	-0.129091	1.12034	3.9215	-0.165554	-0.208467	-0.52833	0.603841	0.405369	-0.573705	0.512993	-0.435951	0.0455737	-0.462508		-0.33986	-0.0835084	-1.16162	1.03281	0.174868	Q03164	KMT2A	Q03164_KMT2A_S1277s _1_KMT2A	1	3	642.647	79.9667	0.2	77200000	12.86	12.86	12.86	69.1	FN20190829_SAM_JurkatCD3CD28timecourse_IMAC_fxn05.14365.14365.3	4.637	3	1	1	0	0	1	0	1	0	1	0	1	0	1
Q03164_KMT2A_T1288t _0	0.216089	-0.486782	3.45894	12.4555	-1.0067	-0.0141443	0.250226	-1.15288	0.056813	-1.01561	-1.32998	-0.674491	0.328131	-0.134898	-0.235665	1.01435	-0.513898		-1.68623	-0.619532	Q03164	KMT2A	Q03164_KMT2A_T1288t _0_KMT2A	1	2	570.783	79.9647	-1.4	111000000	8.6	8.6	8.6	65.9	FN20190829_SAM_JurkatCD3CD28timecourse_IMAC_fxn05.5728.5728.2	1.096	3	1	0	1	0	1	0	1		0	0	1	0	1
Q03164_KMT2A_S1685s _0	0.413226	-0.195155	1.77813	6.62046	-0.432901	0.863045	-0.465102	-0.491816	0.217748	-0.961343	0.550992	-0.888354	0.929703		0.796387	-0.909778	-0.616677	0.131151	-0.0843113	-0.899321	Q03164	KMT2A	Q03164_KMT2A_S1685s _0_KMT2A	1	3	726.376	79.9665	0.1	180000000	15.93	15.93	15.93	80.3	FN20190829_SAM_JurkatCD3CD28timecourse_IMAC_fxn08.24568.24568.3	1.075	4	1	0	1	0	1	0	1	0	1	0	1	0	1
Q03164_KMT2A_T1839t _0	0.632473	0.0221658	0.951818	3.2401	-0.0530358	0.0235488	-0.275249	0.579016	0.474231	0.131797	-0.512993	0.222088	0.0273442	-0.0867202	0.130022	0.0575147	-0.770847	-0.112415	0.653413	0.504619	Q03164	KMT2A	Q03164_KMT2A_T1839t _0_KMT2A	5	3	896.448	79.9673	0.4	1150000000	19.73	19.73	19.73	86.8	FN20190829_SAM_JurkatCD3CD28timecourse_IMAC_fxn3and10_3plus.23970.24102.3	1.065	5	1	0	1	0.117	5	0.143	5	0.063	5	0.104	5	0.058	5
Q03164_KMT2A_S1858s _1	0.907727	0.206053	0.304175	0.611554	0.40725	-0.0116834	0.291001	0.103438	0.86865	-0.170561	0.322996	1.06931	-1.29429	1.24299	0.0162528	0.925464	0.134898	-0.187359	0.231856	-0.0249811	Q03164	KMT2A	Q03164_KMT2A_S1858s _1_KMT2A	2	2	1166.04	79.9671	0.3	1150000000	11.36	11.36	11.36	58.7	FN20190829_SAM_JurkatCD3CD28timecourse_IMAC_fxn04.16609.16609.2	1.558	2	1	1	0	0.095	2	0.013	2	0.012	2	0.095	2	0.005	2
Q03164_KMT2A_S2098s _0	0.45204	-0.00120827	1.56463	5.88694	0.421548	-0.774838	0.871902	-0.784564	0.257814	1.63583	-0.436994	0.065804	-0.428393	0.0867202	-1.98284	1.37512	0.256949	0.983632	-1.8689	0.299774	Q03164	KMT2A	Q03164_KMT2A_S2098s _0_KMT2A	2	2	1059.53	79.9654	-0.4	2680000000	18.88	18.88	18.88	92.3	FN20190829_SAM_JurkatCD3CD28timecourse_IMAC_fxn05.17028.17028.2	0.534	8	1	0	1	0.014	2	0.006	2	0.044	2	0.007	2	0.025	2
Q03164_KMT2A_S2149s _1	0.0421649	1.25343	12.2034	29.4305	2.59802	-2.80591	3.66903	-0.327487	0.00114012	1.65134	4.89243	1.25028	-3.13547	-2.47634		3.92146	4.95911	2.12652	-0.105389	-0.549585	Q03164	KMT2A	Q03164_KMT2A_S2149s _1_KMT2A	1	2	673.318	79.9601	-4.6	47900000	8.95	8.95	8.95	75.3	FN20190829_SAM_JurkatCD3CD28timecourse_IMAC_fxn08.11212.11212.2	1.471	5	1	1	0	0	1	0	1	0	1	0	1	0	1
Q03164_KMT2A_S2151s _1	0.355684	-0.32972	2.06117	7.91452	-0.556497	0.0358743	-0.432553	-0.383695	0.16164	-0.13955	-0.674491	-0.855452	0.373704	-0.0385423	-0.227539	-0.41306	-0.481779	-0.402821	-0.217804	-0.549585	Q03164	KMT2A	Q03164_KMT2A_S2151s _1_KMT2A	2	2	673.32	79.964	-1.7	1560000000	10.59	10.59	10.59	78.9	FN20190829_SAM_JurkatCD3CD28timecourse_IMAC_fxn09.11035.11035.2	1.646	5	1	1	0	0.09	2	0.021	2	0.055	2	0.036	2	0	2
Q03164_KMT2A_S2156s _1	0.978133	-0.0347475	0.124093	0.131864	-0.177209	0.37696	0.0202837	-0.315309	0.970093	-0.496177	-2.04247	2.00702	0.127606	0.626313		-0.397374	0.0835084	0.374717	-0.245908	-0.38471	Q03164	KMT2A	Q03164_KMT2A_S2156s _1_KMT2A	1	4	917.22	79.9677	0.4	23500000	22.28	22.28	22.28	84.5	FN20190829_SAM_JurkatCD3CD28timecourse_IMAC_fxn08.26145.26145.4	1.795	9	1	1	0	0	1	0	1	0	1	0	1	0	1
Q03164_KMT2A_S2167s _0	0.445782	-0.122488	1.59055	5.99595	-0.119147	0.187599	-0.819794	0.45333	0.251423	0.705502	-0.626991	-0.435951	0.264327	0.452872	-0.154401	-0.318945	-0.725881	-1.41456	0.976606	-0.0699472	Q03164	KMT2A	Q03164_KMT2A_S2167s _0_KMT2A	4	5	733.977	79.9641	-0.6	432000000	21.5	21.5	21.5	83.6	FN20190829_SAM_JurkatCD3CD28timecourse_IMAC_fxn3and10_3plus.25280.25280.5	0.712	9	1	0	1	0.146	4	0.14	4	0.057	4	0.118	4	0.144	4
Q03164_KMT2A_S2201s _1	0.954924	-0.158176	0.192661	0.284014	0.188098	-0.643871	0.229227	-0.530147	0.936696	2.62044	-1.77648	-0.279667	0.182295	-0.317974	-1.79593	0.0418289	-0.468932	1.11478	-2.94387	1.88358	Q03164	KMT2A	Q03164_KMT2A_S2201s _1_KMT2A	2	2	704.842	79.9648	-1.1	1170000000	12.64	12.64	12.64	83.3	FN20190829_SAM_JurkatCD3CD28timecourse_IMAC_fxn07.6406.6406.2	1.282	5	1	1	0	0.074	2	0.155	2	0.071	2	0.011	2	0.057	2
Q03164_KMT2A_S2302s _0	0.127553	2.04307	5.57566	18.0698	2.70063	-2.76476	5.60565	0.520701	0.0155962	6.65187	2.46997	-1.01996	-3.90111	-1.62841		6.16453	8.35726	2.29514	0.941477	0.0999246	Q03164	KMT2A	Q03164_KMT2A_S2302s _0_KMT2A	1	2	801.956	79.9641	-1.4	26800000	10.38	10.38	10.38	65.5	FN20190829_SAM_JurkatCD3CD28timecourse_IMAC_fxn11.11653.11653.2	1.055	3	1	0	1	0	1	0	1	0	1	0	1	0	1
Q03164_KMT2A_S2421s _0	0.154671	0.423259	4.74307	16.0423	2.01392	-1.52294	1.37895	-1.45008	0.0248753	1.37224	4.02794	0.641589	-2.00524	-1.04064		1.03526	2.61445	0.487132	-0.526946	-2.37321	Q03164	KMT2A	Q03164_KMT2A_S2421s _0_KMT2A	1	3	571.932	79.9662	-0.1	40600000	12.68	12.68	12.68	66.3	FN20190829_SAM_JurkatCD3CD28timecourse_IMAC_fxn02.15945.15945.3	0	5	1	0	1	0	1	0	1	0	1	0	1	0	1
Q03164_KMT2A_T2525t _1	0.274632	-0.00529543	2.6606	10.185	-0.808776	-0.253325	0.872188	0.255744	0.0958292	-1.12415	-0.69349	-0.608687	0.437508	-0.433601	-0.763881	1.4065	0.282644	0.927425	-0.477764	0.989253	Q03164	KMT2A	Q03164_KMT2A_T2525t _1_KMT2A	2	2	655.399	79.9677	1	264000000	9.69	9.69	9.69	81.1	FN20190829_SAM_JurkatCD3CD28timecourse_IMAC_fxn08.24637.24765.2	1.853	2	1	1	0	0.186	2	0.111	2	0.026	2	0.057	2	0.002	2
Q03164_KMT2A_S2611s _1	0.320655	-0.0647041	2.28581	8.78815	1.74311	-0.977271	0.665708	-2.50319	0.132186	-0.95359	4.57894	1.60397	-1.58596	-1.06955	-0.276297	-1.26532	2.67227	0.590179	-1.38411	-3.62227	Q03164	KMT2A	Q03164_KMT2A_S2611s _1_KMT2A	4	4	660.849	79.9684	0.8	462000000	17.65	17.65	17.65	92.3	FN20190829_SAM_JurkatCD3CD28timecourse_IMAC_fxn04.25706.25706.4	99	1	1	1	0	0.077	4	0.036	4	0.063	4	0.018	4	0.073	4
Q03164_KMT2A_S2651s _0	0.582129	-0.161996	1.10717	3.86564	0.935331	-0.809649	-0.381855	-0.830545	0.410616	-0.914827	3.08746	0.633363	-1.33987	-0.279432		-1.12415	0.353305	-0.374717	-0.526946	-1.13414	Q03164	KMT2A	Q03164_KMT2A_S2651s _0_KMT2A	1	3	769.029	79.9701	1.6	25300000	17.32	17.32	17.32	77.8	FN20190829_SAM_JurkatCD3CD28timecourse_IMAC_fxn3and10_3plus.24820.24820.3	0	7	1	0	1	0	1	0	1	0	1	0	1	0	1
Q03164_KMT2A_S2726s _0	0.323074	1.17148	2.33317	8.71577	2.11857	1.89987	-0.403367	1.38474	0.134407	4.09346	0.921487	1.34076	-0.555999		4.35575	-0.841806	1.13057	-1.49887	1.92511	0.844363	Q03164	KMT2A	Q03164_KMT2A_S2726s _0_KMT2A	1	3	859.73	79.9651	-0.5	52100000	20.43	20.43	20.43	89.2	FN20190829_SAM_JurkatCD3CD28timecourse_IMAC_fxn06.22252.22252.3	0	8	1	0	1	0	1	0	1	0	1	0	1	0	1
Q03164_KMT2A_S2938s _1	0.143351	0.0692323	5.0452	16.8019	-0.988809	1.1263	-0.399431	0.244659	0.0208839	-0.752018		-1.2256	0.774753	0.905745	1.69842	-0.22483	-0.982829	0.00936793	0.379401	0.109917	Q03164	KMT2A	Q03164_KMT2A_S2938s _1_KMT2A	1	2	739.863	79.9652	-0.8	912000000	12.12	6.53	5.47	82.5	FN20190829_SAM_JurkatCD3CD28timecourse_IMAC_fxn06.10815.10815.2	3.122	4	1	1	0	0	1	0	1	0	1	0	1		0
Q03164_KMT2A_S2955s _0	0.520111	-0.0601359	1.29838	4.75049	-0.349531	0.528541	-0.725356	0.488772	0.334928	-1.5273	-0.294496	0.773197	-0.0638032	0.82866	0.820766	-1.5163	-0.481779	-0.177991	0.962555	0.0149887	Q03164	KMT2A	Q03164_KMT2A_S2955s _0_KMT2A	2	3	519.617	79.9687	1.5	55100000	11.5	10.39	11.5	84.4	FN20190829_SAM_JurkatCD3CD28timecourse_IMAC_fxn07.23080.23080.3	1.073	2	1	0	1	0.063	2	0.154	2	0.021	2	0.005	2	0.001	2
Q03164_KMT2A_S3027s _1	0.211285	-0.185904	3.3924	12.7064	-0.790814	0.924202	-0.636162	-0.268313	0.0536246	-0.752018	-0.674491	-0.945932	0.656261	1.05991	1.05643	-0.883635	-0.584559	-0.440293	-1.35601	0.819381	Q03164	KMT2A	Q03164_KMT2A_S3027s _1_KMT2A	4	3	910.491	79.9603	-2.2	217000000	7.94	7.94	7.94	53	FN20190829_SAM_JurkatCD3CD28timecourse_IMAC_fxn01.25250.25250.3	7.944	5	1	1	0	1.206	4	0.444	4	0.332	4	0.325	4	0.279	4
Q03164_KMT2A_S3036s _0	0.27933	-0.0867166	2.61737	10.0277	0.04021	-0.52266	0.546857	-0.573551	0.0993643	-0.0232583	0.275496	-0.131608	0.0455737	-0.703398	-0.910156	0.512404	0.481779	0.646387	-0.667465	-0.479638	Q03164	KMT2A	Q03164_KMT2A_S3036s _0_KMT2A	2	2	1365.23	79.959	-2.7	840000000	18.21	18.21	18.21	65	FN20190829_SAM_JurkatCD3CD28timecourse_IMAC_fxn11.24567.24567.2	1	5	1	0	1	0.147	2	0.03	2	0.061	2	0.154	2	0.1	2
Q03164_KMT2A_T3067t _0	0.455585	0.0914485	1.5505	5.82742	0.632028	0.484431	-0.903452	0.183455	0.261371	-0.426402	1.06399	1.2585	0.0273442	1.16591	0.260045	-1.46924	-1.17554	-0.0655755	1.16631	-0.799396	Q03164	KMT2A	Q03164_KMT2A_T3067t _0_KMT2A	2	4	836.929	79.9675	0.4	397000000	16.66	16.66	16.66	79.9	FN20190829_SAM_JurkatCD3CD28timecourse_IMAC_fxn09.22784.22925.4	0	8	1	0	1	0.029	2	0.168	2	0.063	2	0.08	2	0.043	2
Q03164_KMT2A_S3216s _0	0.653723	0.0268679	0.900879	2.98741	-0.344908	0.791652	-1.02189	0.486117	0.502643	-0.441908	-0.617492	0.0246765	2.12373	-0.886474	1.1377	-1.2601	-0.783694		-1.13118	2.10341	Q03164	KMT2A	Q03164_KMT2A_S3216s _0_KMT2A	1	3	672.693	79.963	-1.7	47900000	13.68	13.68	13.68	77.6	FN20190829_SAM_JurkatCD3CD28timecourse_IMAC_fxn08.21944.21944.3	0.663	7	1	0	1	0	1	0	1		0	0	1	0	1
Q03164_KMT2A_T3372t _1	0.753191	0.0779463	0.646512	1.91573	-0.397944	0.955807	-0.230789	-0.299852	0.64332	-1.65134		0.855452	0.473966	1.53206	0.861398	-0.867949	-0.648796	0.824378	-1.83377	1.23407	Q03164	KMT2A	Q03164_KMT2A_T3372t _1_KMT2A	1	3	731.427	79.9617	-2.1	6300000	14.37	14.37	14.37	74.3	FN20190829_SAM_JurkatCD3CD28timecourse_IMAC_fxn01.34790.34790.3	1.981	3	1	1	0	0	1	0	1	0	1	0	1		0
Q03164_KMT2A_S3511s _0	0.341252	-0.103712	2.15453	8.28096	-0.435455	0.085051	-0.567696	0.806735	0.148561	-0.852804	0.113998	-0.567559	-0.0911474	0.395059	-0.0487584	-0.22483	-0.719457	-0.758802	0.154571	1.4589	Q03164	KMT2A	Q03164_KMT2A_S3511s _0_KMT2A	2	3	870.418	79.9646	-0.7	227000000	24.3	24.3	24.3	87.5	FN20190829_SAM_JurkatCD3CD28timecourse_IMAC_fxn07.16838.16838.3	0	10	1	0	1	0.017	2	0.105	2	0.064	2	0.064	2	0.047	2
Q03164_KMT2A_S3527s _1	0.611512	-0.307713	1.01084	3.49816	-0.212132	-0.229956	-0.546037	-0.210232	0.446872	0.403144	-0.636491	-0.403049	0.0273442	0.0385423	-0.755755	-0.784292	-0.610254	-0.243566	-0.625309	0.204845	Q03164	KMT2A	Q03164_KMT2A_S3527s _1_KMT2A	3	3	674.053	79.9673	0.5	3320000000	14.18	14.18	14.18	81.1	FN20190829_SAM_JurkatCD3CD28timecourse_IMAC_fxn04.15822.15822.3	1.115	4	1	1	0	0.881	3	0.816	3	0.172	3	0.028	3	0.377	3
Q03164_KMT2A_S142s S153s _2	0.919283	-0.181749	0.276715	0.526937	-0.452754	-0.219715	0.0502465	0.0491816	0.88574	-0.2791	-1.72898	0.649814	-0.88413	0.346881	-0.121896	0.402603	0.488203	-0.740066	0.0491816		Q03164	KMT2A	Q03164_KMT2A_S142s S153s _2_KMT2A	1	3	1055.77	159.931	-0.4	34900000	20.36	20.36	20.36	90.6	FN20190829_SAM_JurkatCD3CD28timecourse_IMAC_fxn06.32985.32985.3	6.312	3	2	2	0	0	1	0	1	0	1	0	1	0	1
Q03164_KMT2A_S194s S202s _1	0.422233	0.377389	1.73269	6.44112	-0.0566721	1.45254	-0.987445	0.780583	0.226928	-1.87617	2.35597	-0.649814	1.49482	1.15627	1.70654	-1.64701		-0.327877	0.526946	1.03422	Q03164	KMT2A	Q03164_KMT2A_S194s S202s _1_KMT2A	1	4	746.136	159.932	-0.2	12800000	12.66	12.66	12.66	66.4	FN20190829_SAM_JurkatCD3CD28timecourse_IMAC_fxn02.29825.29825.4	0.64	6	2	1	1	0	1		0	0	1	0	1	0	1
Q03164_KMT2A_S1115s S1119s _1	0.172555	0.0719474	4.07286	14.8332	1.85649	0.600228	-1.60565	-0.880897	0.0328613	-0.100786	3.08746	2.58281	1.63154	-0.00963558	0.178781	-1.92413	-2.74293	-0.149887	-0.927425	-0.83437	Q03164	KMT2A	Q03164_KMT2A_S1115s S1119s _1_KMT2A	2	3	767.38	159.936	1.3	21000000	11.93	11.93	5.66	73.7	FN20190829_SAM_JurkatCD3CD28timecourse_IMAC_fxn06.28493.28493.3	1.057	3	2	1	1	0.128	2	0.083	2	0.129	2	0.107	2	0.056	2
Q03164_KMT2A_S1837s T1839t _2	0.624436	-0.00954944	0.974495	3.33922	-0.382768	-0.123197	0.168679	0.453408	0.46353	-0.403144	-0.465494	-0.279667	-0.0820327	0.395059	-0.682617	0.094115	0.32761	0.0843113	0.112415	0.7944	Q03164	KMT2A	Q03164_KMT2A_S1837s T1839t _2_KMT2A	2	3	923.103	159.932	-0.2	1950000000	16.87	16.87	16.87	79.8	FN20190829_SAM_JurkatCD3CD28timecourse_IMAC_fxn06.27852.28113.3	1.587	5	2	2	0	0.044	2	0.017	2	0.005	2	0.012	2	0.015	2
Q03164_KMT2A_S2156s T2169t _1	0.274442	-0.0690239	2.6629	10.1934	-0.821989	-0.038853	0.143521	0.696349	0.0956454	-0.821793	-1.03549	-0.608687	0.656261	-0.472144	-0.300677	-0.0522861	0.520321	-0.0374717	0.393453	0.999246	Q03164	KMT2A	Q03164_KMT2A_S2156s T2169t _1_KMT2A	2	5	749.972	159.943	2.8	14200000	10.85	10.85	10.85	60	FN20190829_SAM_JurkatCD3CD28timecourse_IMAC_fxn02.28788.28788.5	0.794	9	2	1	1	0.254	2	0.047	2	0.113	2	0.047	2	0.021	2
Q03164_KMT2A_S2391s S2392s _2	0.211349	0.449796	3.54089	12.704	0.733995	-0.23988	0.40903	1.09878	0.0536538	0.78303	0.398995	1.01996	-0.282557	-0.144534	-0.29255	-0.240516		1.05858	1.39816	0.799396	Q03164	KMT2A	Q03164_KMT2A_S2391s S2392s _2_KMT2A	1	4	824.35	159.927	-1.8	29500000	20.31	20.31	20.31	89.2	FN20190829_SAM_JurkatCD3CD28timecourse_IMAC_fxn3and10_3plus.9146.9146.4	2.652	7	2	2	0	0	1		0	0	1	0	1	0	1
Q03164_KMT2A_T3028t S3036s _0	0.798922	0.107216	0.540834	1.4895	0.154572	0.443482	-0.0363056	-0.252934	0.709659	-0.255841	0.151998	0.567559	0.893245	0.404694	0.0325056	-0.439203	-0.0256949	0.355981	-0.955529	0.449661	Q03164	KMT2A	Q03164_KMT2A_T3028t S3036s _0_KMT2A	2	3	937.148	159.932	-0.2	399000000	11.28	11.28	11.28	64	FN20190829_SAM_JurkatCD3CD28timecourse_IMAC_fxn02.26826.26963.3	0	5	2	0	2	0.047	2	0.038	2	0.029	2	0.016	2	0.087	2
Q03164_KMT2A_S3511s S3518s _0	0.814253	-0.16356	0.508795	1.36138	-0.161066	-0.326604	-0.188709	0.114991	0.730907	-0.209325	0.104499	-0.378373	0	-0.289067	-0.690744	0.428746	-0.404694	-0.590179	0.0351297	0.194853	Q03164	KMT2A	Q03164_KMT2A_S3511s S3518s _0_KMT2A	5	3	897.076	159.94	2.6	1470000000	19.08	19.08	19.08	77	FN20190829_SAM_JurkatCD3CD28timecourse_IMAC_fxn11.16789.16921.3	0	10	2	0	2	0.129	5	0.106	5	0.042	5	0.067	5	0.144	5
Q03164_KMT2A_T3510t S3511s S3515s _0	0.277043	0.0748697	2.63922	10.1073	-0.666895	-0.704975	0.889567	1.13524	0.097559	-0.356627	-1.58648	-0.0575785	-0.510425	-1.32007	-0.284424	0.925464	1.26547	0.477764	-0.182675	2.45315	Q03164	KMT2A	Q03164_KMT2A_T3510t S3511s S3515s _0_KMT2A	2	3	923.729	239.897	-0.7	422000000	15.5	15.5	15.5	75.3	FN20190829_SAM_JurkatCD3CD28timecourse_IMAC_fxn07.18590.18723.3	0	10	3	0	3	0.188	2	0.193	2	0.122	2	0.111	2	0.096	2
A9Z1X7_SRRM1_S10s _1	0.122497	-0.407326	5.73934	18.4454	-1.70211	1.59913	-0.833671	-1.48271	0.0143041	-0.558199		-2.84602	1.53128	1.81149	1.45462	-0.0993436	-1.36183	-1.03984	-2.62068	-0.34474	A9Z1X7	NotFound	A9Z1X7_SRRM1_S10s _1_NotFound	1	2	643.781	79.9643	-1.6	1450000000	9.18	5.01	9.18	68.5	FN20190829_SAM_JurkatCD3CD28timecourse_IMAC_fxn02.5113.5113.2	1.371	2	1	1	0	0	1	0	1	0	1	0	1		0
A9Z1X7_SRRM1_S18s _1	0.211827	-0.416658	3.37841	12.6605	2.00615	-2.29893	1.76839	-4.50504	0.0541933	-1.20943	5.62392	1.60397	-4.65763	-1.79222	-0.446952	-0.235287	5.42804	0.112415	-3.34435	-5.66572	A9Z1X7	NotFound	A9Z1X7_SRRM1_S18s _1_NotFound	2	2	996.482	79.9646	-0.9	649000000	11.71	11.71	11.71	66.9	FN20190829_SAM_JurkatCD3CD28timecourse_IMAC_fxn08.10842.10842.2	11.709	3	1	1	0	0.068	2	0.03	2	0.024	2	0.031	2	0.017	2
A9Z1X7_SRRM1_T220t _1	0.943482	-0.0326321	0.221546	0.360925	-0.249845	-0.262075	0.125439	0.400245	0.920254	1.32572	-0.569992	-1.50527	0.0273442	-0.0578135	-0.755755	-0.75292	0.0706609	1.05858	-0.203752	1.00424	A9Z1X7	NotFound	A9Z1X7_SRRM1_T220t _1_NotFound	23	3	707.732	79.9662	0	32500000000	14.48	14.48	14.48	76.2	FN20190829_SAM_JurkatCD3CD28timecourse_IMAC_fxn02.20304.20771.3	3.075	2	1	1	0	1.041	23	0.494	23	0.244	23	0.517	23	0.213	23
A9Z1X7_SRRM1_S234s _1	0.0675797	-0.0137508	8.94328	24.6485	-0.989754	1.28345	-0.969432	0.449973	0.00342882	-0.721007		-1.2585	1.39456	0.944287	1.51151	-1.47447	-0.693762	-0.740066	0.140519	0.759427	A9Z1X7	NotFound	A9Z1X7_SRRM1_S234s _1_NotFound	1	4	650.61	79.9648	-0.6	91200000	15.34	15.34	15.34	81.6	FN20190829_SAM_JurkatCD3CD28timecourse_IMAC_fxn07.22579.22579.4	1.378	5	1	1	0	0	1	0	1	0	1	0	1		0
A9Z1X7_SRRM1_T239t _1	0.10374	0.30118	6.15443	20.3271	0.27182	1.37725	-0.982846	0.65716	0.00927445	0.116292	-0.674491	1.37366	1.60419	1.19481	1.33273	-1.07709	-0.822236	-1.04921	0.74475	0.56957	A9Z1X7	NotFound	A9Z1X7_SRRM1_T239t _1_NotFound	3	3	867.145	79.9675	0.5	459000000	16.68	16.68	16.68	78.2	FN20190829_SAM_JurkatCD3CD28timecourse_IMAC_fxn07.22554.22554.3	1.178	5	1	1	0	0.165	3	0.063	3	0.108	3	0.109	3	0.131	3
A9Z1X7_SRRM1_S260s _1	0.33619	-0.114292	2.18613	8.40392	-1.17856	-0.0229652	-0.240261	1.53408	0.144414	-0.480672	-2.23247	-0.82255	0.0273442	0.838296	-0.934535	-1.86661	0.218407	0.927425	0.77988	2.28827	A9Z1X7	NotFound	A9Z1X7_SRRM1_S260s _1_NotFound	11	5	579.736	79.9711	1.6	61300000000	15.12	15.12	15.12	85.6	FN20190829_SAM_JurkatCD3CD28timecourse_IMAC_fxn3and10_3plus.18996.18996.5	99	1	1	1	0	0.928	11	0.374	11	0.18	11	0.462	11	0.207	11
A9Z1X7_SRRM1_S397s _1	0.441727	-0.0455392	1.60663	6.06335	-0.518963	0.843827	-0.520726	0.0433267	0.247551	0.441908	-0.674491	-1.32431	0.300786	1.68623	0.544468	-0.679719	-1.07919	0.196726	0.611257	-0.524604	A9Z1X7	NotFound	A9Z1X7_SRRM1_S397s _1_NotFound	2	4	455.754	79.9637	-1.5	2660000000	8.58	8.58	8.58	63.3	FN20190829_SAM_JurkatCD3CD28timecourse_IMAC_fxn05.10786.10971.4	1.416	2	1	1	0	0.026	2	0.007	2	0.023	2	0.067	2	0	2
A9Z1X7_SRRM1_S409s _1	0.814731	-0.0826772	0.507777	1.35734	-0.375663	0.102413	-0.125453	0.143329	0.731587	0.271347	-0.674491	-0.723844	0.0273442	-0.0289067	0.308803	-0.0209144	-0.205559	-0.149887	-0.252934	0.539593	A9Z1X7	NotFound	A9Z1X7_SRRM1_S409s _1_NotFound	14	3	573.282	79.9634	-1.7	74700000000	9.78	9.78	9.78	65.1	FN20190829_SAM_JurkatCD3CD28timecourse_IMAC_fxn05.4261.4261.3	1.489	4	1	1	0	0.432	12	0.573	12	0.35	12	0.694	12	0.354	12
A9Z1X7_SRRM1_S426s _1	0.795407	1.45338	0.548159	1.51908	2.33654	2.88829	-1.22691	1.9967	0.704842	9.2568	-3.07796	0.830775	0.182295	-1.77295	10.2555	-3.11625	5.64645	-6.21094	3.46379	0.5296	A9Z1X7	NotFound	A9Z1X7_SRRM1_S426s _1_NotFound	2	2	505.765	79.9661	-0.2	20900000000	8.46	8.46	8.46	73.7	FN20190829_SAM_JurkatCD3CD28timecourse_IMAC_fxn3and10_2plus.10065.10320.2	2.941	2	1	1	0	0.626	2	1.034	2	0.608	2	1.372	2	0.253	2
A9Z1X7_SRRM1_S445s _1	0.393678	-0.271624	1.84388	7.04324	-0.170164	-1.70768	1.27488	-0.589477	0.19755	2.25606	-0.940487	-1.82606	0.0273442	-3.51699	-1.63341	1.55813	1.55454	0.711962	-1.53868	0.359728	A9Z1X7	NotFound	A9Z1X7_SRRM1_S445s _1_NotFound	11	3	587.326	79.9688	1.4	74400000000	10.94	10.94	10.94	67.1	FN20190829_SAM_JurkatCD3CD28timecourse_IMAC_fxn12.6904.6904.3	10.941	2	1	1	0	1.351	11	1.053	11	0.298	11	0.317	11	0.445	11
A9Z1X7_SRRM1_S447s _1	0.0972354	0.359522	6.43773	20.9805	1.90809	-0.0962188	-0.211335	-0.42343	0.00797909	1.62808	2.57446	1.52172	0.0273442	-0.616677	0.300677	-0.711091	0.301915	-0.22483	0.337245	-1.18411	A9Z1X7	NotFound	A9Z1X7_SRRM1_S447s _1_NotFound	3	3	502.94	79.9642	-1.4	5920000000	9.15	9.15	9.15	64.5	FN20190829_SAM_JurkatCD3CD28timecourse_IMAC_fxn08.8157.8157.3	9.145	2	1	1	0	0.208	3	0.087	3	0.097	3	0.035	3	0.316	3
A9Z1X7_SRRM1_S458s _1	0.744209	0.037793	0.666246	2.0077	-0.326767	0.633091	-0.288804	0.181582	0.62984	-0.899321	0.683991	-0.764971	1.12111	0.298703	0.479457	-1.28101	-0.700186	1.11478	-0.126467	0.48963	A9Z1X7	NotFound	A9Z1X7_SRRM1_S458s _1_NotFound	7	2	1030.54	79.9675	0.6	1260000000	15.08	15.08	15.08	89.2	FN20190829_SAM_JurkatCD3CD28timecourse_IMAC_fxn3and10_2plus.14612.14612.2	2.248	2	1	1	0	0.752	7	0.293	7	0.208	7	0.426	7	0.15	7
A9Z1X7_SRRM1_S460s _1	0.228616	-0.237452	3.15566	11.919	-0.402731	1.61526	-1.78664	-0.44482	0.0642836	-1.56606	0.398995	-0.0411275	1.38544	1.33935	2.12099	-3.36723	-2.60161	0.608915	0.379401	-1.26904	A9Z1X7	NotFound	A9Z1X7_SRRM1_S460s _1_NotFound	2	2	851.911	79.9623	-2.3	813000000	13.65	13.65	13.65	81.2	FN20190829_SAM_JurkatCD3CD28timecourse_IMAC_fxn05.18895.18895.2	1.264	2	1	1	0	0.102	2	0.06	2	0	2	0	2	0.075	2
A9Z1X7_SRRM1_S473s _1	0.649538	0.186105	0.904406	3.0331	0.487053	0.133681	0.0121046	0.0743189	0.497382	0.0697749	0.683991	0.707393	0.0273442	0.41433	-0.040632	0.250973	-0.0835084	-0.131151	-0.0562076	0.204845	A9Z1X7	NotFound	A9Z1X7_SRRM1_S473s _1_NotFound	3	2	693.326	79.9672	0.6	675000000	13.03	13.03	13.03	82.9	FN20190829_SAM_JurkatCD3CD28timecourse_IMAC_fxn07.10964.10964.2	99	1	1	1	0	0.014	3	0.081	3	0.059	3	0.064	3	0.12	3
A9Z1X7_SRRM1_S527s _1	0.884949	0.222632	0.35249	0.77756	0.608487	0.0269949	0.202481	-0.042546	0.836073	0.0155055	1.04499	0.764971	0.401049	1.06955	-1.38961		-0.597406	1.00237	-0.70962	0.624528	A9Z1X7	NotFound	A9Z1X7_SRRM1_S527s _1_NotFound	1	2	505.747	79.9659	-0.4	539000000	9.47	2.18	4.09	77.1	FN20190829_SAM_JurkatCD3CD28timecourse_IMAC_fxn05.6035.6035.2	1.235	3	1	1	0		0	0	1	0	1	0	1	0	1
A9Z1X7_SRRM1_S547s _1	0.919874	0.119747	0.276379	0.522758	0.25817	-0.125418	0.446164	-0.209764	0.886593	2.27931	-0.854988	-0.649814	0.319016	-0.0289067	-0.666364	0.496718	0.513898	0.327877	-0.414531	-0.00499623	A9Z1X7	NotFound	A9Z1X7_SRRM1_S547s _1_NotFound	6	3	513.953	79.9668	0.3	27800000000	10.66	10.66	10.66	74.9	FN20190829_SAM_JurkatCD3CD28timecourse_IMAC_fxn05.15799.15940.3	10.658	2	1	1	0	0.842	6	0.629	6	0.508	6	0.907	6	0.207	6
A9Z1X7_SRRM1_S569s _1	0.486626	-0.289914	1.4209	5.27709	-0.980146	0.743524	-0.942507	0.174165	0.296682	0.767524	-0.845488	-2.86247	0.300786	1.8404	0.0893903	-0.156858	-2.16479	-0.505868	0.583153	-0.234823	A9Z1X7	NotFound	A9Z1X7_SRRM1_S569s _1_NotFound	4	2	607.808	79.9623	-3.3	27700000000	10.65	10.65	10.65	73.4	FN20190829_SAM_JurkatCD3CD28timecourse_IMAC_fxn05.9819.10236.2	2.098	2	1	1	0	0.189	4	0.102	4	0.144	4	0.142	4	0.053	4
A9Z1X7_SRRM1_S606s _1	0.629961	0.208787	0.958487	3.26924	-0.160714	0.533731	0.179209	0.319993	0.47106	-0.124044	0.0284996	-0.386598	0.34636	0.125263	1.12957	-0.277116	0.10278	0.711962	0.77988	-0.139894	A9Z1X7	NotFound	A9Z1X7_SRRM1_S606s _1_NotFound	9	3	442.569	79.9655	-0.6	21300000000	9.18	9.18	9.18	57.6	FN20190829_SAM_JurkatCD3CD28timecourse_IMAC_fxn12.10848.11129.3	9.183	2	1	1	0	0.075	7	0.203	7	0.132	7	0.391	7	0.049	7
A9Z1X7_SRRM1_S616s _1	0.894583	0.0547035	0.333225	0.708517	-0.205309	0.103884	0.200831	0.15176	0.849471	0.0465166	-0.645991	-0.016451	0.0273442	0.41433	-0.130022	-0.22483	0.218407	0.608915	0.168623	0.134898	A9Z1X7	NotFound	A9Z1X7_SRRM1_S616s _1_NotFound	3	3	522.953	79.9664	0	2160000000	9.76	9.76	9.76	68.8	FN20190829_SAM_JurkatCD3CD28timecourse_IMAC_fxn08.12301.12441.3	1.479	3	1	1	0	0.055	3	0.133	3	0.071	3	0.086	3	0.043	3
A9Z1X7_SRRM1_S625s _1	0.766403	-0.146855	0.615045	1.7934	-0.251201	-0.787814	0.348369	0.228265	0.661698	1.24044	-0.332495	-1.66155	0.0273442	-0.944287	-1.4465	1.37512	0.597406	-0.927425	-0.252934	0.709464	A9Z1X7	NotFound	A9Z1X7_SRRM1_S625s _1_NotFound	14	3	529.301	79.9665	0.1	32600000000	12.24	12.24	12.24	78.2	FN20190829_SAM_JurkatCD3CD28timecourse_IMAC_fxn3and10_3plus.9777.9910.3	1.497	2	1	1	0	0.401	14	0.128	14	0.101	14	0.118	14	0.17	14
A9Z1X7_SRRM1_S635s _1	0.806092	0.136144	0.525336	1.42727	0.250598	0.400265	-0.203036	0.0770512	0.719902	0.457413	0.845488	-0.551108	0.0273442	0.539593	0.633859	-0.407832	-0.725881	0.524604	0.274012	-0.119909	A9Z1X7	NotFound	A9Z1X7_SRRM1_S635s _1_NotFound	2	2	737.912	79.9652	-0.8	134000000	9.16	9.16	9.16	70.2	FN20190829_SAM_JurkatCD3CD28timecourse_IMAC_fxn04.9864.9864.2	2.192	2	1	1	0	0.023	2	0.066	2	0.064	2	0.025	2	0.071	2
A9Z1X7_SRRM1_S647s _1	0.398848	-0.00842498	1.81765	6.93634	-0.711528	0.193951	0.349394	0.205938	0.202472	-0.472919	-0.797989	-0.863677	0.355475	0.0963558	0.130022	0.549004	-0.353305	0.852481	-0.182675	0.594551	A9Z1X7	NotFound	A9Z1X7_SRRM1_S647s _1_NotFound	2	2	693.881	79.9661	-0.2	16700000000	13.76	13.76	13.76	87.7	FN20190829_SAM_JurkatCD3CD28timecourse_IMAC_fxn04.10021.10312.2	2.052	2	1	1	0	0.023	2	0.033	2	0.017	2	0.017	2	0.033	2
A9Z1X7_SRRM1_S662s _0	0.553638	0.50007	1.18338	4.25161	-0.360059	1.21579	0.980302	-0.0036691	0.375698	0.170561	-1.16848	-0.082255	4.15632	-0.65522	0.146275	1.15029	0.610254	1.18036	0.147545	-0.154883	A9Z1X7	NotFound	A9Z1X7_SRRM1_S662s _0_NotFound	4	2	507.757	79.9666	0.2	50000000000	11.8	11.8	11.8	66.9	FN20190829_SAM_JurkatCD3CD28timecourse_IMAC_fxn06.10751.10891.2	0.801	4	1	0	1	0.322	4	0.23	4	0.135	4	0.122	4	0.082	4
A9Z1X7_SRRM1_S664s _1	0.34026	-0.382446	2.22046	8.30454	-0.327224	-0.84558	0.346823	-0.836868	0.147756		-0.218497	-0.435951	-1.85029	-0.491415	-0.195033	0.501947	-0.398271	0.936793	-0.899321	-0.774415	A9Z1X7	NotFound	A9Z1X7_SRRM1_S664s _1_NotFound	1	2	622.338	79.9649	-1.1	169000000	8.53	8.53	8.53	72.8	FN20190829_SAM_JurkatCD3CD28timecourse_IMAC_fxn05.14720.14720.2	2.497	4	1	1	0	0	1	0	1	0	1		0	0	1
A9Z1X7_SRRM1_S674s _0	0.47003	-0.85933	1.49206	5.5802	-0.212154	-2.92806	-0.0258028	0.0227172	0.276681	2.48089	-0.550992	-2.56636	0.8659	-5.73317	-3.91692	0.643119	1.04064	-1.76117	-0.569102	0.614536	A9Z1X7	NotFound	A9Z1X7_SRRM1_S674s _0_NotFound	6	2	628.842	79.9664	0	30400000000	8.19	2.74	2.57	89.1	FN20190829_SAM_JurkatCD3CD28timecourse_IMAC_fxn3and10_2plus.4591.4877.2	0.305	3	1	0	1	0.772	6	0.667	6	0.555	6	0.881	6	0.524	6
A9Z1X7_SRRM1_S684s _1	0.495098	-0.264706	1.38863	5.13895	-0.498582	-1.12769	1.05013	-0.591663	0.30627	1.33348	-0.303996	-2.52523	0.0273442	-2.11019	-1.30022	1.69407	1.95281	-0.4965	-0.948503	-0.234823	A9Z1X7	NotFound	A9Z1X7_SRRM1_S684s _1_NotFound	8	3	522.279	79.9655	-0.5	104000000000	8.75	8.75	8.75	73.5	FN20190829_SAM_JurkatCD3CD28timecourse_IMAC_fxn09.7153.7153.3	99	1	1	1	0	0.801	8	0.552	8	0.304	8	0.804	8	0.167	8
A9Z1X7_SRRM1_S694s _0	0.97965	-0.0425499	0.1191	0.120933	0.236467	-0.21262	-0.0826971	-0.145749	0.972538	1.12415	-0.332495	-0.082255	1.03908	-0.433601	-1.24334	0.313717	0.571711	-1.13352	-0.611257	0.319759	A9Z1X7	NotFound	A9Z1X7_SRRM1_S694s _0_NotFound	6	2	495.242	79.9655	-0.9	1580000000	9.06	9.06	9.06	76.2	FN20190829_SAM_JurkatCD3CD28timecourse_IMAC_fxn05.4422.4422.2	1.093	2	1	0	1	0.195	6	0.247	6	0.061	6	0.112	6	0.284	6
A9Z1X7_SRRM1_S705s _0	0.553371	0.0310478	1.18404	4.25451	-0.312979	0.137272	-0.119986	0.614302	0.375448	0.155055	-0.674491	-0.4195	0.236983	-0.0770847	0.251918	0.245745	-0.334034	-0.27167	0.344271	0.884332	A9Z1X7	NotFound	A9Z1X7_SRRM1_S705s _0_NotFound	14	3	511.594	79.9655	-0.6	91300000000	12.91	12.91	12.91	65.6	FN20190829_SAM_JurkatCD3CD28timecourse_IMAC_fxn09.11100.11887.3	0	4	1	0	1	0.179	14	0.259	14	0.068	14	0.304	14	0.042	14
A9Z1X7_SRRM1_S722s _0	0.731657	-0.114882	0.696302	2.13488	0.0921193	0.107072	-0.500359	-0.180098	0.611662	0.72876	0	-0.452402	0.619802	-0.0385423	-0.260045	-0.63789	-0.835084	-0.0281038	-0.105389	-0.254808	A9Z1X7	NotFound	A9Z1X7_SRRM1_S722s _0_NotFound	2	2	584.78	79.9635	-2.4	6670000000	9.52	9.52	2.98	83.3	FN20190829_SAM_JurkatCD3CD28timecourse_IMAC_fxn05.6138.6278.2	0.409	4	1	0	1	0.005	2	0.094	2	0.072	2	0.116	2	0.024	2
A9Z1X7_SRRM1_S747s _0	0.426457	-0.0118421	1.67776	6.36018	-0.41367	0.0480137	-0.151001	0.709855	0.231197	-0.286852	-0.674491	-0.279667	0.17318	0.125263	-0.154401	0.15163	0.154169	-0.758802	0.625309	0.7944	A9Z1X7	NotFound	A9Z1X7_SRRM1_S747s _0_NotFound	5	2	654.829	79.9656	-0.6	77200000000	12.11	12.11	12.11	81.7	FN20190829_SAM_JurkatCD3CD28timecourse_IMAC_fxn06.9890.9890.2	0.376	3	1	0	1	0.793	5	0.67	5	0.209	5	0.176	5	0.269	5
A9Z1X7_SRRM1_S765s _1	0.23645	0.445371	3.06242	11.6016	-0.0388899	1.43763	0.216539	0.0266205	0.0691568	0.969096	-0.674491	-0.411275	1.89587	1.7344	0.682617	0.0104572	-0.372576	1.01174	-0.161597	0.214838	A9Z1X7	NotFound	A9Z1X7_SRRM1_S765s _1_NotFound	2	2	784.41	79.965	-0.9	2360000000	12.79	12.79	12.79	86.9	FN20190829_SAM_JurkatCD3CD28timecourse_IMAC_fxn09.12650.13407.2	1.141	3	1	1	0	0.003	2	0.019	2	0.007	2	0.048	2	0	2
A9Z1X7_SRRM1_S778s _1	0.429213	0.11871	1.6638	6.3021	-0.363151	-0.169762	0.700572	0.401416	0.234309	0.465166	-0.674491	-0.880128	-0.300786	0.17344	-0.381941	0.423517	0.385423	1.29277	0.323193	0.479638	A9Z1X7	NotFound	A9Z1X7_SRRM1_S778s _1_NotFound	3	4	838.458	79.9648	-0.5	2030000000	19.6	19.6	19.6	93.8	FN20190829_SAM_JurkatCD3CD28timecourse_IMAC_fxn3and10_3plus.22984.23130.4	2.664	6	1	1	0	0.035	3	0.04	3	0.048	3	0.051	3	0.057	3
A9Z1X7_SRRM1_T787t _0	0.676754	0.0771514	0.832913	2.72205	-0.349679	0.101196	0.423588	0.161675	0.534312	0.0930332	-0.664991	-0.477079	-0.282557	0.317974	0.268171	0.115029	0.0128474	1.14289	0.133493	0.189857	A9Z1X7	NotFound	A9Z1X7_SRRM1_T787t _0_NotFound	2	4	838.457	79.9625	-1.2	255000000	18.69	18.69	18.69	90.2	FN20190829_SAM_JurkatCD3CD28timecourse_IMAC_fxn04.24571.25000.4	0	6	1	0	1	0.024	2	0.032	2	0.013	2	0.001	2	0.001	2
A9Z1X7_SRRM1_S804s _0	0.665189	0.09703	0.869316	2.85304	-0.357178	0.808027	-0.00192338	0.215775	0.518437	0.496177	-0.465494	-1.10222	1.71357		-0.0975167	-0.0836578	-0.00642372	0.0843113	0.196726	0.234823	A9Z1X7	NotFound	A9Z1X7_SRRM1_S804s _0_NotFound	1	3	587.322	79.9665	0.1	187000000	10.29	10.29	10.29	69.8	FN20190829_SAM_JurkatCD3CD28timecourse_IMAC_fxn09.10782.10782.3	0.009	4	1	0	1	0	1	0	1	0	1	0	1	0	1
A9Z1X7_SRRM1_S811s _1	0.0578994	0.324657	9.84617	26.0939	-0.228287	2.69684	-1.58382	0.18205	0.00245817		0.275496	-0.732069	1.96878	3.02557	3.09616	-3.03259	-0.950711	-0.76817	-0.365349	0.729449	A9Z1X7	NotFound	A9Z1X7_SRRM1_S811s _1_NotFound	1	2	715.338	79.9624	-2.8	49100000	10.64	10.64	10.64	75.9	FN20190829_SAM_JurkatCD3CD28timecourse_IMAC_fxn05.8030.8030.2	99	1	1	1	0	0	1	0	1	0	1		0	0	1
A9Z1X7_SRRM1_S883s _1	0.593131	-0.0809761	1.06237	3.72351	-0.354954	0.631144	-0.55598	-0.0256837	0.424276	-1.29471	0.854988	-0.625138	0.902359	0.568499	0.422573	-1.37512	-0.648796	0.355981	-0.316168	0.2648	A9Z1X7	NotFound	A9Z1X7_SRRM1_S883s _1_NotFound	17	3	759.013	79.9639	-1.1	14500000000	15.6	15.6	15.6	86.1	FN20190829_SAM_JurkatCD3CD28timecourse_IMAC_fxn02.23318.23318.3	2.808	2	1	1	0	1.108	17	0.492	17	0.284	17	0.567	17	0.229	17
A9Z1X7_SRRM1_S913s _1	0.251293	-1.07519	2.99332	10.9857	-6.12446	-7.24213	6.19247	1.76414	0.0796946	1.10865	-7.0204	-12.4616		-9.46214	-5.02211	8.77884	9.09599	0.702595	-5.40998	8.93825	A9Z1X7	NotFound	A9Z1X7_SRRM1_S913s _1_NotFound	1	2	691.876	79.9663	0	1640000000	11.56	11.56	11.56	71.5	FN20190829_SAM_JurkatCD3CD28timecourse_IMAC_fxn08.10096.10096.2	1.369	2	1	1	0	0	1	0	1	0	1	0	1	0	1
A9Z1X7_SRRM1_S397s T401t _2	0.93426	0.0566576	0.244049	0.425011	-0.13262	0.0440833	0.0951835	0.301647	0.906774	0.310111	-0.617492	-0.0904805	0.464852	-0.0481779	-0.284424	0.428746	-0.0963558	-0.0468396	0.618283	-0.0149887	A9Z1X7	NotFound	A9Z1X7_SRRM1_S397s T401t _2_NotFound	11	3	633.993	159.933	-0.1	105000000000	9.75	9.75	9.75	62.3	FN20190829_SAM_JurkatCD3CD28timecourse_IMAC_fxn09.10396.11130.3	99	2	2	2	0	0.412	11	0.11	11	0.05	11	0.152	11	0.135	11
A9Z1X7_SRRM1_S458s S460s _2	0.298511	-0.212033	2.44894	9.40538	-0.444128	1.2285	-1.79644	0.351922	0.114673	-1.56606	0.208997	0.0246765	1.00262	1.25263	1.43025	-3.86394	-1.96566	0.440293	1.43329	-0.729449	A9Z1X7	NotFound	A9Z1X7_SRRM1_S458s S460s _2_NotFound	9	2	1070.52	159.93	-1.3	40100000000	9.46	9.46	9.46	66.2	FN20190829_SAM_JurkatCD3CD28timecourse_IMAC_fxn08.17803.17935.2	99	2	2	2	0	1.036	9	0.366	9	0.204	9	0.491	9	0.146	9
A9Z1X7_SRRM1_S558s S560s _2	0.525252	0.058697	1.29635	4.66293	-0.52369	0.751482	0.372447	-0.868719	0.341748	0.449661		-1.49704	0.401049	1.3008	0.552595	-0.141172	-0.109203	1.36772	0.0562076	-1.79365	A9Z1X7	NotFound	A9Z1X7_SRRM1_S558s S560s _2_NotFound	2	2	499.69	159.931	-1.8	19700000000	8.12	8.12	8.12	53.3	FN20190829_SAM_JurkatCD3CD28timecourse_IMAC_fxn13.5022.5411.2	8.118	3	2	2	0	0	1	0	1	0	1	0	1		0
A9Z1X7_SRRM1_S569s S571s _2	0.769322	0.257355	0.608041	1.76435	0.135327	0.218199	0.309486	0.420932	0.666139	1.03112	-0.674491	0.049353	0.437508	0.192712	0.0243792	0.428746	0.115627	0.384085	0.112415	0.729449	A9Z1X7	NotFound	A9Z1X7_SRRM1_S569s S571s _2_NotFound	8	2	533.211	159.931	-1.3	68300000000	10.17	10.17	10.17	57.2	FN20190829_SAM_JurkatCD3CD28timecourse_IMAC_fxn13.6437.6839.2	99	2	2	2	0	0.15	7	0.097	7	0.076	7	0.128	7	0.066	7
A9Z1X7_SRRM1_T581t T583t _2	0.32746	0.171207	2.30419	8.6107	-0.185546	1.07523	0.291613	-1.00869	0.137699	0.689996		-1.06109	0.619802	0.761211	1.84469	0.230059	-0.0578135	0.702595	-0.203752	-1.81363	A9Z1X7	NotFound	A9Z1X7_SRRM1_T581t T583t _2_NotFound	2	2	577.763	159.931	-1.6	18400000000	7.91	7.91	7.91	63.6	FN20190829_SAM_JurkatCD3CD28timecourse_IMAC_fxn02.9297.10049.2	99	2	2	2	0	0	1	0	1	0	1	0	1		0
A9Z1X7_SRRM1_T623t S625s _2	0.955218	-0.0683095	0.191995	0.282317	0.0299373	-0.251588	-0.261715	0.349346	0.937062	0.845052	0.256496	-1.01174	-0.984392	1.31044	-1.08081	-0.0627433	-0.488203	-0.234198	-0.400479	1.09917	A9Z1X7	NotFound	A9Z1X7_SRRM1_T623t S625s _2_NotFound	11	2	755.379	159.93	-1.5	55500000000	11.37	11.37	11.37	69.6	FN20190829_SAM_JurkatCD3CD28timecourse_IMAC_fxn06.14888.15339.2	99	2	2	2	0	0.226	11	0.148	11	0.09	11	0.196	11	0.132	11
A9Z1X7_SRRM1_S645s S647s _2	0.226955	-0.139765	3.17677	11.9902	-0.901748	0.787989	-0.34995	-0.0731479	0.0632376	-1.36449	-0.674491	-0.666265	1.01174	0.539593	0.812639	-0.883635	-0.475355	0.309142	0.583153	-0.729449	A9Z1X7	NotFound	A9Z1X7_SRRM1_S645s S647s _2_NotFound	3	2	697.333	159.932	-0.7	8620000000	9	9	9	57.8	FN20190829_SAM_JurkatCD3CD28timecourse_IMAC_fxn04.6189.6331.2	99	2	2	2	0	0.134	3	0.072	3	0.047	3	0.068	3	0.01	3
A9Z1X7_SRRM1_S704s S705s _0	0.758998	-0.0970111	0.630757	1.85881	0.0810001	-0.448363	-0.18658	0.297354	0.651806	0.240336	0.816989	-0.814324	0.0273442	-0.616677	-0.755755	0.183001	-0.321186	-0.421557	0.25996	0.334747	A9Z1X7	NotFound	A9Z1X7_SRRM1_S704s S705s _0_NotFound	7	2	806.869	159.93	-1.4	16400000000	8.92	8.92	8.92	69.2	FN20190829_SAM_JurkatCD3CD28timecourse_IMAC_fxn05.13067.13808.2	0	4	2	0	2	0.188	7	0.113	7	0.09	7	0.048	7	0.1	7
A9Z1X7_SRRM1_S763s S765s _2	0.164273	-0.207509	4.49874	15.4065	-0.680258	0.570343	-1.108	0.449192	0.0287971	-1.29471		-0.065804	0.100262	0.529957	1.08081	-1.33852	-1.10488	-0.880585	0.463712	0.434672	A9Z1X7	NotFound	A9Z1X7_SRRM1_S763s S765s _2_NotFound	1	2	824.392	159.93	-1.3	2250000000	9.36	9.36	9.36	65.5	FN20190829_SAM_JurkatCD3CD28timecourse_IMAC_fxn05.14784.14784.2	2.018	3	2	2	0	0	1	0	1	0	1	0	1		0
A9Z1X7_SRRM1_S778s T787t _1	0.712874	0.107836	0.741751	2.32879	-0.291454	0.270362	0.207117	0.31406	0.584953	0.310111	-0.674491	-0.509981	0.0820327	0.192712	0.536342	-0.00522861	-0.0385423	0.665123	0.133493	0.494627	A9Z1X7	NotFound	A9Z1X7_SRRM1_S778s T787t _1_NotFound	15	4	858.45	159.933	0.1	22100000000	18.21	18.21	18.21	90.9	FN20190829_SAM_JurkatCD3CD28timecourse_IMAC_fxn07.37071.37071.4	0	6	2	1	1	0.097	15	0.172	15	0.097	15	0.203	15	0.123	15
A9Z1X7_SRRM1_S910s S913s _2	0.270523	-0.274813	2.79312	10.3215	-3.19182	-4.20651	3.45462	2.43824	0.0928648	1.19393	-3.69545	-7.07393		-5.61754	-2.79548	5.1711	5.61433	-0.421557	-1.31385	6.19033	A9Z1X7	NotFound	A9Z1X7_SRRM1_S910s S913s _2_NotFound	1	2	731.857	159.929	-2.1	84600000	10.01	10.01	10.01	68.9	FN20190829_SAM_JurkatCD3CD28timecourse_IMAC_fxn02.11249.11249.2	99	2	2	2	0	0	1	0	1	0	1	0	1	0	1
A9Z1X7_SRRM1_S778s T787t S790s _1	0.473513	0.169005	1.47753	5.51848	-0.31572	0.561054	0.0978414	0.414765	0.280642	0.155055	-0.674491	-0.427726	0.0638032	0.896109	0.723249	-0.0522861	0.0835084	0.262302	0.0351297	0.7944	A9Z1X7	NotFound	A9Z1X7_SRRM1_S778s T787t S790s _1_NotFound	16	4	878.438	239.883	-4.5	4280000000	15.82	15.82	15.82	85.9	FN20190829_SAM_JurkatCD3CD28timecourse_IMAC_fxn11.26061.26465.4	0	6	3	1	2	0.267	16	0.218	16	0.156	16	0.138	16	0.157	16
B5MCQ4_DGCR6L_S168s _1	0.564452	0.170018	1.16225	4.09894	0.0636716	0.980498	-0.207875	-0.508288	0.38914	0.984601	-0.826489	0.032902	1.18492	0.163805	1.59277	-0.794749	0.379		-1.42627	0.409691	B5MCQ4	NotFound	B5MCQ4_DGCR6L_S168s _1_NotFound	1	4	684.59	79.9676	0.5	4720000	17.43	17.43	17.43	73	FN20190829_SAM_JurkatCD3CD28timecourse_IMAC_fxn12.24837.24837.4	99	1	1	1	0	0	1	0	1		0	0	1	0	1
Q5T200_ZC3H13_S64s _1	0.406669	-0.0140801	1.77536	6.76325	-0.537446	0.200588	-0.258785	0.816025	0.210705	-1.03887	-0.902488	0.32902	0.0273442	0.346881	0.227539	-0.386917	0.256949	-0.646387	1.18738	0.444664	Q5T200	ZC3H13	Q5T200_ZC3H13_S64s _1_ZC3H13	3	2	603.305	79.9659	-0.4	3850000000	14.8	14.8	14.8	91.5	FN20190829_SAM_JurkatCD3CD28timecourse_IMAC_fxn07.13125.13266.2	99	1	1	1	0	0.146	3	0.135	3	0.097	3	0.194	3	0.133	3
Q5T200_ZC3H13_S77s _1	0.852934	-0.070177	0.423817	1.03327	-0.30374	0.169685	-0.0457151	-0.116318	0.788266	0.131797	-0.294496	-0.74852	0.300786	-0.0192712	0.227539	0.240516	0.00642372	-0.384085	0.0421557	-0.274793	Q5T200	ZC3H13	Q5T200_ZC3H13_S77s _1_ZC3H13	7	3	455.22	79.9645	-1.3	15500000000	10.67	10.67	6.11	60.1	FN20190829_SAM_JurkatCD3CD28timecourse_IMAC_fxn02.5211.5211.3	6.106	2	1	1	0	0.095	6	0.084	6	0.111	6	0.151	6	0.047	6
Q5T200_ZC3H13_S110s _1	0.71703	0.0325723	0.732394	2.28873	-0.24737	0.486949	0.149337	-0.404226	0.590374	0.449661	-0.360995	-0.830775	1.41278	0.462508	-0.414446	0.350317	-0.192712	0.290406	-0.238882	-0.56957	Q5T200	ZC3H13	Q5T200_ZC3H13_S110s _1_ZC3H13	8	3	524.252	79.9649	-0.9	20600000000	8.41	8.41	8.41	65.6	FN20190829_SAM_JurkatCD3CD28timecourse_IMAC_fxn04.5357.5357.3	1.115	4	1	1	0	0.262	8	0.133	8	0.096	8	0.173	8	0.146	8
Q5T200_ZC3H13_S137s _1	0.209161	0.080114	3.58855	12.8471	0.37627	1.17849	-0.773778	-0.18166	0.0519141	0.13955	0.322996	0.666265	1.57685		0.780134	-0.878407	-1.2462	-0.196726	0.316168	-0.679487	Q5T200	ZC3H13	Q5T200_ZC3H13_S137s _1_ZC3H13	1	3	719.976	79.9627	-1.7	64700000	13.81	13.81	13.81	77	FN20190829_SAM_JurkatCD3CD28timecourse_IMAC_fxn02.18429.18429.3	4.279	3	1	1	0	0	1	0	1	0	1	0	1	0	1
Q5T200_ZC3H13_S198s _1	0.583919	0.00521124	1.0885	3.83772	0.158008	-0.97089	1.13457	-0.453876	0.413264	2.63594	-0.541493	-1.62042	0.0273442	-0.819024	-2.12099	0.271888	2.24188	0.889953	-0.997684	0.0899321	Q5T200	ZC3H13	Q5T200_ZC3H13_S198s _1_ZC3H13	8	2	790.944	79.9658	-0.3	12400000000	13.5	13.5	13.5	87.9	FN20190829_SAM_JurkatCD3CD28timecourse_IMAC_fxn01.13547.13547.2	99	1	1	1	0	0.778	7	0.283	7	0.112	7	0.333	7	0.056	7
Q5T200_ZC3H13_S207s _1	0.661716	-0.0872408	0.87321	2.89717	-0.518931	0.11479	0.13651	-0.0783783	0.513196	0.170561	-0.674491	-1.05286	0.255213	0.154169	-0.0650112	0.235287	-0.134898	0.309142	0.0281038	-0.18486	Q5T200	ZC3H13	Q5T200_ZC3H13_S207s _1_ZC3H13	8	3	460.919	79.965	-0.9	4410000000	9.31	9.31	9.31	57.6	FN20190829_SAM_JurkatCD3CD28timecourse_IMAC_fxn02.12743.12743.3	1.218	4	1	1	0	0.299	8	0.193	8	0.057	8	0.112	8	0.106	8
Q5T200_ZC3H13_S231s _1	0.133802	0.214015	5.061	17.6086	3.6183	-1.10874	-0.694007	-1.54625	0.0173436	5.08582	2.53647	3.23262	-2.44275	0.481779	-1.36523	-1.83524	0.334034	-0.580811	0.934451	-4.02696	Q5T200	ZC3H13	Q5T200_ZC3H13_S231s _1_ZC3H13	2	2	552.788	79.9652	-1	3000000000	9.6	9.6	9.6	80.6	FN20190829_SAM_JurkatCD3CD28timecourse_IMAC_fxn11.6228.6923.2	9.603	4	1	1	0	0.033	2	0.057	2	0.085	2	0.161	2	0.105	2
Q5T200_ZC3H13_S238s _1	0.204441	-0.082159	3.50993	13.0878	1.73441	-3.08748	1.27925	-0.341149	0.0491158	2.82976	0.769489	1.60397	-4.55737	-1.76331	-2.94175	3.14239	2.55022	-1.85485	1.61597	-2.29826	Q5T200	ZC3H13	Q5T200_ZC3H13_S238s _1_ZC3H13	3	2	855.937	79.9696	1.9	69600000	9.31	9.31	9.31	62.4	FN20190829_SAM_JurkatCD3CD28timecourse_IMAC_fxn01.20337.20337.2	9.31	4	1	1	0	0.132	3	0.139	3	0.026	3	0.113	3	0.126	3
Q5T200_ZC3H13_S242s _1	0.165522	0.475401	4.23529	15.3132	-0.390967	1.45031	0.397812	0.428973	0.0294222	0.78303	-0.845488	-1.11044	1.3581	1.15627	1.83657	0.428746	-0.0128474	0.777538	0.133493	0.724453	Q5T200	ZC3H13	Q5T200_ZC3H13_S242s _1_ZC3H13	3	2	855.934	79.9648	-0.9	9250000000	12.09	12.09	12.09	80.9	FN20190829_SAM_JurkatCD3CD28timecourse_IMAC_fxn09.18068.18209.2	1.179	4	1	1	0	0.807	3	0.64	3	0.081	3	0.068	3	0.09	3
Q5T200_ZC3H13_S265s _1	0.822052	0.0114304	0.493144	1.29959	-0.270433	0.3736	0.00296703	-0.0963335	0.741381	0.0852804	-0.674491	-0.222088	1.32164	-0.192712	-0.00812639	-0.0366003	0.0642372	-0.0187359	-0.182675	-0.00999246	Q5T200	ZC3H13	Q5T200_ZC3H13_S265s _1_ZC3H13	5	2	1084.1	79.9698	1.6	563000000	17.11	17.11	17.11	79.6	FN20190829_SAM_JurkatCD3CD28timecourse_IMAC_fxn04.29989.29989.2	1.944	2	1	1	0	0.119	5	0.077	5	0.033	5	0.083	5	0.094	5
Q5T200_ZC3H13_T364t _0	0.90692	-0.158173	0.305684	0.616492	-0.0418506	-0.201136	-0.294514	-0.0637019	0.867663	0.0697749	-0.474993	0.279667	0.53777	-0.385423	-0.755755	-0.381689	-0.417542	-0.0843113	0.337245	-0.464649	Q5T200	ZC3H13	Q5T200_ZC3H13_T364t _0_ZC3H13	6	3	421.577	79.965	-1.1	11800000000	9.49	9.49	9.49	75.9	FN20190829_SAM_JurkatCD3CD28timecourse_IMAC_fxn08.15340.15621.3	0.412	2	1	0	1	0.185	5	0.06	5	0.053	5	0.098	5	0.122	5
Q5T200_ZC3H13_S381s _0	0.707733	0.00670819	0.75749	2.37917	-0.934059	0.708273	-0.509856	1.49114	0.578207	2.36459	-3.25846	-1.90832		0.32761	1.08894	-1.90321	-0.713033	1.08668	2.59257	0.389706	Q5T200	ZC3H13	Q5T200_ZC3H13_S381s _0_ZC3H13	1	3	637.304	79.963	-1.8	161000000	10.62	10.62	10.62	71.2	FN20190829_SAM_JurkatCD3CD28timecourse_IMAC_fxn11.11230.11230.3	0	7	1	0	1	0	1	0	1	0	1	0	1	0	1
Q5T200_ZC3H13_S407s _0	0.777522	0.00338844	0.58867	1.68438	-0.321495	0.333	-0.181495	0.273622	0.678519	0.496177	-0.341995	-1.11867	0.200524	0.635948	0.162528	-0.266659	-0.334034	0.0562076	0.822036	-0.274793	Q5T200	ZC3H13	Q5T200_ZC3H13_S407s _0_ZC3H13	2	2	570.255	79.9652	-1	1530000000	10.89	10.89	10.89	70.6	FN20190829_SAM_JurkatCD3CD28timecourse_IMAC_fxn04.3995.3995.2	1.087	3	1	0	1	0.049	2	0.065	2	0.016	2	0.039	2	0.035	2
Q5T200_ZC3H13_S409s _1	0.769388	-0.476806	0.607905	1.76379	-0.125075	-1.05265	-0.167123	-0.605168	0.666225	1.62033	-1.26348	-0.732069	-2.50655	0.510686	-1.16207	0.946379	-0.745152	-0.702595	-2.07968	0.869344	Q5T200	ZC3H13	Q5T200_ZC3H13_S409s _1_ZC3H13	2	2	570.255	79.9649	-1.2	696000000	12.18	5.22	4.11	77.4	FN20190829_SAM_JurkatCD3CD28timecourse_IMAC_fxn04.3324.3455.2	2.603	3	1	1	0	0.04	2	0.203	2	0.07	2	0.08	2	0.062	2
Q5T200_ZC3H13_S831s _0	0.572543	-0.063937	1.1225	3.9862	0.0643015	0.433486	-0.462479	-0.404616	0.399374	0.472919	0.303996	-0.58401	1.02997	-0.192712	0.463204	-0.0261431	-0.668067	-0.693227	-0.639361	-0.169872	Q5T200	ZC3H13	Q5T200_ZC3H13_S831s _0_ZC3H13	2	2	576.766	79.966	-0.3	1160000000	9.11	9.11	9.11	74.8	FN20190829_SAM_JurkatCD3CD28timecourse_IMAC_fxn3and10_2plus.4579.4579.2	0.762	2	1	0	1	0.034	2	0.079	2	0.008	2	0.138	2	0.103	2
Q5T200_ZC3H13_S877s _1	0.511703	-0.141955	1.3296	4.8852	-0.0330178	-0.675312	0.407664	-0.329751	0.324698	0.674491	-0.370495	-0.403049	-0.820327	-0.433601	-0.772007	0.71632	0.141322	0.365349	-1.12415	0.464649	Q5T200	ZC3H13	Q5T200_ZC3H13_S877s _1_ZC3H13	4	2	775.874	79.9648	-1	8440000000	12.87	8.75	9.17	82.6	FN20190829_SAM_JurkatCD3CD28timecourse_IMAC_fxn08.15533.15533.2	1.694	4	1	1	0	0.042	4	0.085	4	0.082	4	0.076	4	0.016	4
Q5T200_ZC3H13_T882t _1	0.337673	-0.012893	2.23818	8.36966	-0.573289	1.19592	-1.08447	1.22626	0.145557	-2.37235	1.49148	-0.839001		0.587771	1.80406	-1.31238	-0.629525	-1.31151	0.983632	1.46889	Q5T200	ZC3H13	Q5T200_ZC3H13_T882t _1_ZC3H13	1	2	775.872	79.9628	-2.3	4980000	12.79	8.63	8.63	80.2	FN20190829_SAM_JurkatCD3CD28timecourse_IMAC_fxn12.14788.14788.2	1.671	4	1	1	0	0	1	0	1	0	1	0	1	0	1
Q5T200_ZC3H13_S943s _1	0.769598	0.241047	0.607324	1.76138	0.195253	0.134723	0.121273	0.648885	0.666595	1.14741	-0.446494	-0.115157	-0.34636	-0.24089	0.99142	0.266659	0.0128474	0.0843113	0.393453	0.904317	Q5T200	ZC3H13	Q5T200_ZC3H13_S943s _1_ZC3H13	2	4	601.527	79.9639	-1	907000000	16.78	16.78	16.78	82	FN20190829_SAM_JurkatCD3CD28timecourse_IMAC_fxn06.10140.10140.4	4.294	3	1	1	0	0.017	2	0.032	2	0.027	2	0.027	2	0.016	2
Q5T200_ZC3H13_S993s _1	0.354106	-0.184421	2.07119	7.95406	-0.626842	0.243577	-0.425866	0.199381	0.160175	-0.372133	-0.636491	-0.871903	0.309901	0.144534	0.276297	-1.01958	-0.0706609	-0.187359	0.0140519	0.38471	Q5T200	ZC3H13	Q5T200_ZC3H13_S993s _1_ZC3H13	10	2	1124.05	79.9652	-0.5	7800000000	20.36	20.36	20.36	95.5	FN20190829_SAM_JurkatCD3CD28timecourse_IMAC_fxn07.20705.20705.2	7.22	4	1	1	0	0.503	10	0.133	10	0.096	10	0.213	10	0.106	10
Q5T200_ZC3H13_T1033t _1	0.680817	0.195575	0.822167	2.67546	-0.0331754	0.575931	-0.0417874	0.324208	0.540075	0.00775277	-0.370495	0.263216	1.38544	0.317974	0.0243792	-0.580376	-0.0321186	0.487132	-0.0210778	0.669495	Q5T200	ZC3H13	Q5T200_ZC3H13_T1033t _1_ZC3H13	3	3	535.976	79.9658	-0.4	5020000000	12.18	12.18	12.18	70.8	FN20190829_SAM_JurkatCD3CD28timecourse_IMAC_fxn09.13777.13918.3	12.185	3	1	1	0	0.04	3	0.044	3	0.097	3	0.086	3	0.068	3
Q5T200_ZC3H13_S1191s _0	0.298315	-0.255189	2.45014	9.40987	-0.878641	0.223459	-0.156437	-0.186109	0.114555	-0.627974	-0.987986	-1.01996	0.382819	0.279432	0.00812639	0.162087	-0.584559	-0.0468396	0.337245	-0.709464	Q5T200	ZC3H13	Q5T200_ZC3H13_S1191s _0_ZC3H13	2	2	558.766	79.9656	-0.7	3070000000	8.58	8.58	8.58	65.9	FN20190829_SAM_JurkatCD3CD28timecourse_IMAC_fxn07.7281.7281.2	0.132	4	1	0	1	0.058	2	0.125	2	0.045	2	0.073	2	0.024	2
Q5T200_ZC3H13_S1208s _1	0.505028	-0.0588632	1.3518	4.98078	-0.0669953	-0.633257	0.602301	-0.17682	0.317631	0.852804	-0.313496	-0.740295	0.0273442	-0.578135	-1.34898	0.428746	0.263373	1.11478	-0.203752	-0.149887	Q5T200	ZC3H13	Q5T200_ZC3H13_S1208s _1_ZC3H13	6	3	516.921	79.9658	-0.4	3890000000	10.71	10.71	10.71	67.8	FN20190829_SAM_JurkatCD3CD28timecourse_IMAC_fxn3and10_3plus.5505.5505.3	3.077	3	1	1	0	0.151	5	0.089	5	0.243	5	0.242	5	0.074	5
Q5T200_ZC3H13_S1232s _0	0.702492	0.140739	0.76844	2.44341	0.436049	-0.315187	0.658629	-0.39517	0.569717	1.87617	-0.493993	-0.0740295	0.0182295	0.539593	-1.50338	1.38035	0.192712	0.402821	-0.660439	-0.129902	Q5T200	ZC3H13	Q5T200_ZC3H13_S1232s _0_ZC3H13	4	3	355.519	79.9644	-1.8	4080000000	8	8	8	75.9	FN20190829_SAM_JurkatCD3CD28timecourse_IMAC_fxn01.7125.7125.3	0	2	1	0	1	0.25	4	0.162	4	0.178	4	0.146	4	0.027	4
Q5T200_ZC3H13_S1292s _1	0.488735	-0.300706	1.43518	5.23904	-1.01575	0.297582	-0.544906	-0.116787	0.299293	0.131797		-2.16331	0.355475	0.732304	-0.195033	-0.308488	-0.417542	-0.908689	-0.393453	0.159879	Q5T200	ZC3H13	Q5T200_ZC3H13_S1292s _1_ZC3H13	1	2	532.734	79.9656	-0.7	6120000000	7.96	3.36	3.11	74.2	FN20190829_SAM_JurkatCD3CD28timecourse_IMAC_fxn05.9380.9380.2	2.398	3	1	1	0	0	1	0	1	0	1	0	1		0
Q5T200_ZC3H13_S1364s _0	0.138152	-0.0902734	4.91688	17.2244	-0.360126	-1.9656	1.69657	0.44724	0.018948	0.434155	-1.11148	-0.403049	-3.06255	-0.558864	-2.27539	1.4065	2.53095	1.15226	-0.864191	1.75867	Q5T200	ZC3H13	Q5T200_ZC3H13_S1364s _0_ZC3H13	2	2	614.312	79.9649	-1.2	265000000	11.57	6	6	84.6	FN20190829_SAM_JurkatCD3CD28timecourse_IMAC_fxn07.18828.18828.2	0.756	2	1	0	1	0.187	2	0.058	2	0.21	2	0.083	2	0.052	2
Q5T200_ZC3H13_S1438s _1	0.481151	-0.462709	1.44378	5.37476	-0.186735	0.493969	-1.67528	-0.492831	0.290084	-1.20168	0.550992	0.0904805	0.674491	1.10809	-0.300677	-3.18945	-2.59518	0.758802	0.807984	-1.79365	Q5T200	ZC3H13	Q5T200_ZC3H13_S1438s _1_ZC3H13	4	3	707.329	79.9592	-3.3	767000000	11.83	11.83	11.83	76.3	FN20190829_SAM_JurkatCD3CD28timecourse_IMAC_fxn3and10_3plus.10243.10243.3	2.922	4	1	1	0	0.797	4	0.356	4	0.233	4	0.494	4	0.181	4
Q5T200_ZC3H13_T134t S137s _2	0.362417	-0.517654	2.06976	7.74341	-1.34331	1.42937	-0.940857	-1.97773	0.168135	0.488424		-3.17504	2.89849	0.674491	0.715123	-1.20781	-2.71081	1.09605	-0.772854	-3.1826	Q5T200	ZC3H13	Q5T200_ZC3H13_T134t S137s _2_ZC3H13	1	3	841.679	159.928	-1.9	310000000	11.18	11.18	11.18	54.1	FN20190829_SAM_JurkatCD3CD28timecourse_IMAC_fxn01.15658.15798.3	11.184	3	2	2	0	0	1	0	1	0	1	0	1		0
Q5T200_ZC3H13_T263t S265s _2	0.438741	0.268229	1.61965	6.11789	0.16385	0.254493	0.120654	0.666762	0.244462	0.201572	0.199497	0.0904805	0.0273442	0.549228	0.186907	0.277116	0.0192712	0.0655755	0.793932	0.539593	Q5T200	ZC3H13	Q5T200_ZC3H13_T263t S265s _2_ZC3H13	31	3	749.72	159.93	-1.2	14200000000	13.97	13.97	13.97	80.3	FN20190829_SAM_JurkatCD3CD28timecourse_IMAC_fxn08.31254.31922.3	99	2	2	2	0	0.179	31	0.117	31	0.151	31	0.106	31	0.12	31
Q5T200_ZC3H13_S376s S381s _0	0.453798	-8.03415e-06	1.58645	5.85613	-0.413092	0.809898	-0.516325	-0.0789248	0.259649	0.100786	-1.28248	-0.0575785	1.12111	1.19481	0.11377	-0.0209144		-1.01174	-0.442635	0.284785	Q5T200	ZC3H13	Q5T200_ZC3H13_S376s S381s _0_ZC3H13	1	3	663.96	159.931	-0.6	239000000	8.19	8.19	8.19	52.9	FN20190829_SAM_JurkatCD3CD28timecourse_IMAC_fxn06.13733.13733.3	0	7	2	0	2	0	1		0	0	1	0	1	0	1
Q5T200_ZC3H13_T406t S409s _1	0.465282	0.141337	1.51055	5.65857	0.591095	-0.0408955	-0.869976	1.25702	0.271733	-0.13955	0.769489	1.14334	-1.55862	1.95602	-0.520089	-0.0888864	-1.16269	-1.35835	0.660439	1.8536	Q5T200	ZC3H13	Q5T200_ZC3H13_T406t S409s _1_ZC3H13	3	3	631.922	159.926	-3.5	40000000	10.86	10.86	10.86	69	FN20190829_SAM_JurkatCD3CD28timecourse_IMAC_fxn02.2354.2354.3	0.554	3	2	1	1	0.013	3	0.175	3	0.087	3	0.129	3	0.04	3
Q5T200_ZC3H13_S875s S877s _2	0.295583	0.0141588	2.55823	9.51573	-0.235968	-0.578833	0.528416	0.764579	0.111796	0.426402	-0.484493	-0.649814	-0.69272	-0.645584	-0.398193	0.747691		0.309142	0.96958	0.559578	Q5T200	ZC3H13	Q5T200_ZC3H13_S875s S877s _2_ZC3H13	1	2	815.856	159.931	-1.2	626000000	8.68	8.68	8.68	56.6	FN20190829_SAM_JurkatCD3CD28timecourse_IMAC_fxn04.18685.18685.2	8.679	4	2	2	0	0	1		0	0	1	0	1	0	1
Q5T200_ZC3H13_T985t S986s _2	0.267508	0.109469	2.72727	10.4257	-0.294575	0.872681	-0.538686	0.542949	0.0906624	-0.0930332	-0.436994	-0.353696	1.05731	0.366152	1.19458	-1.47447	-0.263373	0.121783	0.836088	0.249811	Q5T200	ZC3H13	Q5T200_ZC3H13_T985t S986s _2_ZC3H13	7	4	671.835	159.932	-0.3	2180000000	12.11	12.11	12.11	77.9	FN20190829_SAM_JurkatCD3CD28timecourse_IMAC_fxn11.20000.20000.4	1.363	4	2	2	0	0.297	7	0.157	7	0.073	7	0.214	7	0.135	7
Q5T200_ZC3H13_S1014s S1017s _2	0.00931221	-0.0676775	25.4132	44.7804	-1.00291	2.18569	-2.30813	1.3158	3.3263e-05	-1.10865	-0.674491	-1.2256	2.37895	2.60161	1.57652	-2.93848	-2.52452	-1.4614	1.48247	1.14913	Q5T200	ZC3H13	Q5T200_ZC3H13_S1014s S1017s _2_ZC3H13	3	3	733.314	159.93	-1.3	2330000000	8.66	8.66	8.66	55.2	FN20190829_SAM_JurkatCD3CD28timecourse_IMAC_fxn02.15125.15125.3	8.664	3	2	2	0	0.164	3	0.088	3	0.058	3	0.056	3	0.04	3
Q5T200_ZC3H13_S1065s S1068s _2	0.242411	-0.655956	3.09888	11.3279	-0.728002	0.292608	-1.03109	-0.933748	0.0736561	-1.37999	0.199497	-1.00351		-0.41433	0.999547	-1.19212	-1.32971	-0.571444	-0.428583	-1.43891	Q5T200	ZC3H13	Q5T200_ZC3H13_S1065s S1068s _2_ZC3H13	1	3	877.374	159.93	-0.9	228000000	14.72	14.72	14.72	81.1	FN20190829_SAM_JurkatCD3CD28timecourse_IMAC_fxn05.23326.23326.3	4.84	3	2	2	0	0	1	0	1	0	1	0	1	0	1
Q5T200_ZC3H13_S316s T317t S318s _0	0.261428	-0.423383	2.88681	10.6348	-1.34916	-0.779533	1.40362	-2.0586	0.0864003	0.64348	-1.91897	-2.77199	-0.309901	-1.58987	-0.438825	3.13194	0.732304	0.346613	-2.0586		Q5T200	ZC3H13	Q5T200_ZC3H13_S316s T317t S318s _0_ZC3H13	1	3	673.276	239.9	0.7	972000000	8.37	8.37	8.37	60.6	FN20190829_SAM_JurkatCD3CD28timecourse_IMAC_fxn3and10_3plus.7068.7068.3	1.1	6	3	0	3	0	1	0	1	0	1	0	1	0	1
Q5T200_ZC3H13_S845s S848s S853s _3	0.213998	-0.646478	3.35264	12.5759	-0.515377	0.953533	-2.61076	-0.296729	0.0552594	-1.56606	-0.341995	0.361922	0.957048	1.05028	0.853271	-4.05217	-3.77072	-0.00936793	1.14523	-1.73869	Q5T200	ZC3H13	Q5T200_ZC3H13_S845s S848s S853s _3_ZC3H13	4	4	734.555	239.893	-2.2	1900000000	11.52	11.52	11.52	55.7	FN20190829_SAM_JurkatCD3CD28timecourse_IMAC_fxn3and10_3plus.11386.11386.4	1.407	4	3	3	0	0.297	4	0.393	4	0.127	4	0.025	4	0.105	4
Q5T200_ZC3H13_T984t T985t S986s _3	0.120437	0.315712	5.82719	18.6441	0.682242	1.0883	-0.900199	0.817196	0.0136644	0.124044	0.474993	1.44769		1.18518	0.99142	-1.24964	-0.635948	-0.81501	1.03984	0.594551	Q5T200	ZC3H13	Q5T200_ZC3H13_T984t T985t S986s _3_ZC3H13	1	4	691.827	239.899	-0.1	62000000	9.49	9.49	9.49	68	FN20190829_SAM_JurkatCD3CD28timecourse_IMAC_fxn07.22364.22364.4	2.309	4	3	3	0	0	1	0	1	0	1	0	1	0	1
Q5T200-2_ZC3H13_S1438s _1	0.158458	-0.762747	4.39667	15.7805	-0.41559	1.15629	-2.88626	-0.976763	0.0264213	-1.56606	0.417994	-0.098706	1.28518	1.54169	0.641985	-3.97374	-4.31032	-0.374717	0.449661	-2.40319	Q5T200	ZC3H13	Q5T200-2_ZC3H13_S1438s _1_ZC3H13	2	3	606.952	79.967	0.4	403000000	15.88	15.88	15.88	81	FN20190829_SAM_JurkatCD3CD28timecourse_IMAC_fxn3and10_3plus.13624.13624.3	2.598	3	1	1	0	0.018	2	0.067	2	0.001	2	0	2	0.023	2
Q5VUA4_ZNF318_S9s _0	0.0113637	-2.97041	27.3972	43.0805	0.450354	-10.2505	2.96798	-3.11975	4.91984e-05	0.100786	-0.674491	1.92477	-9.97153	-11.5242	-9.25596	2.72411	3.21186		-6.34443	0.104921	Q5VUA4	ZNF318	Q5VUA4_ZNF318_S9s _0_ZNF318	1	3	508.276	79.9663	0	161000000	8.58	8.58	8.58	72.6	FN20190829_SAM_JurkatCD3CD28timecourse_IMAC_fxn05.6974.6974.3	1.092	4	1	0	1	0	1	0	1		0	0	1	0	1
Q5VUA4_ZNF318_S40s _1	0.943524	0.0959491	0.221415	0.360562	-0.0885212	0.35657	0.0153788	0.102579	0.920331	1.08539	-0.75049	-0.600461	0.255213	0.790118	0.0243792	0.355546	0.32761	-0.637019	-0.154571	0.359728	Q5VUA4	ZNF318	Q5VUA4_ZNF318_S40s _1_ZNF318	4	2	774.865	79.9631	-2.1	4720000000	10.36	5.74	5.74	73.9	FN20190829_SAM_JurkatCD3CD28timecourse_IMAC_fxn06.8778.8778.2	1.559	6	1	1	0	0.089	4	0.106	4	0.07	4	0.081	4	0.065	4
Q5VUA4_ZNF318_S109s _1	0.20481	-0.348581	3.66396	13.0716	0.394253	-0.644952	-0.146292	-1.22056	0.0492988	0.170561	1.16848	-0.156284	-0.792982	-0.597406	-0.544468	-0.0209144		-0.27167	-1.56679	-0.87434	Q5VUA4	ZNF318	Q5VUA4_ZNF318_S109s _1_ZNF318	1	3	585.636	79.9649	-0.8	20100000	7.99	7.99	7.99	60.7	FN20190829_SAM_JurkatCD3CD28timecourse_IMAC_fxn06.24041.24265.3	1.167	2	1	1	0	0	1		0	0	1	0	1	0	1
Q5VUA4_ZNF318_S136s _1	0.587254	-0.0316662	1.07868	3.79483	-0.327786	0.399758	-0.291441	0.155039	0.417366	0.100786	-0.294496	-0.789648	0.628917	0.684126	-0.11377	-0.465346	-0.334034	-0.0749434	0.29509	0.0149887	Q5VUA4	ZNF318	Q5VUA4_ZNF318_S136s _1_ZNF318	4	3	577.619	79.9656	-0.4	2300000000	13.98	13.98	9.43	77.8	FN20190829_SAM_JurkatCD3CD28timecourse_IMAC_fxn09.19380.19380.3	9.433	3	1	1	0	0.416	4	0.163	4	0.124	4	0.173	4	0.129	4
Q5VUA4_ZNF318_T161t _0	0.130864	0.014372	5.46884	17.8209	-0.442286	1.34575	-1.23083	0.341773	0.0165163	-0.0620221		-0.82255	1.28518	1.17554	1.57652	-1.75681	-1.56096	-0.374717	-0.435609	1.11916	Q5VUA4	ZNF318	Q5VUA4_ZNF318_T161t _0_ZNF318	1	3	680.984	79.9632	-1.5	117000000	13.83	13.83	13.83	74.2	FN20190829_SAM_JurkatCD3CD28timecourse_IMAC_fxn3and10_3plus.19029.19029.3	0	3	1	0	1	0	1	0	1	0	1	0	1		0
Q5VUA4_ZNF318_S173s _1	0.254056	0.0503555	2.85596	10.8839	-0.242962	0.627345	-0.5805	0.571131	0.0815846	-0.527188	-0.522493	0.320794	0.118492	0.934651	0.828892	-0.60129	-0.802965	-0.337245	0.477764	0.664498	Q5VUA4	ZNF318	Q5VUA4_ZNF318_S173s _1_ZNF318	4	3	1012.12	79.9633	-1	340000000	17.63	17.63	17.63	80.1	FN20190829_SAM_JurkatCD3CD28timecourse_IMAC_fxn05.30717.30857.3	9.359	4	1	1	0	0.06	4	0.09	4	0.032	4	0.043	4	0.02	4
Q5VUA4_ZNF318_S214s _1	0.646838	0.00158763	0.919181	3.06537	-1.01249	0.942226	-0.306959	0.0675271	0.493699		-0.930987	-1.09399	1.50393	0.558864	0.763881	1.79341	-2.274	-0.440293	-0.864191	0.999246	Q5VUA4	ZNF318	Q5VUA4_ZNF318_S214s _1_ZNF318	1	2	1383.14	79.947	-7	8890000	15.13	15.13	15.13	74.5	FN20190829_SAM_JurkatCD3CD28timecourse_IMAC_fxn3and10_2plus.29465.29465.2	7.064	4	1	1	0	0	1	0	1	0	1		0	0	1
Q5VUA4_ZNF318_S501s _1	0.0388943	0.699704	12.8534	30.2585	0.974105	2.22541	-0.233047	-1.06771	0.000942209	1.00786	1.82398	0.0904805	2.68885	2.11019	1.8772	-0.209144	-0.256949		-1.13118	-1.00424	Q5VUA4	ZNF318	Q5VUA4_ZNF318_S501s _1_ZNF318	1	2	660.792	79.9648	-1.2	379000000	10.04	10.04	10.04	72.4	FN20190829_SAM_JurkatCD3CD28timecourse_IMAC_fxn05.10591.10591.2	10.042	3	1	1	0	0	1	0	1		0	0	1	0	1
Q5VUA4_ZNF318_S527s _1	0.53101	-0.670878	1.25894	4.57984	0.12111	-1.97308	0.330174	-1.40714	0.34835	0.852804	-0.398995	-0.0904805	-4.48445	-0.0289067	-1.40587	1.16075	0.616677	-0.786906	1.48247	-4.29676	Q5VUA4	ZNF318	Q5VUA4_ZNF318_S527s _1_ZNF318	3	3	582.946	79.9658	-0.3	465000000	13.11	13.11	13.11	80.5	FN20190829_SAM_JurkatCD3CD28timecourse_IMAC_fxn05.24445.24585.3	99	1	1	1	0	0.786	3	0.33	3	0.248	3	0.463	3	0.26	3
Q5VUA4_ZNF318_S671s _0	0.988623	0.168481	0.0862059	0.0667415	0.30579	0.0213347	-0.0371356	0.49166	0.98475	2.84527	-1.98547	0.0575785	-0.455737	0.568499	-0.0487584	1.68884	0.391847	-2.19209	0.0140519	0.969268	Q5VUA4	ZNF318	Q5VUA4_ZNF318_S671s _0_ZNF318	3	2	504.228	79.9639	-2.5	317000000	8.89	8.89	8.89	66.1	FN20190829_SAM_JurkatCD3CD28timecourse_IMAC_fxn3and10_2plus.3024.3024.2	1.04	2	1	0	1	0.038	2	0.074	2	0.089	2	0.001	2	0.138	2
Q5VUA4_ZNF318_S709s _1	0.372003	-0.0607703	1.96214	7.52059	-0.794002	0.467827	-0.239047	0.513597	0.176987	-1.37224	-0.598492	-0.411275	0.984392	0.289067	0.130022	-1.17644	-0.10278	0.562076	0.442635	0.584559	Q5VUA4	ZNF318	Q5VUA4_ZNF318_S709s _1_ZNF318	3	2	670.873	79.9677	1	1610000000	12.49	6.85	8.12	83.5	FN20190829_SAM_JurkatCD3CD28timecourse_IMAC_fxn11.21862.22000.2	99	1	1	1	0	0.09	3	0.115	3	0.104	3	0.093	3	0.031	3
Q5VUA4_ZNF318_S1037s _1	0.179624	-0.548785	4.13052	14.4092	-5.30366	-1.16773	3.41267	1.2603	0.0362313	-1.36449	-6.09892	-8.44759	-0.273442	-2.06201		3.78029	4.83706	1.62065	-2.81038	5.33098	Q5VUA4	ZNF318	Q5VUA4_ZNF318_S1037s _1_ZNF318	1	3	699.052	79.966	-0.1	730000000	12.82	12.82	12.82	74.1	FN20190829_SAM_JurkatCD3CD28timecourse_IMAC_fxn04.12524.12524.3	2.627	4	1	1	0	0	1	0	1	0	1	0	1	0	1
Q5VUA4_ZNF318_S1243s _1	0.99286	0.0653184	0.0680742	0.0428776	0.177778	0.0865121	-0.0219788	-0.00421557	0.990176	1.10089	-0.674491	0.106931	0.419278	0.17344	-0.333182	-0.501947	-0.154169	0.590179	-0.323193	0.314762	Q5VUA4	ZNF318	Q5VUA4_ZNF318_S1243s _1_ZNF318	3	3	637.637	79.9576	-4.6	2170000000	12.27	12.27	12.27	69.4	FN20190829_SAM_JurkatCD3CD28timecourse_IMAC_fxn06.14517.14517.3	1.846	2	1	1	0	0.388	3	0.054	3	0.06	3	0.219	3	0.052	3
Q5VUA4_ZNF318_T1269t _0	0.584607	0.427644	1.09832	3.82808	-0.109484	0.622774	0.924566	-0.073304	0.414183	0.488424		-0.707393	1.37633	1.11773	-0.625732	0.292802	0.167017	2.31388	0.0632335	-0.209842	Q5VUA4	ZNF318	Q5VUA4_ZNF318_T1269t _0_ZNF318	1	3	641.346	79.9659	-0.2	194000000	11.68	11.68	11.68	75	FN20190829_SAM_JurkatCD3CD28timecourse_IMAC_fxn01.14554.14554.3	0.295	5	1	0	1	0	1	0	1	0	1	0	1		0
Q5VUA4_ZNF318_S1420s _1	0.229822	-0.125295	3.26868	11.8672	-0.00047273	0.752397	-1.49896	0.493846	0.0650556	-0.658985		0.65804	0.164065	0.963558	1.12957	-2.40516	-1.67017	-0.421557	1.22251	-0.234823	Q5VUA4	ZNF318	Q5VUA4_ZNF318_S1420s _1_ZNF318	1	2	592.802	79.9656	-0.7	518000000	9.87	9.87	9.87	80.2	FN20190829_SAM_JurkatCD3CD28timecourse_IMAC_fxn05.9705.9705.2	99	1	1	1	0	0	1	0	1	0	1	0	1		0
Q5VUA4_ZNF318_S1558s _1	0.189863	-0.422952	3.74288	13.826	-0.16891	-1.66236	1.06241	-1.17294	0.0414383	-1.16292	1.39648	-0.740295	-2.8438	-1.38752	-0.755755	1.56335	1.68944	-0.0655755	-1.04687	-1.29902	Q5VUA4	ZNF318	Q5VUA4_ZNF318_S1558s _1_ZNF318	3	2	872.452	79.9655	-0.5	553000000	11.24	11.24	11.24	69.2	FN20190829_SAM_JurkatCD3CD28timecourse_IMAC_fxn07.11024.11024.2	11.241	2	1	1	0	0.066	3	0.035	3	0.031	3	0.041	3	0.047	3
Q5VUA4_ZNF318_S1856s _1	0.554389	-0.100889	1.18118	4.24204	-0.127616	0.357311	-0.32894	-0.406022	0.376527	-0.131797	0.151998	-0.403049	0.701835	0.443237	-0.0731376	-0.360774	-0.616677	-0.00936793	-0.372375	-0.439668	Q5VUA4	ZNF318	Q5VUA4_ZNF318_S1856s _1_ZNF318	4	3	782.448	79.9681	0.8	114000000	13.01	13.01	13.01	72.7	FN20190829_SAM_JurkatCD3CD28timecourse_IMAC_fxn01.25705.25705.3	3.616	3	1	1	0	0.114	4	0.087	4	0.079	4	0.07	4	0.177	4
Q5VUA4_ZNF318_S1872s _1	0.390609	1.02319	1.90078	7.09867	1.30583	-0.820656	2.55873	0.139738	0.195044	-1.60482	4.55994	0.962383	-2.77088		1.12957	2.38948	3.71291	1.57381	0.154571	0.124906	Q5VUA4	ZNF318	Q5VUA4_ZNF318_S1872s _1_ZNF318	1	3	592.322	79.9665	0.1	8910000	8.38	8.38	8.38	70.1	FN20190829_SAM_JurkatCD3CD28timecourse_IMAC_fxn3and10_3plus.24578.24578.3	1.565	2	1	1	0	0	1	0	1	0	1	0	1	0	1
Q5VUA4_ZNF318_S1896s _1	0.918413	-0.0161338	0.278464	0.532402	-0.349432	0.227478	-0.0229561	0.250436	0.884626	-0.907074	0.541493	-0.682716	-0.373704	0.82866		0.779063	-0.17344	-0.674491	0.505868	-0.00499623	Q5VUA4	ZNF318	Q5VUA4_ZNF318_S1896s _1_ZNF318	1	3	571.649	79.9683	1.1	460000000	15.45	15.45	15.45	90.6	FN20190829_SAM_JurkatCD3CD28timecourse_IMAC_fxn12.24252.24380.3	15.446	2	1	1	0	0	1	0	1	0	1	0	1	0	1
Q5VUA4_ZNF318_S1907s _1	0.560856	0.398355	1.17577	4.15608	0.61881	1.32138	-0.835505	0.669495	0.384054	-1.84516	2.82146	0.880128	2.85291	0.713033	0.398193	-1.08232	-0.122051	-1.30214		0.669495	Q5VUA4	ZNF318	Q5VUA4_ZNF318_S1907s _1_ZNF318	1	3	1201.55	79.9763	2.8	42200000	26.21	26.21	26.21	87.9	FN20190829_SAM_JurkatCD3CD28timecourse_IMAC_fxn07.25407.25407.3	1.867	8	1	1	0	0	1	0	1	0	1	0	1	0	1
Q5VUA4_ZNF318_S1917s _0	0.0687649	-0.1775	8.82049	24.4435	1.15133	0.113902	-1.56525	-1.22009	0.0035946	1.18617	1.45348	0.814324	0.628917	-0.17344	-0.11377		-0.957135	-2.17336	-1.35601	-1.08418	Q5VUA4	ZNF318	Q5VUA4_ZNF318_S1917s _0_ZNF318	1	4	901.412	79.9748	2.4	40900000	18.62	18.62	18.62	78.6	FN20190829_SAM_JurkatCD3CD28timecourse_IMAC_fxn07.25441.25441.4	0	8	1	0	1		0	0	1	0	1	0	1	0	1
Q5VUA4_ZNF318_S1971s _1	0.450822	0.512096	1.59983	5.91015	0.533759	0.90185	0.0267531	0.633818	0.25644	-0.240336		1.30785	0.911474	1.90785	-0.11377	-0.245745	0.0449661	0.281038	1.03281	0.234823	Q5VUA4	ZNF318	Q5VUA4_ZNF318_S1971s _1_ZNF318	1	4	563.558	79.9664	0	94500000	11.95	11.95	11.95	78.4	FN20190829_SAM_JurkatCD3CD28timecourse_IMAC_fxn08.14917.14917.4	2.546	2	1	1	0	0	1	0	1	0	1	0	1		0
Q5VUA4_ZNF318_S2035s _1	0.240363	-0.58288	3.01356	11.4337	-0.926296	-0.123445	-0.0530579	-1.55164	0.0718841	-0.721007	-0.256496	-1.80138	0.656261	-0.587771	-0.438825	-0.104572	-1.06634	1.01174	-1.26467	-1.83861	Q5VUA4	ZNF318	Q5VUA4_ZNF318_S2035s _1_ZNF318	2	2	735.892	79.9646	-1.2	380000000	10.19	10.19	10.19	76.2	FN20190829_SAM_JurkatCD3CD28timecourse_IMAC_fxn08.17812.17812.2	2.766	2	1	1	0	0.01	2	0.007	2	0.04	2	0.039	2	0.044	2
Q5VUA4_ZNF318_T2085t _1	0.718965	0.321039	0.727258	2.26677	0.248934	0.83731	-0.0497237	0.210934	0.593366	1.33348	0.531993	-1.11867	-0.309901	1.72477	1.09706	0.475804	0.321186	-0.946161	0.266986	0.154883	Q5VUA4	ZNF318	Q5VUA4_ZNF318_T2085t _1_ZNF318	2	4	596.542	79.9642	-0.9	233000000	14.44	14.44	14.44	83.6	FN20190829_SAM_JurkatCD3CD28timecourse_IMAC_fxn3and10_3plus.24149.24149.4	1.104	3	1	1	0	0.009	2	0.102	2	0.085	2	0.097	2	0.143	2
Q5VUA4_ZNF318_S2160s _1	0.00466208	-0.601716	55.8385	56.0087	-0.0914499	-3.59216	4.12845	-3.72157	2.50688e-06	-0.410897	0.227997		-3.82819	-3.89278	-3.05552	3.30971	4.09191	4.98374	-4.4404	-3.00273	Q5VUA4	ZNF318	Q5VUA4_ZNF318_S2160s _1_ZNF318	1	3	880.111	79.9685	0.8	7460000	18.63	18.63	18.63	78.6	FN20190829_SAM_JurkatCD3CD28timecourse_IMAC_fxn08.35505.35505.3	2.713	4	1	1	0	0	1	0	1	0	1	0	1	0	1
Q5VUA4_ZNF318_S2192s _0	0.830202	0.0125655	0.475375	1.23012	-0.352972	0.131271	0.19205	0.113586	0.753334	-0.170561	-0.674491	-0.213863	0.182295	0.520321	-0.308803	-0.287574	-0.0449661	0.908689	0.0772854	0.149887	Q5VUA4	ZNF318	Q5VUA4_ZNF318_S2192s _0_ZNF318	2	3	642.321	79.9659	-0.2	240000000	14.79	14.79	14.79	77.2	FN20190829_SAM_JurkatCD3CD28timecourse_IMAC_fxn12.20264.20264.3	1.042	3	1	0	1	0.015	2	0.046	2	0.01	2	0.004	2	0	2
Q5VUA4_ZNF318_S2035s T2037t _2	0.297516	0.0139811	2.53614	9.43843	-0.379183	1.0924	-0.687693	0.0632335	0.113804	0.286852	-0.807489	-0.616912	1.03908	1.47424	0.763881	0.0784292	-1.88857	-0.252934	0.0632335		Q5VUA4	ZNF318	Q5VUA4_ZNF318_S2035s T2037t _2_ZNF318	1	4	550.28	159.934	0.7	267000000	11.48	11.48	11.48	65.3	FN20190829_SAM_JurkatCD3CD28timecourse_IMAC_fxn02.15448.15448.4	1.112	3	2	2	0	0	1	0	1	0	1	0	1	0	1
Q5VUA4_ZNF318_S2189s S2192s _2	0.139165	-0.797791	5.18017	17.1322	-1.51538	0.396805	-1.85501	-0.286268	0.0193546	-1.28696		-1.74381	0.765638	0.896109	-0.471331	-2.66659	-2.3832	-0.515236	0.456686	-1.02922	Q5VUA4	ZNF318	Q5VUA4_ZNF318_S2189s S2192s _2_ZNF318	1	3	668.978	159.936	1.6	76500000	12.42	12.42	12.42	68.5	FN20190829_SAM_JurkatCD3CD28timecourse_IMAC_fxn07.23065.23065.3	12.42	3	2	2	0	0	1	0	1	0	1	0	1		0
Q8NAV1_PRPF38A_S209s _1	0.618662	0.0293647	0.990476	3.4091	-0.311686	0.387374	0.303237	-0.40688	0.456131	-0.178314	-0.674491	-0.082255	0.947933	-0.24089	0.455078	0.0470575	-0.0835084	0.946161	-0.0843113	-0.729449	Q8NAV1	PRPF38A	Q8NAV1_PRPF38A_S209s _1_PRPF38A	4	2	558.773	79.9653	-0.9	55900000000	9.29	9.29	5.92	78.1	FN20190829_SAM_JurkatCD3CD28timecourse_IMAC_fxn06.8795.9084.2	99	1	1	1	0	0.052	3	0.079	3	0.081	3	0.063	3	0.138	3
Q8NAV1_PRPF38A_S281s _1	0.381809	-0.563317	1.9055	7.29292	-0.420476	0.0872808	-1.17741	-0.83234	0.186513	-0.263594	-0.0189997	-0.978834	0.665376	0.17344	-0.576974	-0.135944	-2.99345	-0.402821	-0.660439	-1.00424	Q8NAV1	PRPF38A	Q8NAV1_PRPF38A_S281s _1_PRPF38A	2	4	361.695	79.9635	-1.9	1130000000	8.03	8.03	8.03	59.5	FN20190829_SAM_JurkatCD3CD28timecourse_IMAC_fxn08.3799.3799.4	1.105	2	1	1	0	0.486	2	0.5	2	0.076	2	0.22	2	0.545	2
Q8NAV1_PRPF38A_S193s S194s _2	0.626485	-0.189897	0.969033	3.31534	-0.238812	-0.600312	0.324207	-0.27206	0.466086	-1.05438	0.0664991	0.271441	-0.729179	-0.616677	-0.455078	0.428746	1.14342	-0.599547	-0.569102	0.0249811	Q8NAV1	PRPF38A	Q8NAV1_PRPF38A_S193s S194s _2_PRPF38A	10	3	1153.8	159.939	1.9	1050000000	23.54	23.54	23.54	85.6	FN20190829_SAM_JurkatCD3CD28timecourse_IMAC_fxn3and10_3plus.23447.23447.3	23.537	3	2	2	0	0.704	10	0.414	10	0.201	10	0.347	10	0.111	10
Q8NAV1_PRPF38A_S279s S281s _2	0.544051	-0.545004	1.23216	4.39377	-0.570448	-0.0724237	0.804756	-3.00406	0.3636	-1.27145	-0.151998	-0.287892	2.56124		-2.70609	4.0574	0.539593	-2.18273	-1.94619	-4.06193	Q8NAV1	PRPF38A	Q8NAV1_PRPF38A_S279s S281s _2_PRPF38A	1	3	432.193	159.93	-1.7	121000000	7.9	7.9	7.9	58.6	FN20190829_SAM_JurkatCD3CD28timecourse_IMAC_fxn3and10_3plus.2871.2871.3	99	2	2	2	0	0	1	0	1	0	1	0	1	0	1
Q9H6X2_ANTXR1_S362s _1	0.314958	-0.0857119	2.39204	8.92773	0.0178328	0.876025	-0.853363	-0.0512894	0.128005	0.310111	0.294496	-0.551108		1.48388	0.268171	-1.4065	-0.835084	-0.31851	0.0772854	-0.179864	Q9H6X2	ANTXR1	Q9H6X2_ANTXR1_S362s _1_ANTXR1	1	3	906.419	79.9608	-2	96900000	16.18	16.18	16.18	83.2	FN20190829_SAM_JurkatCD3CD28timecourse_IMAC_fxn04.22337.22337.3	99	1	1	1	0	0	1	0	1	0	1	0	1	0	1
Q9HCD5_NCOA5_S21s _1	0.158458	0.131487	4.39803	15.7843	1.85344	-1.73401	0.854141	-0.737178	0.0263977	2.8065	2.19447	0.559334	-2.85291	-0.626313	-1.7228	1.36467	1.63805	-0.440293	0.569102	-2.04346	Q9HCD5	NCOA5	Q9HCD5_NCOA5_S21s _1_NCOA5	2	3	612.945	79.9639	-1.3	232000000	10.21	10.21	10.21	61.3	FN20190829_SAM_JurkatCD3CD28timecourse_IMAC_fxn08.11294.11294.3	1.122	3	1	1	0	0.083	2	0.084	2	0.098	2	0.146	2	0.107	2
Q9HCD5_NCOA5_S116s _1	0.673978	-0.139764	0.845845	2.75325	-0.323239	-0.569216	0.279031	0.442635	0.530488	-0.162808	-0.189997	-0.616912	-0.34636	-1.2719	-0.0893903	-0.0732005	1.4068	-0.4965	0.442635		Q9HCD5	NCOA5	Q9HCD5_NCOA5_S116s _1_NCOA5	1	3	584.258	79.9655	-0.5	233000000	13.68	13.68	13.68	70.7	FN20190829_SAM_JurkatCD3CD28timecourse_IMAC_fxn06.11102.11102.3	13.681	2	1	1	0	0	1	0	1	0	1	0	1	0	1
Q9HCD5_NCOA5_S126s _1	0.425044	-0.0909928	1.68442	6.38785	-0.537412	0.324299	-0.381112	0.390877	0.229729	-0.64348	-0.0474993	-0.921256	0.628917	-0.0867202	0.430699	-0.700634	-0.648796	0.206094	0.302116	0.479638	Q9HCD5	NCOA5	Q9HCD5_NCOA5_S126s _1_NCOA5	4	3	397.85	79.9654	-0.7	22800000000	9.12	9.12	9.12	60.7	FN20190829_SAM_JurkatCD3CD28timecourse_IMAC_fxn04.5385.5385.3	9.117	2	1	1	0	0.127	4	0.106	4	0.072	4	0.13	4	0.064	4
Q9HCD5_NCOA5_S164s _0	0.15396	0.18727	4.76633	16.1018	0.274076	-1.13506	0.424464	1.0236	0.0245367	0.36438	-0.265996	0.723844	-1.07554		-1.19458	0.611747	0.211983	0.449661	0.618283	1.42892	Q9HCD5	NCOA5	Q9HCD5_NCOA5_S164s _0_NCOA5	1	2	660.808	79.9612	-3.9	230000000	9.37	9.37	9.37	77.8	FN20190829_SAM_JurkatCD3CD28timecourse_IMAC_fxn06.8700.8960.2	0.25	2	1	0	1	0	1	0	1	0	1	0	1	0	1
Q9HCD5_NCOA5_T274t _1	0.796688	-0.0736249	0.545711	1.50918	0.26437	-0.277476	-0.221722	-0.0526946	0.70645	-0.0852804	0.845488	0.032902	0.0273442	-0.404694	-0.455078	-0.324174	-0.584559	0.243566	0.119441	-0.22483	Q9HCD5	NCOA5	Q9HCD5_NCOA5_T274t _1_NCOA5	3	3	695.985	79.9604	-2.8	371000000	20.91	20.91	20.91	92	FN20190829_SAM_JurkatCD3CD28timecourse_IMAC_fxn3and10_3plus.20274.20274.3	20.909	3	1	1	0	0.11	3	0.089	3	0.102	3	0.038	3	0.078	3
Q9HCD5_NCOA5_S378s _1	0.0738886	0.645384	7.74626	23.7703	0.783603	-0.426778	1.14071	1.30331	0.00419732	1.01561	0.142498	1.1927	-0.118492	-0.82866	-0.333182	1.51107	1.34898	0.562076	1.48247	1.12415	Q9HCD5	NCOA5	Q9HCD5_NCOA5_S378s _1_NCOA5	3	2	763.376	79.9645	-1.2	535000000	9.59	9.59	9.59	74.6	FN20190829_SAM_JurkatCD3CD28timecourse_IMAC_fxn07.18360.18360.2	1.132	5	1	1	0	0.128	3	0.091	3	0.189	3	0.045	3	0.107	3
Q9HCD5_NCOA5_T379t S381s _1	0.168978	0.229042	4.36605	15.0527	1.38925	0.488682	-1.20445	0.379323	0.0312414	0.790782	2.11847	1.2585	1.29429		-0.316929	-2.02347	-0.578135	-1.01174	0.948503	-0.189857	Q9HCD5	NCOA5	Q9HCD5_NCOA5_T379t S381s _1_NCOA5	1	3	535.908	159.93	-1.3	20500000	10.72	10.72	10.72	64.2	FN20190829_SAM_JurkatCD3CD28timecourse_IMAC_fxn05.20537.20537.3	0	5	2	1	1	0	1	0	1	0	1	0	1	0	1
Q9NYF8_BCLAF1_S148s _1	0.230172	-0.164154	3.26133	11.8441	0.0405602	0.817299	-0.387017	-1.50675	0.0654022	-0.116292		0.197412	1.28518	0.289067	0.877651	-0.878407	-1.18196	0.899321	-1.2998	-1.71371	Q9NYF8	BCLAF1	Q9NYF8_BCLAF1_S148s _1_BCLAF1	1	2	647.327	79.9639	-1.9	412000000	8.49	1.22	2.91	76.6	FN20190829_SAM_JurkatCD3CD28timecourse_IMAC_fxn02.11531.11531.2	1.414	5	1	1	0	0	1	0	1	0	1	0	1		0
Q9NYF8_BCLAF1_S177s _1	0.977964	-0.019652	0.125493	0.13295	0.240587	-0.199153	-0.0306372	-0.124281	0.969851	0.961343	-0.436994	0.197412	0.0273442	-0.616677	-0.00812639	-1.55813	0.623101	0.843113	0.0562076	-0.30477	Q9NYF8	BCLAF1	Q9NYF8_BCLAF1_S177s _1_BCLAF1	15	3	737.061	79.9632	-1.4	98600000000	18.52	18.52	18.52	89.4	FN20190829_SAM_JurkatCD3CD28timecourse_IMAC_fxn12.14165.14309.3	99	1	1	1	0	1.422	14	0.799	14	0.701	14	0.995	14	0.475	14
Q9NYF8_BCLAF1_S196s _0	0.704107	-0.585122	0.763811	2.42349	0.240052	-0.47128	-1.29745	-0.925161	0.572336	-0.209325	-0.674491	1.60397	-0.118492	-0.539593	-0.755755	-4.17766	0.60383	-0.31851	0.962555	-2.81288	Q9NYF8	BCLAF1	Q9NYF8_BCLAF1_S196s _0_BCLAF1	11	4	955.724	79.965	-0.4	14900000000	15.72	15.72	15.72	75.2	FN20190829_SAM_JurkatCD3CD28timecourse_IMAC_fxn09.20480.20480.4	0.578	5	1	0	1	1.172	11	0.69	11	0.354	11	0.618	11	0.357	11
Q9NYF8_BCLAF1_S196s _1	0.123134	-0.797689	5.36143	18.3891	0.0352674	0.745389	-2.8102	-1.34297	0.0144908	-1.56606	0.873988	0.797873	0.428393	0.905745	0.90203	-3.45088	-4.01483	-0.964897	-0.217804	-2.46814	Q9NYF8	BCLAF1	Q9NYF8_BCLAF1_S196s _1_BCLAF1	5	3	816.704	79.9623	-1.6	3200000000	19.81	19.81	19.81	89.2	FN20190829_SAM_JurkatCD3CD28timecourse_IMAC_fxn05.22793.22793.3	1.104	3	1	1	0	0.695	5	0.447	5	0.131	5	0.338	5	0.345	5
Q9NYF8_BCLAF1_S198s _1	0.245971	-0.731928	3.05281	11.1792	-0.0626773	1.3693	-2.9277	-1.25936	0.0762212	-1.63583	1.51048		1.36721	0.635948	2.10474	-4.72144	-4.01483	-0.0468396	0.309142	-2.82786	Q9NYF8	BCLAF1	Q9NYF8_BCLAF1_S198s _1_BCLAF1	1	4	612.78	79.9638	-1	200000000	18.2	18.2	18.2	86.8	FN20190829_SAM_JurkatCD3CD28timecourse_IMAC_fxn05.21920.21920.4	1.777	3	1	1	0	0	1	0	1	0	1	0	1	0	1
Q9NYF8_BCLAF1_S205s _1	0.977826	0.128215	0.126338	0.134573	0.159842	0.326202	-0.158056	0.213198	0.969489	-0.58921	2.08047	-1.01174	-0.255213	-0.423966	1.65778	-0.533318	-0.231254	0.290406	0.836088	-0.409691	Q9NYF8	BCLAF1	Q9NYF8_BCLAF1_S205s _1_BCLAF1	2	3	797.366	79.9644	-0.8	133000000	18.85	18.85	18.85	84.7	FN20190829_SAM_JurkatCD3CD28timecourse_IMAC_fxn02.28330.28464.3	1.132	7	1	1	0	0.025	2	0.055	2	0.057	2	0.126	2	0.224	2
Q9NYF8_BCLAF1_S222s _1	0.712863	-0.151212	0.741813	2.32906	-0.363529	0.400054	-0.0700094	-0.781441	0.584917	0.348875	-0.674491	-0.764971	1.06642	0.231254	-0.0975167	-0.329402	-1.09846	1.21783	-0.0140519	-1.54883	Q9NYF8	BCLAF1	Q9NYF8_BCLAF1_S222s _1_BCLAF1	5	4	598.276	79.9634	-1.2	3680000000	18.17	18.17	18.17	87.2	FN20190829_SAM_JurkatCD3CD28timecourse_IMAC_fxn05.28202.28202.4	1.603	7	1	1	0	0.067	5	0.133	5	0.072	5	0.152	5	0.128	5
Q9NYF8_BCLAF1_S230s _0	0.333062	0.513063	2.20391	8.47284	1.4704	-0.760987	1.22048	-0.0729918	0.14214	3.3647	-0.0474993	1.09399	-0.820327	0.260161	-1.7228	2.65613	0.218407	0.786906	-0.920399	0.774415	Q9NYF8	BCLAF1	Q9NYF8_BCLAF1_S230s _0_BCLAF1	2	4	922.445	79.9651	-0.3	278000000	21.73	21.73	21.73	85.6	FN20190829_SAM_JurkatCD3CD28timecourse_IMAC_fxn07.19448.19448.4	0	12	1	0	1	0.196	2	0.175	2	0.088	2	0.018	2	0.066	2
Q9NYF8_BCLAF1_S268s _1	0.235541	0.0954235	3.07516	11.6453	1.2402	-1.83022	0.454489	0.728122	0.0684658	2.40336	-0.113998	1.43124	-1.63154	-0.616677	-3.24243	1.74113	0.456084	-0.833746	-0.147545	1.60379	Q9NYF8	BCLAF1	Q9NYF8_BCLAF1_S268s _1_BCLAF1	6	3	717.668	79.9637	-1.2	6410000000	19.07	19.07	19.07	86.2	FN20190829_SAM_JurkatCD3CD28timecourse_IMAC_fxn06.4812.4812.3	1.138	5	1	1	0	0.219	6	0.08	6	0.131	6	0.284	6	0.171	6
Q9NYF8_BCLAF1_S276s _0	0.332902	-0.369414	2.20539	8.47856	-1.077	0.049046	-0.305585	-0.0314606	0.141953	-0.372133	-0.892988	-1.96589	0.291672	-0.144534	0	0.428746	-1.1113	-0.234198	0.00702595	-0.0699472	Q9NYF8	BCLAF1	Q9NYF8_BCLAF1_S276s _0_BCLAF1	3	2	680.806	79.9649	-1	2160000000	13.41	13.41	13.41	83.8	FN20190829_SAM_JurkatCD3CD28timecourse_IMAC_fxn05.5475.5475.2	1.077	5	1	0	1	0.113	3	0.037	3	0.041	3	0.096	3	0.027	3
Q9NYF8_BCLAF1_S287s _1	0.165654	0.189814	4.22978	15.2971	1.26985	-1.82024	1.37956	-0.199771	0.0295316	3.19414	-0.256496	0.871903	-1.06642	-1.38752	-3.00677	1.90321	0.886474	1.34898	-1.08902	0.689479	Q9NYF8	BCLAF1	Q9NYF8_BCLAF1_S287s _1_BCLAF1	3	3	677	79.9654	-0.5	8800000000	18.14	18.14	18.14	84.1	FN20190829_SAM_JurkatCD3CD28timecourse_IMAC_fxn04.14410.14550.3	1.202	5	1	1	0	0.035	3	0.152	3	0.086	3	0.086	3	0.058	3
Q9NYF8_BCLAF1_S290s _1	0.91533	-0.140085	0.286681	0.555184	-0.432437	-0.21069	-0.132769	0.393375	0.879998	1.15516	-1.35848	-1.09399	-0.401049	0.289067	-0.520089	0.653576	-0.995677	-0.0562076	-0.597205	1.38396	Q9NYF8	BCLAF1	Q9NYF8_BCLAF1_S290s _1_BCLAF1	2	3	676.999	79.9645	-0.9	3960000000	19.48	19.48	19.48	89.6	FN20190829_SAM_JurkatCD3CD28timecourse_IMAC_fxn01.12151.12151.3	3.187	5	1	1	0	0.089	2	0.092	2	0.054	2	0.08	2	0.029	2
Q9NYF8_BCLAF1_S366s _1	0.211181	-0.0671083	3.54348	12.7118	-1.33144	0.986397	-0.390484	0.102032	0.0535577	-0.845052		-1.81783	0.802097	0.645584	1.51151	-1.30715	-0.398271	0.533972	-0.175649	0.379713	Q9NYF8	BCLAF1	Q9NYF8_BCLAF1_S366s _1_BCLAF1	1	2	722.903	79.9641	-1.5	570000000	9.17	9.17	9.17	79.6	FN20190829_SAM_JurkatCD3CD28timecourse_IMAC_fxn02.8741.8741.2	99	1	1	1	0	0	1	0	1	0	1	0	1		0
Q9NYF8_BCLAF1_S385s _1	0.396472	-0.169381	1.83129	6.992	-0.146481	0.286147	-0.937212	0.264722	0.199894	-0.852804	0.199497	0.213863	0.0273442	0.221618	0.60948	-1.67838	-0.77727	-0.355981	0.864191	-0.334747	Q9NYF8	BCLAF1	Q9NYF8_BCLAF1_S385s _1_BCLAF1	29	3	857.383	79.9622	-1.6	17400000000	22.97	22.97	22.97	94.7	FN20190829_SAM_JurkatCD3CD28timecourse_IMAC_fxn05.30057.30724.3	4.509	2	1	1	0	0.855	27	0.732	28	0.194	28	0.299	28	0.224	28
Q9NYF8_BCLAF1_S397s _1	0.694162	0.342146	0.789876	2.5358	0.580796	-0.192213	0.37856	0.731089	0.557725	2.04673	-0.674491	0.370147	-0.410163	0.597406	-0.763881	0.0104572	1.16269	-0.0374717	1.41222	0.0499623	Q9NYF8	BCLAF1	Q9NYF8_BCLAF1_S397s _1_BCLAF1	8	3	744.288	79.9667	0.2	15100000000	18.67	18.67	18.67	85.4	FN20190829_SAM_JurkatCD3CD28timecourse_IMAC_fxn3and10_3plus.15431.15431.3	1.616	4	1	1	0	1.007	6	0.911	6	0.237	6	0.188	6	0.228	6
Q9NYF8_BCLAF1_S414s _1	0.0943879	-0.146657	6.58686	21.3168	1.58891	-2.125	2.14698	-3.22296	0.00738447	3.07785	2.16597	-0.477079	-3.80996	-1.58987	-0.975167	1.6261	3.92489	0.889953	-1.97429	-4.47162	Q9NYF8	BCLAF1	Q9NYF8_BCLAF1_S414s _1_BCLAF1	4	3	452.582	79.9629	-2.5	1650000000	10.96	10.96	10.96	77.4	FN20190829_SAM_JurkatCD3CD28timecourse_IMAC_fxn12.15540.15540.3	99	1	1	1	0	0.145	4	0.281	4	0.116	4	0.157	4	0.165	4
Q9NYF8_BCLAF1_S422s _1	0.573628	0.344479	1.13202	3.97098	2.61154	-1.55027	1.25941	-0.452861	0.400777	4.43458	0.788489		-2.74354	-3.305	1.39774	0.763377	5.33811	-2.32325	-0.765828	-0.139894	Q9NYF8	BCLAF1	Q9NYF8_BCLAF1_S422s _1_BCLAF1	1	3	395.859	79.9662	-0.1	79800000	9.34	9.34	9.34	67.2	FN20190829_SAM_JurkatCD3CD28timecourse_IMAC_fxn11.8585.8585.3	1.281	3	1	1	0	0	1	0	1	0	1	0	1	0	1
Q9NYF8_BCLAF1_S427s _0	0.0433135	2.08383	12.0534	29.2343	5.81015	-3.9993	7.30295	-0.346457	0.0011928	3.95391	7.66639		-4.53914	-3.20865	-4.2501	10.086	9.46214	2.36072	-1.89701	1.20409	Q9NYF8	BCLAF1	Q9NYF8_BCLAF1_S427s _0_BCLAF1	1	3	395.858	79.9654	-0.8	94000000	9.83	9.83	9.83	76.2	FN20190829_SAM_JurkatCD3CD28timecourse_IMAC_fxn02.9016.9016.3	0	3	1	0	1	0	1	0	1	0	1	0	1	0	1
Q9NYF8_BCLAF1_S443s _1	0.0848213	-0.446254	7.09825	22.4328	0.7327	-1.17893	0.636498	-2.73981	0.00571113	0.255841	1.78598	0.156284	-2.36983	-0.809389	-0.357561	0.549004	0.976406	0.384085	-1.74243	-3.73718	Q9NYF8	BCLAF1	Q9NYF8_BCLAF1_S443s _1_BCLAF1	2	2	714.942	79.9629	-2.4	5890000000	9.37	9.37	9.37	79.3	FN20190829_SAM_JurkatCD3CD28timecourse_IMAC_fxn01.15145.15145.2	9.369	2	1	1	0	0.225	2	0.118	2	0.186	2	0.096	2	0.114	2
Q9NYF8_BCLAF1_S450s _1	0.403405	0.184416	1.79201	6.8315	0.270803	0.791544	-0.191824	-0.291499	0.20742	0.341122	0.569992	-0.098706	0.920589	0.722669	0.731376	0.517632	-0.00642372	-1.08668	-0.0983632	-0.484634	Q9NYF8	BCLAF1	Q9NYF8_BCLAF1_S450s _1_BCLAF1	2	4	491.242	79.965	-0.7	795000000	12.59	12.59	12.59	67.8	FN20190829_SAM_JurkatCD3CD28timecourse_IMAC_fxn06.10022.10022.4	99	1	1	1	0	0.017	2	0.035	2	0.035	2	0.027	2	0.171	2
Q9NYF8_BCLAF1_S496s _1	0.68471	-0.0620896	0.811973	2.63131	-0.568819	-0.0287195	0.176221	0.290484	0.545593	-0.325616	-0.237497	-1.14334	0.227868	-0.91538	0.601353	0.324174	0.167017	0.0374717	-0.133493	0.714461	Q9NYF8	BCLAF1	Q9NYF8_BCLAF1_S496s _1_BCLAF1	13	2	792.407	79.964	-1.5	110000000000	14.25	14.25	14.25	91	FN20190829_SAM_JurkatCD3CD28timecourse_IMAC_fxn05.12618.12932.2	2.125	2	1	1	0	1.011	13	0.613	13	0.573	13	0.836	13	0.297	13
Q9NYF8_BCLAF1_S512s _1	0.885584	0.118639	0.352087	0.77352	0.0681965	0.102736	0.0497091	0.321554	0.836851	0.100786	0.0379995	0.065804	0.246098	0.24089	-0.178781	0.0993436	0.218407	-0.168623	0.358323	0.284785	Q9NYF8	BCLAF1	Q9NYF8_BCLAF1_S512s _1_BCLAF1	25	2	935.482	79.9688	1.3	56000000000	16.78	16.78	16.78	89.2	FN20190829_SAM_JurkatCD3CD28timecourse_IMAC_fxn12.26368.26507.2	4.696	2	1	1	0	0.602	25	0.108	25	0.171	25	0.15	25	0.267	25
Q9NYF8_BCLAF1_S531s _1	0.828463	-0.0727804	0.479144	1.24479	0.132733	-0.308937	-0.308826	0.327253	0.750794	0.372133	-0.541493	0.567559	0.0273442	-0.799753	-0.154401	0.230059	-0.60383	-0.552708	-0.449661	1.10417	Q9NYF8	BCLAF1	Q9NYF8_BCLAF1_S531s _1_BCLAF1	5	3	510.922	79.9663	0	68400000000	13.3	13.3	13.3	76.1	FN20190829_SAM_JurkatCD3CD28timecourse_IMAC_fxn07.13373.13800.3	13.303	3	1	1	0	0.085	3	0.075	3	0.066	3	0.066	3	0.04	3
Q9NYF8_BCLAF1_S564s _0	0.787541	0.0645923	0.56658	1.5939	0.383821	-0.279969	0.0281183	0.157303	0.692804	-0.00775277	0.0569992	1.10222	-0.601573	0.0867202	-0.325056	-0.575147	0.359728	0.299774	0.189701	0.124906	Q9NYF8	BCLAF1	Q9NYF8_BCLAF1_S564s _0_BCLAF1	2	3	784.079	79.9648	-0.7	211000000	14.51	14.51	14.51	74.2	FN20190829_SAM_JurkatCD3CD28timecourse_IMAC_fxn3and10_3plus.21401.21401.3	1.093	3	1	0	1	0.064	2	0.127	2	0.116	2	0.071	2	0.075	2
Q9NYF8_BCLAF1_S578s _1	0.401237	0.171387	1.80352	6.8786	1.61236	-1.53189	0.425173	0.184158	0.205182	-1.56606	3.95195	2.4512	-1.76826	-2.07165	-0.755755	-0.444432	1.66374	0.0562076	0.133493	0.234823	Q9NYF8	BCLAF1	Q9NYF8_BCLAF1_S578s _1_BCLAF1	3	3	569.338	79.9646	-1	60000000	17.01	17.01	17.01	88	FN20190829_SAM_JurkatCD3CD28timecourse_IMAC_fxn07.25542.25542.3	6.387	3	1	1	0	0.102	3	0.041	3	0.091	3	0.13	3	0.032	3
Q9NYF8_BCLAF1_S643s _1	0.144729	-0.038587	4.72251	16.6956	0.985188	-1.92281	0.565578	0.345833	0.0214014	0.527188	1.30148	1.12689	-3.11724	-1.05028	-1.6009	1.53721	1.02137	-0.861849	-0.182675	0.87434	Q9NYF8	BCLAF1	Q9NYF8_BCLAF1_S643s _1_BCLAF1	2	2	620.282	79.9655	-0.7	50900000	11.03	11.03	11.03	74.7	FN20190829_SAM_JurkatCD3CD28timecourse_IMAC_fxn3and10_2plus.3275.3275.2	1.399	3	1	1	0	0.005	2	0.069	2	0.053	2	0.043	2	0.092	2
Q9NYF8_BCLAF1_S648s _1	0.367158	0.0871938	1.99099	7.63592	0.306528	-2.00016	2.63183	-0.927737	0.172349	3.12437	-0.370495	-1.83429	0.0273442	-1.64768	-4.38013	5.65736	1.65732	0.580811	-2.44503	0.589555	Q9NYF8	BCLAF1	Q9NYF8_BCLAF1_S648s _1_BCLAF1	11	2	652.339	79.9646	-1.3	70400000000	11.39	11.39	11.39	84	FN20190829_SAM_JurkatCD3CD28timecourse_IMAC_fxn05.5269.5269.2	99	1	1	1	0	1.118	10	0.386	10	0.291	10	0.529	10	0.212	10
Q9NYF8_BCLAF1_S658s _1	0.740848	-0.13954	0.673889	2.03995	-0.238999	-0.258526	-0.315146	0.451534	0.62518	0.2791	-0.864488	-0.131608	-0.17318	-0.317974	-0.284424	0.104572	0.308339	-1.35835	0.393453	0.509615	Q9NYF8	BCLAF1	Q9NYF8_BCLAF1_S658s _1_BCLAF1	11	2	541.268	79.9661	-0.2	136000000000	10	10	10	67	FN20190829_SAM_JurkatCD3CD28timecourse_IMAC_fxn05.19937.20074.2	9.997	3	1	1	0	0.178	10	0.409	10	0.131	10	0.629	10	0.044	10
Q9NYF8_BCLAF1_S690s _1	0.779854	0.128247	0.583405	1.66274	-0.0663397	0.469725	0.0186591	0.0722892	0.681908	0.565952	-0.674491	-0.0904805	0.00911474	0.481779	0.918283	-0.203916	0.0256949	0.234198	0.154571	-0.00999246	Q9NYF8	BCLAF1	Q9NYF8_BCLAF1_S690s _1_BCLAF1	3	2	707.839	79.9653	-0.7	3370000000	9.66	2.38	2.21	70.2	FN20190829_SAM_JurkatCD3CD28timecourse_IMAC_fxn09.11999.11999.2	99	1	1	1	0	0.197	3	0.096	3	0.048	3	0.137	3	0.056	3
Q9NYF8_BCLAF1_S760s _0	0.574745	0.0544434	1.11607	3.95813	-0.975974	0.214515	0.700084	0.391501	0.401964	0.860557	-2.36547	-1.42301	-0.0455737	0.404694	0.284424	0.428746	-0.417542	2.08905	0.133493	0.64951	Q9NYF8	BCLAF1	Q9NYF8_BCLAF1_S760s _0_BCLAF1	5	3	745.688	79.9623	-1.8	7130000000	13.49	13.49	13.49	72	FN20190829_SAM_JurkatCD3CD28timecourse_IMAC_fxn06.8055.8055.3	0	10	1	0	1	0.172	5	0.228	5	0.116	5	0.091	5	0.243	5
Q9NYF8_BCLAF1_S884s _1	0.113988	-0.0809213	5.70824	19.2574	-3.41342	-0.974774	3.07428	1.5258	0.0118647	-0.883815	-6.34591	-3.01053	-0.227868	-2.01384	-0.682617	4.11492	4.69574	0.412189	0.653413	2.39819	Q9NYF8	BCLAF1	Q9NYF8_BCLAF1_S884s _1_BCLAF1	3	2	729.42	79.9649	-0.9	1430000000	8.79	8.79	4.96	80.5	FN20190829_SAM_JurkatCD3CD28timecourse_IMAC_fxn04.8999.8999.2	1.358	3	1	1	0	1.156	3	0.502	3	0.63	3	1.185	3	0.261	3
Q9NYF8_BCLAF1_S177s S181s _2	0.114045	0.264794	6.09963	19.248	-0.405314	2.64472	-1.64655	0.869344	0.0118904	-2.15527	0.379995	0.559334	2.16931	2.56306	3.2018	-3.25742	-1.31686	-0.365349		0.869344	Q9NYF8	BCLAF1	Q9NYF8_BCLAF1_S177s S181s _2_BCLAF1	1	4	684.112	159.931	-0.4	72700000	9.97	9.97	9.97	67.9	FN20190829_SAM_JurkatCD3CD28timecourse_IMAC_fxn12.14360.14360.4	99	2	2	2	0	0	1	0	1	0	1	0	1	0	1
Q9NYF8_BCLAF1_T190t S198s _0	0.234723	-0.169796	3.20833	11.6771	-1.53248	1.1509	-0.585278	0.308673	0.0679664	-0.798535	-1.33948	-2.45942	1.10288	2.18728	0.162528	-1.70453		0.533972	-0.266986	0.884332	Q9NYF8	BCLAF1	Q9NYF8_BCLAF1_T190t S198s _0_BCLAF1	1	4	975.716	159.931	-0.3	39000000	13.56	13.56	13.56	72.9	FN20190829_SAM_JurkatCD3CD28timecourse_IMAC_fxn06.21217.21217.4	0	5	2	0	2	0	1		0	0	1	0	1	0	1
Q9NYF8_BCLAF1_S205s S222s _1	0.0629939	-0.428998	9.3501	25.313	-0.310611	1.02352	-0.538827	-1.89435	0.0029424	-0.550446	0.161498	-0.542883		0.876838	1.1702	-0.0627433	-0.963558	-0.590179	-1.70028	-2.08842	Q9NYF8	BCLAF1	Q9NYF8_BCLAF1_S205s S222s _1_BCLAF1	1	3	824.023	159.933	0.1	147000000	12.47	12.47	12.47	77.1	FN20190829_SAM_JurkatCD3CD28timecourse_IMAC_fxn08.30468.30468.3	0	7	2	1	1	0	1	0	1	0	1	0	1	0	1
Q9NYF8_BCLAF1_S230s T234t _1	0.783992	-0.0703619	0.574861	1.62772	-0.041171	-0.640194	0.645443	-0.333108	0.687429	2.13201	-1.17798	-1.07754	0.200524	-0.260161	-1.86094	1.18689	0.22483	0.524604	-0.611257	-0.0549585	Q9NYF8	BCLAF1	Q9NYF8_BCLAF1_S230s T234t _1_BCLAF1	2	4	942.436	159.929	-1	175000000	20.51	20.51	20.51	85.7	FN20190829_SAM_JurkatCD3CD28timecourse_IMAC_fxn12.19581.19581.4	0	12	2	1	1	0.084	2	0.178	2	0.201	2	0.086	2	0.076	2
Q9NYF8_BCLAF1_S262s S268s _1	0.291171	-0.0562408	2.51634	9.65623	0.821901	-1.53827	1.17689	-1.0001	0.108237	2.58167	-0.189997	0.0740295	-0.683605	-0.973194	-2.95801	2.56202	0.359728	0.608915	-2.18507	0.18486	Q9NYF8	BCLAF1	Q9NYF8_BCLAF1_S262s S268s _1_BCLAF1	3	3	744.324	159.93	-1.1	653000000	13.01	13.01	13.01	79.4	FN20190829_SAM_JurkatCD3CD28timecourse_IMAC_fxn04.5221.5450.3	0.087	5	2	1	1	0.302	2	0.133	2	0.096	2	0.192	2	0.014	2
Q9NYF8_BCLAF1_S287s S290s _2	0.560887	-0.0661555	1.16103	4.15426	0.443477	-0.267033	-0.489898	0.106326	0.384215	0.78303	0.0949987	0.452402	0.273442	-0.115627	-0.958915	-0.449661	0.0385423	-1.05858	-0.0421557	0.254808	Q9NYF8	BCLAF1	Q9NYF8_BCLAF1_S287s S290s _2_BCLAF1	7	3	703.653	159.924	-3.9	65200000000	17.51	17.51	17.51	83.5	FN20190829_SAM_JurkatCD3CD28timecourse_IMAC_fxn08.14782.15352.3	1.197	5	2	2	0	0.118	6	0.322	6	0.128	6	0.419	6	0.25	6
Q9NYF8_BCLAF1_Y383y S385s _2	0.190261	0.297437	3.73419	13.7988	-0.128475	2.0413	-1.43822	0.92399	0.041698	-2.13201	0.940487	0.806099	1.55862	1.49352	3.07178	-3.03259	-0.513898	-0.76817	1.43329	0.414687	Q9NYF8	BCLAF1	Q9NYF8_BCLAF1_Y383y S385s _2_BCLAF1	2	3	1094.16	159.935	0.6	133000000	16.02	16.02	16.02	72.9	FN20190829_SAM_JurkatCD3CD28timecourse_IMAC_fxn06.28410.28410.3	1.252	3	2	2	0	0.033	2	0.048	2	0.037	2	0.073	2	0.072	2
Q9NYF8_BCLAF1_S397s T402t _2	0.815875	0.0466718	0.505582	1.34865	-0.0301118	0.371682	-0.10934	-0.0916496	0.733053	0.457413	-0.465494	-0.082255	0.264327	0.346881	0.503836	-0.00522861	-0.379	0.0562076	-0.323193	0.139894	Q9NYF8	BCLAF1	Q9NYF8_BCLAF1_S397s T402t _2_BCLAF1	2	3	770.944	159.934	0.4	2810000000	16.71	16.71	16.71	80.3	FN20190829_SAM_JurkatCD3CD28timecourse_IMAC_fxn02.18259.18259.3	3.516	4	2	2	0	0.022	2	0.013	2	0.013	2	0.022	2	0.022	2
Q9NYF8_BCLAF1_S759s S760s _0	0.285222	0.012804	2.65199	9.84087	-0.339562	1.24712	-0.538609	-0.65919	0.103732	-0.193819		-0.485304	1.22138	1.82113	0.69887	-0.371231	-1.41322	0.168623	-1.65812	0.339743	Q9NYF8	BCLAF1	Q9NYF8_BCLAF1_S759s S760s _0_BCLAF1	1	2	850.342	159.932	-0.4	443000000	11.11	11.11	11.11	72.3	FN20190829_SAM_JurkatCD3CD28timecourse_IMAC_fxn04.6060.6060.2	0.348	10	2	0	2	0	1	0	1	0	1	0	1		0
Q9NYF8_BCLAF1_S259s S262s S268s _0	0.738395	0.197399	0.682051	2.06306	0.529487	0.871962	-0.0666316	-0.57925	0.621861	2.30257	-0.417994	-0.296118		1.48388	0.260045	0.0993436	-0.65522	0.355981	-1.65812	0.499623	Q9NYF8	BCLAF1	Q9NYF8_BCLAF1_S259s S262s S268s _0_BCLAF1	1	3	770.979	239.894	-2.1	34200000	8.11	8.11	8.11	51.9	FN20190829_SAM_JurkatCD3CD28timecourse_IMAC_fxn02.6006.6006.3	0	5	3	0	3	0	1	0	1	0	1	0	1	0	1
Q9NYF8-4_BCLAF1_S339s _1	0.41566	0.137617	1.72761	6.56664	-0.592511	0.388726	-0.0637953	1.15827	0.220463	-0.565952	-1.24448	0.032902	-0.437508	0.17344	1.43025	0.0679719	0.218407	-0.477764	0.288064	2.02847	Q9NYF8	BCLAF1	Q9NYF8-4_BCLAF1_S339s _1_BCLAF1	4	2	494.264	79.9648	-1.5	371000000	9.01	9.01	9.01	61.2	FN20190829_SAM_JurkatCD3CD28timecourse_IMAC_fxn01.26668.26811.2	99	1	1	1	0	0.265	3	0.24	3	0.024	3	0.069	3	0.147	3
Q9UPU5_USP24_S63s _0	0.779177	0.51223	0.586284	1.66919	0.898583	0.773073	-0.345409	0.399074	0.680897	-0.2791	3.10646	-0.131608	-1.32164	2.54379	1.09706		-0.250525	-0.440293	1.29277	-0.494627	Q9UPU5	USP24	Q9UPU5_USP24_S63s _0_USP24	1	3	914.071	79.9724	2.2	19600000	18.55	18.55	18.55	86	FN20190829_SAM_JurkatCD3CD28timecourse_IMAC_fxn09.23420.23420.3	0	4	1	0	1		0	0	1	0	1	0	1	0	1
Q9UPU5_USP24_S84s _1	0.0270351	-0.0947539	16.2615	34.1042	-1.76834	-0.613778	2.5991	-1.68342	0.000388665	-1.48853		-2.04815	-1.06642	-1.10809	0.333182	2.01302	2.40247	3.38182	-1.20846	-2.15837	Q9UPU5	USP24	Q9UPU5_USP24_S84s _1_USP24	1	2	706.292	79.9635	-2	72500000	13.74	13.74	13.74	82.6	FN20190829_SAM_JurkatCD3CD28timecourse_IMAC_fxn3and10_2plus.3932.3932.2	99	1	1	1	0	0	1	0	1	0	1	0	1		0
Q9UPU5_USP24_T89t _0	0.0565207	-0.166228	9.10309	26.3317	-0.331222	-1.16504	1.98931	-1.65383	0.00232717	-0.480672	0.161498	-0.674491	-1.13023	-1.60914	-0.755755	0.695405	1.96566	3.30688	-1.38411	-1.92355	Q9UPU5	USP24	Q9UPU5_USP24_T89t _0_USP24	2	3	947.115	79.9614	-1.7	302000000	21.36	21.36	21.36	86.9	FN20190829_SAM_JurkatCD3CD28timecourse_IMAC_fxn07.22626.22626.3	0	3	1	0	1	0.021	2	0.003	2	0.027	2	0.008	2	0.061	2
Q9UPU5_USP24_S914s _0	0.906217	0.0573276	0.307382	0.62206	-0.209984	0.422687	-0.0447088	0.0633116	0.866551	0.0542694	-0.256496	-0.427726	1.64977	0.520321	-0.90203	0.507175	-0.379	-0.262302	-0.0632335	0.189857	Q9UPU5	USP24	Q9UPU5_USP24_S914s _0_USP24	2	3	778.718	79.9635	-1.2	24300000	11.42	11.42	11.42	59	FN20190829_SAM_JurkatCD3CD28timecourse_IMAC_fxn12.27018.27018.3	0	7	1	0	1	0.015	2	0.072	2	0.211	2	0.173	2	0.019	2
Q9UPU5_USP24_S1043s _0	0.514746	-0.115159	1.31689	4.83036	-0.0924659	0.43876	-0.670441	-0.147155	0.328824	-0.441908	-0.674491	0.839001	0.218754	1.04064	0.0568848	-0.915007	-0.346881	-0.749434	-0.344271	0.0499623	Q9UPU5	USP24	Q9UPU5_USP24_S1043s _0_USP24	2	4	994.933	79.958	-2.1	252000000	18.37	18.37	18.37	83.7	FN20190829_SAM_JurkatCD3CD28timecourse_IMAC_fxn09.21677.21677.4	0	21	1	0	1	0.157	2	0.022	2	0.03	2	0.017	2	0	2
Q9UPU5_USP24_S1141s _0	0.232365	-0.741919	3.2391	11.7742	-4.00674	-1.23367	1.38546	1.45601	0.0664634	-1.16292	-5.69992	-5.15739	-1.02085		-1.4465	2.07053	1.68302	0.402821	-2.19912	5.11114	Q9UPU5	USP24	Q9UPU5_USP24_S1141s _0_USP24	1	4	677.615	79.9677	0.5	586000000	18.76	18.76	18.76	88.8	FN20190829_SAM_JurkatCD3CD28timecourse_IMAC_fxn09.20006.20006.4	0	11	1	0	1	0	1	0	1	0	1	0	1	0	1
Q9UPU5_USP24_M1284m S1285s _1	0.226779	-0.776883	3.18029	12.0021	0.835545	-4.92711	1.59013	-0.520701	0.063065	-1.97696	2.08997	2.39362	-5.35947	-8.21915	-1.20271	0.428746	3.75145	0.590179	-3.63944	2.59804	Q9UPU5	USP24	Q9UPU5_USP24_M1284m S1285s _1_USP24	4	3	568.942	95.9636	1.4	180000000	11.32	11.32	11.32	62.2	FN20190829_SAM_JurkatCD3CD28timecourse_IMAC_fxn02.14660.14660.3	1.18	2	1	1	0	0.036	4	0.097	4	0.062	4	0.033	4	0.07	4
Q9UPU5_USP24_T1289t _1	0.16368	-0.234048	4.28105	15.4467	-0.44673	1.37798	-1.24223	-0.820787	0.0285319	0.395391	-0.674491	-1.06109	2.20577	0.896109	1.03205	-1.42218	-2.02347	-0.281038	-1.75649	0.114913	Q9UPU5	USP24	Q9UPU5_USP24_T1289t _1_USP24	3	3	563.609	79.962	-2.5	295000000	17.6	17.6	17.6	86.2	FN20190829_SAM_JurkatCD3CD28timecourse_IMAC_fxn05.19019.19019.3	5.772	2	1	1	0	0.664	3	0.348	3	0.072	3	0.278	3	0.096	3
Q9UPU5_USP24_S1299s _1	0.411677	-0.274002	1.78781	6.65853	0.432115	-0.263332	0.242362	-1.86554	0.215848	-0.449661	1.67198	0.0740295	-0.975277	-0.944287	1.12957		1.37468	-0.889953	-2.22722	-1.50386	Q9UPU5	USP24	Q9UPU5_USP24_S1299s _1_USP24	1	2	557.279	79.9667	0.3	1490000000	11.21	5.79	5.1	79.3	FN20190829_SAM_JurkatCD3CD28timecourse_IMAC_fxn06.13126.13126.2	2.681	2	1	1	0		0	0	1	0	1	0	1	0	1
Q9UPU5_USP24_S1305s _1	0.166966	0.0787066	4.19515	15.1955	1.03682	0.021775	-0.0150032	-1.1325	0.0302306	0.713255	1.80498	0.592236	-0.200524	0.192712	0.0731376	-0.324174	0.719457	-0.440293	-1.06092	-1.20409	Q9UPU5	USP24	Q9UPU5_USP24_S1305s _1_USP24	2	3	583.986	79.9646	-1	110000000	14.27	14.27	14.27	75.9	FN20190829_SAM_JurkatCD3CD28timecourse_IMAC_fxn07.23510.23510.3	1.228	2	1	1	0	0.085	2	0.08	2	0.098	2	0.087	2	0.066	2
Q9UPU5_USP24_S1375s _0	0.398475	-0.145256	1.81965	6.94453	0.154692	-0.660493	0.388089	-0.622343	0.202091	0.50393	0.00949987	-0.049353	0.154951	-0.876838	-1.25959	0.956836	-0.0642372	0.27167	-0.365349	-0.879336	Q9UPU5	USP24	Q9UPU5_USP24_S1375s _0_USP24	2	3	976.446	79.9668	0.1	161000000	21.68	21.68	21.68	76.5	FN20190829_SAM_JurkatCD3CD28timecourse_IMAC_fxn01.20165.20165.3	0	7	1	0	1	0.071	2	0.044	2	0.071	2	0.104	2	0.004	2
Q9UPU5_USP24_S1398s _0	0.947159	-0.0709011	0.211425	0.33607	0.64799	0.573757	-0.895175	-1.68873	0.925535	6.76817	-4.32244	-0.501755	1.25783	1.19481	-0.731376	-0.679719	-3.411	1.40519		-1.68873	Q9UPU5	USP24	Q9UPU5_USP24_S1398s _0_USP24	1	2	658.354	79.9655	-0.6	392000000	9.84	9.84	9.84	82.9	FN20190829_SAM_JurkatCD3CD28timecourse_IMAC_fxn11.8880.8880.2	0.244	3	1	0	1	0	1	0	1	0	1	0	1	0	1
Q9UPU5_USP24_S1616s _0	0.61945	0.235864	0.988178	3.39905	0.114003	-0.0190955	0.377773	0.588228	0.457188	0.565952	0.0474993	-0.271441	0.0273442	0.549228	-0.633859	0.41306	0.186288	0.533972	0.302116	0.87434	Q9UPU5	USP24	Q9UPU5_USP24_S1616s _0_USP24	3	4	714.876	79.9675	0.4	593000000	21.02	21.02	21.02	90.7	FN20190829_SAM_JurkatCD3CD28timecourse_IMAC_fxn07.21983.21983.4	0	4	1	0	1	0.106	3	0.06	3	0.152	3	0.088	3	0.058	3
Q9UPU5_USP24_S1943s _1	0.531579	-0.236338	1.25647	4.56914	-0.717606	-0.0515623	-0.293296	0.293841	0.34921	0.0465166	-0.636491	-1.56284	0.0273442	-0.539593	0.357561	-0.209144	-0.539593	-0.131151	-0.196726	0.784408	Q9UPU5	USP24	Q9UPU5_USP24_S1943s _1_USP24	3	2	663.305	79.9646	-1.3	8300000000	13.76	13.76	13.76	89	FN20190829_SAM_JurkatCD3CD28timecourse_IMAC_fxn05.7375.7375.2	7.739	2	1	1	0	0.05	3	0.039	3	0.057	3	0.085	3	0.091	3
Q9UPU5_USP24_S2047s _1	0.345217	-0.357244	2.13061	8.18753	-0.885802	-0.18969	0.0681296	-0.453798	0.151791	-0.488424	-0.655491	-1.51349	0.0546884	-0.298703	-0.325056	-0.355546	-0.0770847	0.637019	-0.962555	0.0549585	Q9UPU5	USP24	Q9UPU5_USP24_S2047s _1_USP24	4	2	746.883	79.965	-0.9	7710000000	13.46	13.46	13.46	71.2	FN20190829_SAM_JurkatCD3CD28timecourse_IMAC_fxn08.15870.15870.2	5.144	2	1	1	0	0.888	4	0.173	4	0.084	4	0.317	4	0.093	4
Q9UPU5_USP24_S2077s _0	0.411712	0.072639	1.74965	6.65753	-0.0107272	0.826932	-0.613824	0.0959432	0.215897	-0.984601	0.845488	0.106931	1.24872	0.395059	0.837019	-0.303259	-0.179864	-1.35835	0.00702595	0.18486	Q9UPU5	USP24	Q9UPU5_USP24_S2077s _0_USP24	3	3	907.765	79.9639	-0.9	1360000000	22.37	22.37	22.37	85.9	FN20190829_SAM_JurkatCD3CD28timecourse_IMAC_fxn05.22598.22598.3	0.046	7	1	0	1	0.056	3	0.148	3	0.154	3	0.054	3	0.148	3
Q9UPU5_USP24_S2561s _1	0.635306	0.111073	0.943934	3.20565	-0.070272	-0.199007	0.405188	0.407036	0.478008	-0.317863	0.123498	-0.016451	-0.118492	-0.616677	0.138149	0.454889	-0.0449661	0.805642	0.154571	0.659502	Q9UPU5	USP24	Q9UPU5_USP24_S2561s _1_USP24	31	3	821.101	79.9566	-4	4130000000	19.85	19.85	19.85	87.3	FN20190829_SAM_JurkatCD3CD28timecourse_IMAC_fxn09.38836.39018.3	1.101	5	1	1	0	0.354	31	0.186	31	0.144	31	0.217	31	0.152	31
Q9UPU5_USP24_S2604s M2606m _1	0.818166	-0.247991	0.50053	1.32868	7.6347e-05	-0.317646	-0.326411	-0.397981	0.736431	1.06213	-0.189997	-0.871903	-0.683605	0.0963558	-0.365688	0.366003	-0.764423	-0.580811	-0.576128	-0.219834	Q9UPU5	USP24	Q9UPU5_USP24_S2604s M2606m _1_USP24	4	3	713.336	95.9585	-1.3	1110000000	12.97	12.97	12.97	72.4	FN20190829_SAM_JurkatCD3CD28timecourse_IMAC_fxn11.17470.18120.3	1.119	2	1	1	0	0.097	4	0.132	4	0.058	4	0.14	4	0.051	4
Q9UPU5_USP24_S2077s S2081s _0	0.367749	0.220832	2.03781	7.62277	0.482288	-1.14391	0.637231	0.568789	0.172871	1.2637	0.322996	-0.139833		-2.20655	-0.0812639	0.355546	0.263373	1.29277	0.323193	0.814385	Q9UPU5	USP24	Q9UPU5_USP24_S2077s S2081s _0_USP24	1	4	947.68	159.904	-7.7	154000000	11.48	11.48	11.48	57	FN20190829_SAM_JurkatCD3CD28timecourse_IMAC_fxn05.17924.17924.4	0	7	2	0	2	0	1	0	1	0	1	0	1	0	1
Q9Y2W1_THRAP3_S53s _1	0.281293	0.121183	2.6873	9.96208	0.984929	-0.473308	1.38154	-2.47048	0.100877	3.38796	0.265996	-0.699167	0.638032		-1.58465	2.83391	-0.141322	1.45203	-2.6277	-2.31325	Q9Y2W1	THRAP3	Q9Y2W1_THRAP3_S53s _1_THRAP3	1	2	620.787	79.9654	-0.8	46800000	10.5	10.5	10.5	74.1	FN20190829_SAM_JurkatCD3CD28timecourse_IMAC_fxn06.6968.6968.2	1.123	3	1	1	0	0	1	0	1	0	1	0	1	0	1
Q9Y2W1_THRAP3_S55s _1	0.192769	-0.355496	3.68602	13.6479	-0.395689	-1.22071	0.604571	-0.437482	0.0431723	-0.155055	-0.0284996	-1.00351	-1.90498	-0.115627	-1.64153	0.794749	0.372576	0.646387	-0.140519	-0.734445	Q9Y2W1	THRAP3	Q9Y2W1_THRAP3_S55s _1_THRAP3	2	3	414.194	79.9656	-0.6	3910000000	12.41	12.41	12.41	58.8	FN20190829_SAM_JurkatCD3CD28timecourse_IMAC_fxn07.6123.6123.3	12.412	3	1	1	0	0.07	2	0.043	2	0.055	2	0.029	2	0.002	2
Q9Y2W1_THRAP3_S119s _1	0.739572	0.0732022	0.679389	2.05199	-0.116118	0.18285	-0.127495	0.91431	0.623449	-0.108539	-0.00949987	-0.230314	-0.565114	0.105991	1.00767	0.371231	-0.154169	-0.599547		0.91431	Q9Y2W1	THRAP3	Q9Y2W1_THRAP3_S119s _1_THRAP3	2	2	515.749	79.9649	-1.4	56000000000	9.4	5.18	5.18	78.8	FN20190829_SAM_JurkatCD3CD28timecourse_IMAC_fxn06.8411.8551.2	4.738	2	1	1	0	0	1	0	1	0	1	0	1	0	1
Q9Y2W1_THRAP3_S211s _0	0.376311	-0.245221	1.93423	7.40865	-0.30094	0.412377	-0.803341	-0.310859	0.181608	-0.78303	-0.218497	0.098706	0.0273442	0.356517	0.853271	-1.38035	0.141322	-1.17099	-0.266986	-0.354732	Q9Y2W1	THRAP3	Q9Y2W1_THRAP3_S211s _0_THRAP3	3	3	641.974	79.9633	-1.6	635000000	12.93	12.93	12.93	78.7	FN20190829_SAM_JurkatCD3CD28timecourse_IMAC_fxn07.14680.14680.3	0	5	1	0	1	0.033	3	0.265	3	0.042	3	0.061	3	0.038	3
Q9Y2W1_THRAP3_S243s _1	0.333067	0.00813845	2.20372	8.47211	0.0901449	-0.673387	-0.00889486	0.932967	0.142164	0.837299	-0.607992	0.0411275	-1.00262	-0.529957	-0.487584	0.120258	0.218407	-0.365349	1.42627	0.439668	Q9Y2W1	THRAP3	Q9Y2W1_THRAP3_S243s _1_THRAP3	4	2	663.337	79.9656	-0.5	87800000000	14.07	14.07	9.18	88.6	FN20190829_SAM_JurkatCD3CD28timecourse_IMAC_fxn07.15153.15437.2	1.851	3	1	1	0	0.155	3	0.375	3	0.098	3	0.492	3	0.036	3
Q9Y2W1_THRAP3_S253s _1	0.454674	-0.347995	1.55385	5.84154	-0.506255	-0.294193	0.0683267	-0.81579	0.260523	-0.0465166	-0.550992	-0.921256	0.0273442	-0.154169	-0.755755	-0.324174	-0.398271	0.927425	-0.407505	-1.22408	Q9Y2W1	THRAP3	Q9Y2W1_THRAP3_S253s _1_THRAP3	7	2	1010.09	79.9679	0.8	5680000000	13.62	13.62	13.62	87.2	FN20190829_SAM_JurkatCD3CD28timecourse_IMAC_fxn3and10_2plus.20245.20245.2	3.839	3	1	1	0	0.497	6	0.411	6	0.092	6	0.063	6	0.131	6
Q9Y2W1_THRAP3_S264s _1	0.196938	-0.127322	3.61184	13.4136	-0.808083	-0.813731	1.34727	-0.288454	0.0455659	0.519435	-0.911988	-2.0317	-0.145836	-1.58024	-0.715123	1.17121	1.15627	1.71433	-0.751776	0.174868	Q9Y2W1	THRAP3	Q9Y2W1_THRAP3_S264s _1_THRAP3	2	3	501.621	79.9654	-0.6	1090000000	9.2	9.2	9.2	71.5	FN20190829_SAM_JurkatCD3CD28timecourse_IMAC_fxn06.12650.12650.3	9.203	2	1	1	0	0.011	2	0.091	2	0.035	2	0.043	2	0.012	2
Q9Y2W1_THRAP3_S320s _0	0.770501	-0.545324	0.604914	1.7514	0.16145	-0.0955233	-1.15655	-1.36335	0.668128	-0.651232	1.84297	-0.707393	0.34636	-0.616677	-0.0162528	-2.57248	-3.74503	2.84785	-0.618283	-2.10841	Q9Y2W1	THRAP3	Q9Y2W1_THRAP3_S320s _0_THRAP3	3	3	797.407	79.9708	1.9	3640000000	11.33	11.33	11.33	54.4	FN20190829_SAM_JurkatCD3CD28timecourse_IMAC_fxn08.12871.12871.3	0.5	9	1	0	1	1.581	3	0.741	3	0.345	3	0.727	3	0.293	3
Q9Y2W1_THRAP3_S320s _1	0.261483	-0.011374	2.78485	10.6318	-0.291863	0.905369	-0.693515	0.0574566	0.0864614	-0.209325	-0.674491	0.0082255	0.53777	1.04064	1.1377	-1.00912	-1.137	0.0655755	0.674491	-0.559578	Q9Y2W1	THRAP3	Q9Y2W1_THRAP3_S320s _1_THRAP3	9	3	992.877	79.9615	-1.6	20500000000	20.46	20.46	20.46	86.7	FN20190829_SAM_JurkatCD3CD28timecourse_IMAC_fxn07.14772.14772.3	3.429	9	1	1	0	1.113	9	0.569	9	0.294	9	0.479	9	0.22	9
Q9Y2W1_THRAP3_T327t _1	0.433507	-0.0607546	1.64573	6.22684	0.392652	-0.773691	0.00417044	0.231154	0.238405	0.217077	0.417994	0.542883	-1.69534	0	-0.625732	0.261431	0.0321186	-0.281038	0.597205	-0.134898	Q9Y2W1	THRAP3	Q9Y2W1_THRAP3_T327t _1_THRAP3	4	3	641.317	79.9716	2.7	8500000000	13.05	13.05	13.05	69.4	FN20190829_SAM_JurkatCD3CD28timecourse_IMAC_fxn02.12704.13110.3	1.18	8	1	1	0	0.096	4	0.155	4	0.029	4	0.182	4	0.249	4
Q9Y2W1_THRAP3_S339s _1	0.226145	0.393011	3.192	12.0416	0.286663	0.05135	0.466842	0.95428	0.0624949	-0.0155055	0.455994	0.4195	-0.0182295	0.269796	-0.0975167	0.386917	0.179864	0.833746	1.12415	0.784408	Q9Y2W1	THRAP3	Q9Y2W1_THRAP3_S339s _1_THRAP3	2	2	890.432	79.9663	0	305000000	19.32	19.32	19.32	97.3	FN20190829_SAM_JurkatCD3CD28timecourse_IMAC_fxn06.14068.14068.2	5.886	4	1	1	0	0.008	2	0.048	2	0.022	2	0.055	2	0.004	2
Q9Y2W1_THRAP3_S379s _1	0.281293	-0.0278618	2.5996	9.96276	-0.130045	-0.504547	0.865513	-0.499623	0.100861	0.147303	0.408494	-0.945932	-0.236983	-0.472144	-0.804513	0.460118	1.36825	0.76817	-0.22483	-0.774415	Q9Y2W1	THRAP3	Q9Y2W1_THRAP3_S379s _1_THRAP3	8	2	839.908	79.9655	-0.5	16800000000	17.4	17.4	17.4	91.2	FN20190829_SAM_JurkatCD3CD28timecourse_IMAC_fxn12.19215.19641.2	1.173	3	1	1	0	0.662	8	0.292	8	0.192	8	0.319	8	0.093	8
Q9Y2W1_THRAP3_S392s _1	0.106709	-0.526279	6.47858	20.0587	1.21954	-3.69785	0.608816	-1.67608	0.00986578	1.34123	3.04946	-0.732069	-3.9558	-3.4399		0.732005	1.96566	-0.871217	-1.27872	-2.07343	Q9Y2W1	THRAP3	Q9Y2W1_THRAP3_S392s _1_THRAP3	1	2	645.33	79.9655	-0.6	51500000	8.64	8.64	2.66	74.3	FN20190829_SAM_JurkatCD3CD28timecourse_IMAC_fxn11.15428.15428.2	1.479	2	1	1	0	0	1	0	1	0	1	0	1	0	1
Q9Y2W1_THRAP3_S444s _1	0.171739	0.0530386	4.30314	14.8828	0.951744	-1.77109	2.66544	-1.17123	0.0324879	-0.240336	1.61498	1.48059	-3.44537	-1.44534	-0.422573		2.94206	2.38882	0.625309	-2.96776	Q9Y2W1	THRAP3	Q9Y2W1_THRAP3_S444s _1_THRAP3	1	3	664.337	79.9638	-1.3	37800000	8.29	8.29	8.29	64.3	FN20190829_SAM_JurkatCD3CD28timecourse_IMAC_fxn07.16078.16078.3	99	1	1	1	0		0	0	1	0	1	0	1	0	1
Q9Y2W1_THRAP3_S535s _0	0.33619	0.0133982	2.18642	8.40502	-0.693169	0.160304	0.178078	0.605871	0.144377	-0.0310111	-1.04499	-1.00351	0.36459	0.32761	-0.211286	0.371231	0.134898	0.0281038	0.372375	0.839366	Q9Y2W1	THRAP3	Q9Y2W1_THRAP3_S535s _0_THRAP3	14	3	465.258	79.9653	-0.8	93200000000	9.69	9.69	9.69	72.5	FN20190829_SAM_JurkatCD3CD28timecourse_IMAC_fxn04.7648.8225.3	0.312	3	1	0	1	0.535	14	0.13	14	0.105	14	0.136	14	0.102	14
Q9Y2W1_THRAP3_S560s _1	0.122075	-0.348392	5.40003	18.4874	1.75097	-3.02419	1.20523	-1.81418	0.0141664	2.74448	2.32747	0.180961	-4.84904	-2.47634	-1.74717	2.36333	1.80507	-0.552708	-0.0210778	-3.60728	Q9Y2W1	THRAP3	Q9Y2W1_THRAP3_S560s _1_THRAP3	2	2	553.775	79.9655	-0.7	1180000000	11.81	2.06	11.81	78.5	FN20190829_SAM_JurkatCD3CD28timecourse_IMAC_fxn02.17502.17502.2	1.369	4	1	1	0	0.058	2	0.125	2	0.015	2	0.049	2	0.031	2
Q9Y2W1_THRAP3_S575s _1	0.0495925	-0.0486968	9.88959	27.6898	1.19057	-0.960958	0.78609	-1.79138	0.00170222	1.17067	1.83347	0.567559	-1.22138	-0.905745	-0.755755	0.428746	1.45176	0.477764	-1.22954	-2.35322	Q9Y2W1	THRAP3	Q9Y2W1_THRAP3_S575s _1_THRAP3	8	2	754.318	79.9622	-2.8	4480000000	13.94	13.94	13.94	84.9	FN20190829_SAM_JurkatCD3CD28timecourse_IMAC_fxn05.23802.23802.2	99	1	1	1	0	0.175	7	0.093	7	0.1	7	0.103	7	0.16	7
Q9Y2W1_THRAP3_S622s _1	0.967468	-0.0887504	0.157013	0.198523	-0.0601232	-0.17529	0.0550415	-0.21757	0.955317	-0.395391	-0.113998	0.32902	0.145836	-0.50105	-0.170654	-0.684948	0.0256949	0.824378	-0.105389	-0.329751	Q9Y2W1	THRAP3	Q9Y2W1_THRAP3_S622s _1_THRAP3	4	4	645.857	79.9632	-1.2	449000000	22.28	22.28	22.28	88.1	FN20190829_SAM_JurkatCD3CD28timecourse_IMAC_fxn08.28663.28663.4	1.217	3	1	1	0	0.058	4	0.028	4	0.08	4	0.063	4	0.142	4
Q9Y2W1_THRAP3_S672s _1	0.0869982	0.278643	6.98416	22.1887	-0.478718	-5.58561	8.36058	-1.91184	0.00604136	3.31818	-0.674491	-4.07985	-2.92583	-5.81026	-8.02075	13.8924	6.77703	4.41229	-5.07273	1.24906	Q9Y2W1	THRAP3	Q9Y2W1_THRAP3_S672s _1_THRAP3	9	2	524.262	79.9652	-1	67500000000	10.22	2.69	10.22	68.1	FN20190829_SAM_JurkatCD3CD28timecourse_IMAC_fxn05.7767.7908.2	99	1	1	1	0	1.506	9	0.68	9	0.3	9	0.52	9	0.182	9
Q9Y2W1_THRAP3_S682s _1	0.872132	-0.178752	0.379724	0.871395	-0.352445	-0.233206	-0.108859	0.0586276	0.818202	0.441908	-0.997486	-0.501755	0.0455737	-0.607042	-0.138149	0.428746	0.0128474	-0.76817	0.302116	-0.18486	Q9Y2W1	THRAP3	Q9Y2W1_THRAP3_S682s _1_THRAP3	12	2	672.841	79.9647	-1.2	104000000000	11.51	11.51	11.51	84.2	FN20190829_SAM_JurkatCD3CD28timecourse_IMAC_fxn09.27118.27118.2	1.128	3	1	1	0	0.314	11	0.698	11	0.53	11	0.844	11	0.217	11
Q9Y2W1_THRAP3_S698s _1	0.490098	-0.154492	1.40727	5.21878	-0.859986	-0.634805	0.844528	0.125686	0.300692	1.10089	-1.62448	-2.05637	0.0273442	-0.192712	-1.73905	0.428746	1.35541	0.749434	-0.0983632	0.349736	Q9Y2W1	THRAP3	Q9Y2W1_THRAP3_S698s _1_THRAP3	18	3	562.938	79.9658	-0.3	11000000000	17.1	17.1	17.1	89.5	FN20190829_SAM_JurkatCD3CD28timecourse_IMAC_fxn07.5930.5930.3	99	1	1	1	0	0.717	17	0.339	17	0.127	17	0.208	17	0.199	17
Q9Y2W1_THRAP3_S746s _1	0.211113	0.382035	3.54617	12.7199	0.931321	-1.00349	-0.10855	1.67951	0.0534578	1.76763	1.39648	-0.370147		-0.154169	-1.85282	0.198687	0.122051	-0.646387	1.25062	2.10841	Q9Y2W1	THRAP3	Q9Y2W1_THRAP3_S746s _1_THRAP3	1	2	835.871	79.968	1	2390000	10.07	10.07	10.07	61.5	FN20190829_SAM_JurkatCD3CD28timecourse_IMAC_fxn3and10_2plus.3657.3657.2	1.149	5	1	1	0	0	1	0	1	0	1	0	1	0	1
Q9Y2W1_THRAP3_T874t _1	0.880867	-0.10559	0.362789	0.811065	-0.561056	-0.107501	-0.0361272	0.476281	0.829647	-1.19393	-0.151998	-0.337245	1.34898	-1.69586	0.0243792	-0.214373	-0.456084	0.562076	-0.611257	1.56382	Q9Y2W1	THRAP3	Q9Y2W1_THRAP3_T874t _1_THRAP3	6	3	667.966	79.9708	2.2	1950000000	17.92	17.92	17.92	80.7	FN20190829_SAM_JurkatCD3CD28timecourse_IMAC_fxn3and10_3plus.14469.14469.3	1.761	2	1	1	0	0.593	6	0.343	6	0.064	6	0.287	6	0.08	6
Q9Y2W1_THRAP3_S891s _1	0.471619	-0.206084	1.51118	5.55054	1.54261	0.673562	-1.21543	-2.19475	0.278577	-1.82965	4.54094	1.91654		-0.115627	1.46275	-2.78685	-2.04917	1.18973	-1.75649	-2.63301	Q9Y2W1	THRAP3	Q9Y2W1_THRAP3_S891s _1_THRAP3	1	2	630.299	79.9661	-0.2	192000000	9.48	3.3	4.36	79.6	FN20190829_SAM_JurkatCD3CD28timecourse_IMAC_fxn04.8562.8562.2	99	1	1	1	0	0	1	0	1	0	1	0	1	0	1
Q9Y2W1_THRAP3_T918t _0	0.228249	0.0975315	3.16018	11.9343	-0.760931	-1.5609	2.06382	0.923443	0.064058	-1.89168	0.579492	-0.970609	0.0273442	-4.18184	-0.528216	3.11102	2.19049	0.889953	0.288064	1.55882	Q9Y2W1	THRAP3	Q9Y2W1_THRAP3_T918t _0_THRAP3	3	2	572.804	79.9664	0	51000000000	8.69	2.12	2.12	74.8	FN20190829_SAM_JurkatCD3CD28timecourse_IMAC_fxn11.7228.7885.2	0.303	4	1	0	1	0.509	3	0.324	3	0.06	3	0.068	3	0.239	3
Q9Y2W1_THRAP3_S928s _1	0.646838	0.304141	0.91183	3.06549	-0.0158611	0.468627	-0.126103	1.18278	0.493687	1.41876	-1.67198	0.205637	0.0911474	1.49352	-0.178781	-0.512404	-0.680914	0.81501	1.42627	0.939291	Q9Y2W1	THRAP3	Q9Y2W1_THRAP3_S928s _1_THRAP3	6	5	758.952	79.9628	-0.9	2160000000	22.61	22.61	22.61	92.1	FN20190829_SAM_JurkatCD3CD28timecourse_IMAC_fxn08.18726.18726.5	9.83	3	1	1	0	0.234	6	0.236	6	0.136	6	0.107	6	0.181	6
Q9Y2W1_THRAP3_S939s _1	0.351296	-0.129347	2.09239	8.03757	-1.0287	0.0297727	0.25038	0.411408	0.157124	-1.51954	-0.579492	-0.98706	0.592458	0.211983	-0.715123	0.355546	-0.147746	0.54334	-0.351297	1.17411	Q9Y2W1	THRAP3	Q9Y2W1_THRAP3_S939s _1_THRAP3	5	3	975.43	79.9682	0.6	1720000000	18.39	18.39	18.39	89.6	FN20190829_SAM_JurkatCD3CD28timecourse_IMAC_fxn04.17402.17402.3	1.385	3	1	1	0	0.692	5	0.258	5	0.149	5	0.379	5	0.094	5
Q9Y2W1_THRAP3_S237s S243s _2	0.147219	-0.665789	4.94104	16.5432	-0.0310111	-2.88477	0.235493	0.675974	0.0221655	-0.0620221	0		-3.57298	-3.17974	-1.90158	0.82612	1.42607	-1.54571	-0.681517	2.03346	Q9Y2W1	THRAP3	Q9Y2W1_THRAP3_S237s S243s _2_THRAP3	1	2	703.319	159.931	-1.2	72700000	8.13	8.13	8.13	68	FN20190829_SAM_JurkatCD3CD28timecourse_IMAC_fxn04.19016.19016.2	1.284	3	2	2	0	0	1	0	1	0	1	0	1	0	1
Q9Y2W1_THRAP3_S248s S253s _2	0.418983	0.000305603	1.71094	6.49775	-0.124256	-0.446135	0.762929	-0.287127	0.223988	0.829546	-0.807489	-0.394824	0.0729179	-0.761211	-0.650112	0.862721	0.751575	0.674491	-0.604231	0.0299774	Q9Y2W1	THRAP3	Q9Y2W1_THRAP3_S248s S253s _2_THRAP3	6	3	623.998	159.933	0.1	10400000000	11.16	11.16	11.16	73.3	FN20190829_SAM_JurkatCD3CD28timecourse_IMAC_fxn02.23899.23899.3	5.135	3	2	2	0	0.585	6	0.158	6	0.093	6	0.235	6	0.125	6
Q9Y2W1_THRAP3_S315s S320s _2	0.188698	-0.357928	3.76731	13.9021	0.735714	0.450974	-1.71494	-1.17622	0.0407187	0.348875	0.607992	1.25028	-0.036459	0.82866	0.560721	-2.08099	-2.71723	-0.346613	0.175649	-2.52809	Q9Y2W1	THRAP3	Q9Y2W1_THRAP3_S315s S320s _2_THRAP3	11	3	943.146	159.931	-0.6	46100000000	10.09	10.09	10.09	60.2	FN20190829_SAM_JurkatCD3CD28timecourse_IMAC_fxn07.13621.13621.3	2.819	9	2	2	0	1.446	10	0.653	10	0.498	10	0.795	10	0.497	10
Q9Y2W1_THRAP3_S315s T324t _0	0.443652	0.0468698	1.59936	6.03288	0.770306	0.77802	-1.34228	-0.0512894	0.249294	0.178314	0.322996	1.80961	-0.419278	2.01384	0.739502	-2.45222	-1.04064	-0.533972	1.6511	-1.75368	Q9Y2W1	THRAP3	Q9Y2W1_THRAP3_S315s T324t _0_THRAP3	2	3	1019.53	159.934	0.4	527000000	8.38	8.38	8.38	55.4	FN20190829_SAM_JurkatCD3CD28timecourse_IMAC_fxn04.15983.15983.3	0	9	2	0	2	0.618	2	0.196	2	0.088	2	0.197	2	0.106	2
Q9Y2W1_THRAP3_S928s S939s _2	0.154671	-0.256704	4.48953	16.045	-0.916844	0.670629	-0.751708	0.0850139	0.0248598	-1.56606	-0.674491	-0.509981	0.820327	0.65522	0.536342	-1.19735	-0.982829	-0.0749434	0.25996	-0.0899321	Q9Y2W1	THRAP3	Q9Y2W1_THRAP3_S928s S939s _2_THRAP3	15	4	814.595	159.935	0.8	39400000000	17.57	17.57	17.57	84.3	FN20190829_SAM_JurkatCD3CD28timecourse_IMAC_fxn08.19922.20104.4	1.465	3	2	2	0	0.302	15	0.484	15	0.087	15	0.274	15	0.107	15
Q9Y2W1_THRAP3_S320s S326s T327t _0	0.226955	-0.310165	3.17771	11.9934	0.991086	0.973404	-2.88812	-0.320461	0.0631911	-1.56606	2.81196	1.72735	-0.0455737	1.24299	1.7228	-4.17766	-3.12835	-1.35835	1.48247	-2.1234	Q9Y2W1	THRAP3	Q9Y2W1_THRAP3_S320s S326s T327t _0_THRAP3	3	4	784.892	239.893	-2.1	1200000000	8.76	8.76	8.76	65	FN20190829_SAM_JurkatCD3CD28timecourse_IMAC_fxn3and10_3plus.15625.15625.4	0	9	3	0	3	0.098	3	0.038	3	0.058	3	0.036	3	0.122	3
A0A1W2PNU4_RGPD2_M1729m S1733s _1	0.594456	0.269613	1.05877	3.70776	0.531786	0.890547	-0.69038	0.384944	0.425818	-0.0620221	2.29897	-0.641589	0.182295	0.587771	1.90158	-1.43787	0.809389	-1.44266	0.105389	0.664498	A0A1W2PNU4	NotFound	A0A1W2PNU4_RGPD2_M1729m S1733s _1_NotFound	4	4	649.6	95.9637	1	42100000	17.76	17.76	17.76	88	FN20190829_SAM_JurkatCD3CD28timecourse_IMAC_fxn05.35415.35415.4	1.124	3	1	1	0	0.087	4	0.128	4	0.062	4	0.178	4	0.283	4
A0A1W2PNU4_RGPD2_S1258s S1263s _0	0.0568489	1.14869	9.96904	26.2826	1.45268	-1.09702	3.09339	0.0213901	0.00235365	3.14762	0.00949987	1.20092	-1.23049	-0.963558		2.78685	2.4089	4.08442	-0.266986	0.309766	A0A1W2PNU4	NotFound	A0A1W2PNU4_RGPD2_S1258s S1263s _0_NotFound	1	3	958.416	159.922	-3.6	25600000	14.62	14.62	14.62	73.2	FN20190829_SAM_JurkatCD3CD28timecourse_IMAC_fxn3and10_3plus.18200.18200.3	0	7	2	0	2	0	1	0	1	0	1	0	1	0	1
O14715_RGPD8_S21s _1	0.616062	-0.0365887	0.997508	3.43985	-0.484887	0.518905	-0.172965	0.00718208	0.452913	-1.62033	-0.113998	0.279667	0.947933	0.462508	0.146275	-0.250973	-0.0899321	-0.177991	0.0843113	-0.0699472	O14715	RGPD8	O14715_RGPD8_S21s _1_RGPD8	2	2	834.952	79.9715	3.1	49700000	15.63	15.63	15.63	79.7	FN20190829_SAM_JurkatCD3CD28timecourse_IMAC_fxn09.29849.29849.2	1.176	4	1	1	0	0.13	2	0.009	2	0.118	2	0.063	2	0.059	2
P30405_PPIF_S43s _0	0.965017	-0.115616	0.162843	0.213938	0.0732358	0.117438	-0.221453	-0.64264	0.951933	-0.13955	-0.142498	0.501755	1.22138	1.04064	-1.9097	-1.01435		0.571444	-2.07968	0.7944	P30405	PPIF	P30405_PPIF_S43s _0_PPIF	1	3	983.471	79.971	1.6	6310000	13.28	13.28	13.28	58.3	FN20190829_SAM_JurkatCD3CD28timecourse_IMAC_fxn02.30490.30490.3	0	8	1	0	1	0	1		0	0	1	0	1	0	1
P49792_RANBP2_S21s _1	0.6119	-0.189278	1.00975	3.49341	-0.720976	-0.145288	0.357678	-0.278149	0.447362	0.263594	-0.674491	-1.75203	0.00911474	0.375788	-0.820766	0.97775	-0.167017	0.262302	0.0632335	-0.619532	P49792	RANBP2	P49792_RANBP2_S21s _1_RANBP2	2	2	836.419	79.966	-0.2	913000000	16.23	16.23	16.23	87.7	FN20190829_SAM_JurkatCD3CD28timecourse_IMAC_fxn07.17723.17723.2	1.186	5	1	1	0	0.086	2	0.06	2	0.044	2	0.007	2	0	2
P49792_RANBP2_S128s _1	0.895517	0.192335	0.331172	0.701535	0.0373718	0.199475	0.198534	0.404773	0.850837	0.217077	-0.598492	0.49353	0.19141	0.211983	0.195033	-0.486261	-0.17344	1.2553	0.0351297	0.774415	P49792	RANBP2	P49792_RANBP2_S128s _1_RANBP2	2	2	815.955	79.9674	0.6	142000000	12.79	12.79	12.79	82.5	FN20190829_SAM_JurkatCD3CD28timecourse_IMAC_fxn3and10_2plus.25529.25534.2	12.793	2	1	1	0	0.057	2	0.032	2	0.045	2	0.013	2	0.008	2
P49792_RANBP2_S392s _0	0.335359	-0.219168	2.25374	8.42672	-0.551353	0.697146	-1.01741	-0.297119	0.143657	-1.12415	0.341995	-0.871903	0.984392	0.115627	0.99142	-0.512404	-1.52242		0.29509	-0.889329	P49792	RANBP2	P49792_RANBP2_S392s _0_RANBP2	1	3	775.391	79.9681	0.8	115000000	20.11	20.11	20.11	91.4	FN20190829_SAM_JurkatCD3CD28timecourse_IMAC_fxn08.30297.30297.3	0	6	1	0	1	0	1	0	1		0	0	1	0	1
P49792_RANBP2_S730s _1	0.524676	0.246364	1.28131	4.67668	0.459167	0.0642958	0.0859774	0.440839	0.340669	0.465166	0.607992	0.304343	-0.328131	0.0578135	0.463204	0.250973	0.0256949	-0.0187359	0.526946	0.354732	P49792	RANBP2	P49792_RANBP2_S730s _1_RANBP2	2	2	972.011	79.9673	0.5	10100000	12.14	12.14	1.25	72.1	FN20190829_SAM_JurkatCD3CD28timecourse_IMAC_fxn11.24702.24702.2	1.245	3	1	1	0	0.024	2	0.044	2	0.048	2	0.027	2	0.104	2
P49792_RANBP2_S781s _1	0.192139	0.377187	3.69943	13.6901	-0.78553	1.78211	-0.343217	1.09449	0.0427558	-2.56617	0.826489	-0.616912	1.87764	1.18518	2.28352	-0.439203	-0.346881	-0.243566	1.93916	0.249811	P49792	RANBP2	P49792_RANBP2_S781s _1_RANBP2	3	2	596.289	79.9644	-1.6	3800000000	8.67	8.67	8.67	76.2	FN20190829_SAM_JurkatCD3CD28timecourse_IMAC_fxn11.4022.4022.2	1.939	4	1	1	0	0.016	2	0.014	2	0.119	2	0.021	2	0.032	2
P49792_RANBP2_S788s _0	0.374557	-0.150984	1.94419	7.44865	-0.261498	0.211578	-0.695106	0.287127	0.179943	-0.721007	-0.227997	0.16451	0.701835	0.0385423	-0.105643	-0.909778	-0.50105	-0.674491	0.379401	0.194853	P49792	RANBP2	P49792_RANBP2_S788s _0_RANBP2	2	2	660.354	79.9659	-0.3	21500000000	11.17	11.17	11.17	87.1	FN20190829_SAM_JurkatCD3CD28timecourse_IMAC_fxn11.17170.17311.2	0.557	4	1	0	1	0.098	2	0.088	2	0.001	2	0.014	2	0.047	2
P49792_RANBP2_T799t _1	0.165654	-0.484674	4.23021	15.2984	-1.72657	-0.527444	0.28249	0.291577	0.0295231	-0.899321	-2.65996	-1.62042	-0.71095	-0.115627	-0.755755	0.266659	0.674491	-0.0936793	-0.765828	1.34898	P49792	RANBP2	P49792_RANBP2_T799t _1_RANBP2	3	3	495.274	79.9657	-0.4	1540000000	8.26	8.26	8.26	70.9	FN20190829_SAM_JurkatCD3CD28timecourse_IMAC_fxn01.11790.11790.3	1.233	3	1	1	0	0.124	3	0.023	3	0.045	3	0.041	3	0.091	3
P49792_RANBP2_S809s _1	0.181657	0.0145969	3.90147	14.3155	0.440446	0.716654	-1.04086	-0.0940696	0.0370212	-0.519435	0.845488	0.995285	0.382819	0.905745	0.861398	-0.972522	-0.847931	-1.30214	0.161597	-0.349736	P49792	RANBP2	P49792_RANBP2_S809s _1_RANBP2	2	2	871.449	79.9638	-1.5	35800000	12.06	12.06	12.06	79	FN20190829_SAM_JurkatCD3CD28timecourse_IMAC_fxn3and10_2plus.21611.21611.2	99	1	1	1	0	0.008	2	0.047	2	0.008	2	0.082	2	0.092	2
P49792_RANBP2_S833s _0	0.134694	0.389103	5.34235	17.522	0.947833	-1.10581	1.85757	0.324911	0.0176929	1.51954	0.303996	1.01996	-1.0482	-1.72477	-0.544468	0.726777		2.98837	0.29509	0.354732	P49792	RANBP2	P49792_RANBP2_S833s _0_RANBP2	1	3	493.571	79.9688	1.7	65900000	8.58	8.58	8.58	61.8	FN20190829_SAM_JurkatCD3CD28timecourse_IMAC_fxn11.6932.6932.3	0	4	1	0	1	0	1		0	0	1	0	1	0	1
P49792_RANBP2_S837s _1	0.182942	0.215935	3.8769	14.2403	1.07072	-1.04327	1.28917	-0.787296	0.0376675	2.65145	0.132998	0.427726	-0.319016	-0.616677	-2.19413	1.2967	0.706609	1.86422	-1.07497	-0.499623	P49792	RANBP2	P49792_RANBP2_S837s _1_RANBP2	4	2	739.851	79.966	-0.2	5440000000	14.82	14.82	14.82	88.7	FN20190829_SAM_JurkatCD3CD28timecourse_IMAC_fxn12.6424.6424.2	2.793	4	1	1	0	0.193	4	0.131	4	0.01	4	0.187	4	0.15	4
P49792_RANBP2_T896t _1	0.426179	0.293116	1.67963	6.36794	0.495957	-2.17982	3.61365	-1.28255	0.230784	4.73694	-0.674491	-2.57458	0.437508	-2.72687	-4.2501	8.84158	1.3811	0.618283	-2.25533	-0.309766	P49792	RANBP2	P49792_RANBP2_T896t _1_RANBP2	3	2	604.317	79.9653	-0.9	138000000	10.93	10.93	10.93	76.3	FN20190829_SAM_JurkatCD3CD28timecourse_IMAC_fxn06.10068.10068.2	3.564	2	1	1	0	1.011	3	0.263	3	0.097	3	0.354	3	0.099	3
P49792_RANBP2_S955s _1	0.602957	-0.0740048	1.03507	3.60414	-0.04318	-0.697928	0.354427	0.172994	0.4361	0.496177	0.0569992	-0.682716	-1.44924	-0.32761	-0.316929	0.386917	-0.269796	0.946161	-0.393453	0.739442	P49792	RANBP2	P49792_RANBP2_S955s _1_RANBP2	2	2	792.404	79.964	-1.5	4450000000	15.06	10.21	15.06	90.3	FN20190829_SAM_JurkatCD3CD28timecourse_IMAC_fxn06.26294.26435.2	4.491	3	1	1	0	0.064	2	0.076	2	0.026	2	0.115	2	0.053	2
P49792_RANBP2_S1110s _0	0.228503	0.213441	3.15769	11.9259	1.08078	-1.90802	2.06098	-0.676677	0.0641821	-0.852804	3.48645	0.608687	-3.09901	-1.8693	-0.755755	2.08622	4.04052	0.0562076	-0.533972	-0.819381	P49792	RANBP2	P49792_RANBP2_S1110s _0_RANBP2	3	3	784.715	79.9658	-0.2	475000000	17.7	17.7	17.7	80	FN20190829_SAM_JurkatCD3CD28timecourse_IMAC_fxn09.23869.24008.3	0.611	5	1	0	1	0.108	3	0.116	3	0.064	3	0.02	3	0.116	3
P49792_RANBP2_T1133t _0	0.0779687	-0.510282	8.12298	23.2363	-0.542277	-1.35908	1.02955	-1.92324	0.00474642	-0.837299	0.123498	-0.91303		-2.10056	-0.617606	0.397374	1.22051	1.47076	-1.65812	-2.18835	P49792	RANBP2	P49792_RANBP2_T1133t _0_RANBP2	1	3	626.294	79.9642	-1.1	88300000	14.39	14.39	14.39	75.3	FN20190829_SAM_JurkatCD3CD28timecourse_IMAC_fxn04.24061.24061.3	0.958	2	1	0	1	0	1	0	1	0	1	0	1	0	1
P49792_RANBP2_T1144t _0	0.301285	-0.225231	2.42629	9.32055	0.271279	0.60107	-1.6016	-0.144891	0.116935	-0.36438	0.75049	0.427726	1.80472	-0.00963558	0.00812639	-2.24307	-1.50315	-1.05858	-1.57381	1.28403	P49792	RANBP2	P49792_RANBP2_T1144t _0_RANBP2	2	3	635.005	79.9678	0.8	220000000	12.73	12.73	12.73	68.3	FN20190829_SAM_JurkatCD3CD28timecourse_IMAC_fxn12.23966.23966.3	0.564	4	1	0	1	0.111	2	0.111	2	0.025	2	0.052	2	0.237	2
P49792_RANBP2_S1160s _1	0.199949	-0.753383	3.57292	13.2897	-0.100654	0.136451	-2.07396	-1.08637	0.0468846	-0.72876	-0.313496	0.740295	0.0911474	0.838296	-0.520089	-3.12671	-2.83286	-0.262302	-0.0843113	-2.08842	P49792	RANBP2	P49792_RANBP2_S1160s _1_RANBP2	2	6	602.105	79.9602	-1.7	1080000000	19.01	19.01	19.01	81.8	FN20190829_SAM_JurkatCD3CD28timecourse_IMAC_fxn06.23031.23031.6	2.204	2	1	1	0	0.054	2	0.071	2	0.013	2	0.07	2	0.038	2
P49792_RANBP2_T1396t _0	0.586176	0.191953	1.08213	3.80989	0.183109	0.920993	-0.648159	0.371829	0.415921	-1.02337	1.72898	-0.156284	1.38544	-0.0770847	1.45462	-0.428746	-1.16912	-0.346613	1.39816	-0.654506	P49792	RANBP2	P49792_RANBP2_T1396t _0_RANBP2	3	3	712.73	79.9655	-0.4	82200000	17.73	17.73	17.73	87.7	FN20190829_SAM_JurkatCD3CD28timecourse_IMAC_fxn11.31453.31579.3	1.046	2	1	0	1	0.217	3	0.113	3	0.082	3	0.064	3	0.113	3
P49792_RANBP2_T1412t _1	0.489618	0.142629	1.43169	5.22466	0.401126	0.915318	-0.57973	0.0657316	0.300285	-0.790782	0.455994	1.53817	0.619802		1.21083	-0.732005	-0.847931	-0.159255	0.351297	-0.219834	P49792	RANBP2	P49792_RANBP2_T1412t _1_RANBP2	1	2	657.386	79.9686	1.7	284000000	10.21	10.21	1.85	84.8	FN20190829_SAM_JurkatCD3CD28timecourse_IMAC_fxn12.25111.25238.2	99	1	1	1	0	0	1	0	1	0	1	0	1	0	1
P49792_RANBP2_S1449s _1	0.0286073	0.634586	13.9137	33.5595	2.48137	-1.41982	2.04035	-1.16264	0.000440602	2.94605	3.36295	1.13512	-2.42452	-1.07919	-0.755755	2.42608	2.50525	1.18973	-1.13118	-1.1941	P49792	RANBP2	P49792_RANBP2_S1449s _1_RANBP2	2	3	607.31	79.9668	0.2	87800000	11.66	11.66	11.66	68.5	FN20190829_SAM_JurkatCD3CD28timecourse_IMAC_fxn02.19341.19341.3	1.123	4	1	1	0	0.135	2	0.283	2	0.018	2	0.172	2	0.17	2
P49792_RANBP2_S1456s _1	0.0309892	1.90859	13.3096	32.7734	3.30147	-1.39779	5.30082	-0.309532	0.000528037	5.12458	4.23694	0.542883	-0.555999	-2.15837	-1.479	7.57626	4.09191	4.2343	-0.793932	0.174868	P49792	RANBP2	P49792_RANBP2_S1456s _1_RANBP2	4	2	910.454	79.9531	-7.3	2290000000	17.34	17.34	17.34	94.5	FN20190829_SAM_JurkatCD3CD28timecourse_IMAC_fxn11.16674.16674.2	17.336	4	1	1	0	0.557	4	0.072	4	0.084	4	0.176	4	0.047	4
P49792_RANBP2_S1520s _1	0.497055	-0.900981	1.40402	5.11051	-0.0901458	-2.05269	0.700186	-1.99084	0.308283	0.22483	2.86896	-3.36423	-4.04694	-1.49352	-0.617606		2.52452	-1.12415	-1.72838	-2.2533	P49792	RANBP2	P49792_RANBP2_S1520s _1_RANBP2	1	3	695.046	79.9652	-0.6	74300000	17.02	17.02	17.02	87.4	FN20190829_SAM_JurkatCD3CD28timecourse_IMAC_fxn05.28154.28154.3	1.706	5	1	1	0		0	0	1	0	1	0	1	0	1
P49792_RANBP2_S1577s _0	0.304089	-0.119313	2.40753	9.25008	-0.845713	0.519152	-0.26778	0.235291	0.118848	-0.883815	-0.674491	-0.978834	0.19141	1.14663	0.219413	-0.883635	-0.481779	0.562076	0.210778	0.259804	P49792	RANBP2	P49792_RANBP2_S1577s _0_RANBP2	3	5	643.328	79.9687	0.7	1460000000	19.68	19.68	19.68	85.8	FN20190829_SAM_JurkatCD3CD28timecourse_IMAC_fxn06.22465.22465.5	0	5	1	0	1	0.07	3	0.076	3	0.099	3	0.042	3	0.015	3
P49792_RANBP2_S1583s _1	0.364183	-0.573673	2.06005	7.70681	0.157415	-2.49969	0.205823	-0.913529	0.169558	2.09325	-0.617492	-1.00351	-3.16281		-1.83657	0.517632	1.23335	-1.13352	0.576128	-2.40319	P49792	RANBP2	P49792_RANBP2_S1583s _1_RANBP2	1	4	803.905	79.9568	-3	10000000	14.42	14.42	14.42	77.4	FN20190829_SAM_JurkatCD3CD28timecourse_IMAC_fxn3and10_3plus.19772.19772.4	1.158	5	1	1	0	0	1	0	1	0	1	0	1	0	1
P49792_RANBP2_S1871s _0	0.0355277	0.0902193	13.7537	31.3503	0.00469445	-1.85146	2.17106	-0.961071	0.000732769	-0.72876	0.69349	0.049353	-1.46747	-2.23546		1.45878	2.54379	2.5106	-1.03281	-0.889329	P49792	RANBP2	P49792_RANBP2_S1871s _0_RANBP2	1	3	1053.48	79.9729	2.1	35500000	16.66	16.66	16.66	71.8	FN20190829_SAM_JurkatCD3CD28timecourse_IMAC_fxn3and10_3plus.25831.25831.3	0	5	1	0	1	0	1	0	1	0	1	0	1	0	1
P49792_RANBP2_S1955s _1	0.00860166	-0.256629	26.5951	45.6621	-0.156662	-1.216	2.17662	-2.6174	2.71514e-05	-0.50393	0.436994	-0.403049	-1.65888	-1.23335	-0.755755	2.0287	2.07486	2.42629	-2.19209	-3.0427	P49792	RANBP2	P49792_RANBP2_S1955s _1_RANBP2	2	2	841.911	79.9626	-2.2	94700000	10.97	10.97	10.97	68.7	FN20190829_SAM_JurkatCD3CD28timecourse_IMAC_fxn08.22103.22103.2	1.565	3	1	1	0	0.027	2	0.026	2	0.1	2	0.031	2	0.002	2
P49792_RANBP2_S1981s _1	0.0637232	-0.269857	8.46503	25.1644	2.41542	-3.77553	1.95902	-2.38258	0.00304482	1.01561	4.87343	1.35721	-4.49357	-4.55763	-2.27539	0.915007	4.50303	0.459028	-2.86659	-1.89857	P49792	RANBP2	P49792_RANBP2_S1981s _1_RANBP2	2	2	734.385	79.9645	-1.2	358000000	8.34	8.34	8.34	74.8	FN20190829_SAM_JurkatCD3CD28timecourse_IMAC_fxn12.23405.23405.2	1.13	3	1	1	0	0.079	2	0.041	2	0.078	2	0.274	2	0.047	2
P49792_RANBP2_S1993s _1	0.143788	0.524593	4.74862	16.7673	1.78829	-1.20483	2.53222	-1.78826	0.0210508	3.58178	2.74546	-0.962383	0.164065	-1.50315	-2.27539	4.08877	1.50315	2.00474	-2.29748	-1.27903	P49792	RANBP2	P49792_RANBP2_S1993s _1_RANBP2	2	2	753.865	79.9654	-0.6	2890000000	8.37	8.37	8.37	65.6	FN20190829_SAM_JurkatCD3CD28timecourse_IMAC_fxn07.15478.15478.2	1.449	2	1	1	0	1.103	2	0.542	2	0.168	2	0.556	2	0.36	2
P49792_RANBP2_T2153t _1	0.871196	0.162964	0.381565	0.878018	0.596849	0.29048	-0.474862	0.277603	0.816955	-1.00786	0.503493	2.29491	0.00911474	-0.616677	1.479	-1.11892	-1.1113	0.805642	-0.758802	1.31401	P49792	RANBP2	P49792_RANBP2_T2153t _1_RANBP2	2	4	482.287	79.9686	1.2	70600000	13.87	13.87	13.87	74.1	FN20190829_SAM_JurkatCD3CD28timecourse_IMAC_fxn05.32742.32742.4	99	1	1	1	0	0.047	2	0.078	2	0.069	2	0.102	2	0.051	2
P49792_RANBP2_S2242s _0	0.155483	0.253565	4.46503	15.9755	2.27532	-1.93695	1.66114	-1.60465	0.0252608	4.86099	0.360995	1.60397	-1.47659	-1.10809	-3.22618	3.34108	0.892897	0.749434	-2.85956	-0.349736	P49792	RANBP2	P49792_RANBP2_S2242s _0_RANBP2	4	3	908.097	79.9655	-0.3	648000000	19.33	19.33	19.33	79.4	FN20190829_SAM_JurkatCD3CD28timecourse_IMAC_fxn05.21406.21406.3	0	8	1	0	1	0.334	4	0.119	4	0.12	4	0.294	4	0.079	4
P49792_RANBP2_T2265t _0	0.118913	-1.18299	5.90573	18.8201	0.524622	-4.48465	1.07321	-1.32244	0.0131217	-1.32572	2.37497		-7.04569	-3.66152	-2.74672	0.449661	3.15405	-0.384085	-1.09605	-1.54883	P49792	RANBP2	P49792_RANBP2_T2265t _0_RANBP2	1	3	669.66	79.9661	-0.1	18200000	8.73	8.73	8.73	64.9	FN20190829_SAM_JurkatCD3CD28timecourse_IMAC_fxn3and10_3plus.32276.32276.3	0	4	1	0	1	0	1	0	1	0	1	0	1	0	1
P49792_RANBP2_S2270s _1	0.118649	0.000589341	5.92026	18.8525	1.95648	-2.42452	0.843645	-1.77272	0.0130242	0.837299	3.41995	1.6122	-2.48832	-2.36072		-0.831349	2.55664	0.805642	-2.50124	-1.04421	P49792	RANBP2	P49792_RANBP2_S2270s _1_RANBP2	1	3	669.658	79.9605	-2.9	37000000	14.53	14.53	14.53	77.5	FN20190829_SAM_JurkatCD3CD28timecourse_IMAC_fxn12.31824.31951.3	4.833	4	1	1	0	0	1	0	1	0	1	0	1	0	1
P49792_RANBP2_S2276s _0	0.120655	-0.951835	5.45126	18.6173	-2.33014	-0.613281	-0.258731	-0.431861	0.0137491	-0.945838	-2.81196	-3.23262	-0.164065	-0.529957	-1.14582	-0.146401	-0.526745	-0.103047	-1.65812	0.7944	P49792	RANBP2	P49792_RANBP2_S2276s _0_RANBP2	2	2	614.34	79.9648	-1.2	5040000000	10.54	10.54	10.54	85.6	FN20190829_SAM_JurkatCD3CD28timecourse_IMAC_fxn05.14915.14915.2	0.684	3	1	0	1	0.213	2	0.211	2	0.069	2	0.08	2	0.264	2
P49792_RANBP2_S2280s _1	0.141713	-0.887411	4.81364	16.945	-2.99693	-0.952354	0.51396	0.272216	0.0202067	-1.09314	-3.93295	-3.96469	0.0273442	-1.65732	-1.22709	0.779063	0.481779	0.281038	-1.60894	2.15337	P49792	RANBP2	P49792_RANBP2_S2280s _1_RANBP2	2	2	920.532	79.9688	1.3	300000000	10.29	10.29	10.29	76.7	FN20190829_SAM_JurkatCD3CD28timecourse_IMAC_fxn3and10_2plus.12726.12726.2	1.136	4	1	1	0	0.081	2	0.034	2	0.001	2	0.053	2	0.047	2
P49792_RANBP2_T2293t _1	0.979945	-0.109644	0.118088	0.119071	-0.116953	0.0427718	-0.352983	0.0377059	0.972955	1.30246	-0.674491	-0.978834	0.875015	-0.616677	-0.130022	-0.658805	0.995677	-1.39582	-0.119441	0.194853	P49792	RANBP2	P49792_RANBP2_T2293t _1_RANBP2	3	3	907.064	79.9646	-0.6	531000000	21.87	21.87	21.87	84.4	FN20190829_SAM_JurkatCD3CD28timecourse_IMAC_fxn05.17099.17099.3	4.405	6	1	1	0	0.348	3	0.318	3	0.082	3	0.325	3	0.095	3
P49792_RANBP2_T2450t _1	0.211191	0.26521	3.39359	12.7103	1.01679	-0.911751	0.646001	0.332093	0.0535765	1.45752	-0.389495	1.98234	-0.820327	-0.91538	-0.999547	0.250973	0.590982	1.09605	0.154571	0.509615	P49792	RANBP2	P49792_RANBP2_T2450t _1_RANBP2	2	3	478.584	79.9674	0.8	2150000000	16.09	9.84	16.09	84	FN20190829_SAM_JurkatCD3CD28timecourse_IMAC_fxn08.15915.15915.3	8.52	3	1	1	0	0.387	2	0.089	2	0.078	2	0.444	2	0.197	2
P49792_RANBP2_S2454s _1	0.532837	-0.11159	1.269	4.54842	-0.704399	0.500644	-0.904139	1.35421	0.350879	-0.147303	-1.34898	-0.616912		1.20445	-0.20316	0.899321	-0.0706609	-3.54108	1.22954	1.47888	P49792	RANBP2	P49792_RANBP2_S2454s _1_RANBP2	1	2	717.371	79.9663	0	944000000	12.44	8.69	12.44	80.3	FN20190829_SAM_JurkatCD3CD28timecourse_IMAC_fxn12.15915.15915.2	3.23	3	1	1	0	0	1	0	1	0	1	0	1	0	1
P49792_RANBP2_S2462s _1	0.636099	-0.113406	0.941813	3.19638	-0.544238	0.507719	-0.327415	-0.0778319	0.479029	-0.472919	-0.674491	-0.485304	0.555999	0.260161	0.706996	0.177773	-0.841508	-0.31851	-1.2998	1.14414	P49792	RANBP2	P49792_RANBP2_S2462s _1_RANBP2	3	3	581.955	79.9667	0.2	1030000000	12.22	12.22	12.22	84	FN20190829_SAM_JurkatCD3CD28timecourse_IMAC_fxn09.8209.8209.3	12.22	4	1	1	0	0.161	3	0.095	3	0.061	3	0.15	3	0.028	3
P49792_RANBP2_T2504t _0	0.25315	-0.0217257	2.97124	10.9134	1.18117	-2.4054	1.79535	-0.374717	0.081032		0.379995	1.98234	-4.85816	-1.77295	-0.5851	-0.439203	1.96566	3.85959	0.22483	-0.974264	P49792	RANBP2	P49792_RANBP2_T2504t _0_RANBP2	1	3	1107.19	79.952	-4.3	424000	10.65	10.65	7.61	76.2	FN20190829_SAM_JurkatCD3CD28timecourse_IMAC_fxn13.22655.22655.3	0	9	1	0	1	0	1	0	1	0	1		0	0	1
P49792_RANBP2_S2510s _1	0.277482	0.372994	2.72643	10.0957	0.0608403	1.25202	-0.94	1.3361	0.0978211	-0.511683		0.633363	-0.100262	2.46671	1.38961	-1.86661	-0.147746	-0.805642	2.29748	0.374717	P49792	RANBP2	P49792_RANBP2_S2510s _1_RANBP2	2	2	618.362	79.9664	0.1	4900000000	8.34	8.34	2.59	81.9	FN20190829_SAM_JurkatCD3CD28timecourse_IMAC_fxn07.16703.17127.2	99	1	1	1	0	0	1	0	1	0	1	0	1		0
P49792_RANBP2_S2526s _1	0.154671	-0.614484	4.74324	16.0428	-0.889166	0.244145	-0.911666	-0.615317	0.0248727	-1.44201	-0.550992	-0.674491	0.391934	0.0963558		-1.25487	-0.899321	-0.580811	-1.02579	-0.204845	P49792	RANBP2	P49792_RANBP2_S2526s _1_RANBP2	1	2	668.352	79.9671	0.6	245000000	11.16	3.43	2.25	82.8	FN20190829_SAM_JurkatCD3CD28timecourse_IMAC_fxn3and10_2plus.19585.19585.2	1.182	3	1	1	0	0	1	0	1	0	1	0	1	0	1
P49792_RANBP2_S2583s _0	0.420098	-0.15407	1.74155	6.47619	-0.956033	0.325786	0.280621	-0.491816	0.225103	0.0542694	-1.79548	-1.12689	0.246098	1.08882	-0.357561	0.198687	0.109203	0.533972	-0.491816		P49792	RANBP2	P49792_RANBP2_S2583s _0_RANBP2	1	4	738.634	79.9589	-2.5	9150000	13.02	13.02	13.02	69.4	FN20190829_SAM_JurkatCD3CD28timecourse_IMAC_fxn12.14008.14008.4	1.061	5	1	0	1	0	1	0	1	0	1	0	1	0	1
P49792_RANBP2_S2606s _0	0.10874	0.455256	5.95618	19.8582	-0.163255	2.14163	-1.09653	1.18114	0.0103319	-0.240336	-0.816989	0.567559	2.56124	2.66906	1.19458	-2.15419	-1.75368	0.618283	1.1382	1.22408	P49792	RANBP2	P49792_RANBP2_S2606s _0_RANBP2	3	4	830.178	79.9624	-1.2	583000000	15.34	15.34	15.34	81.9	FN20190829_SAM_JurkatCD3CD28timecourse_IMAC_fxn02.32099.32244.4	0	7	1	0	1	0.049	3	0.041	3	0.119	3	0.045	3	0.089	3
P49792_RANBP2_T2613t _1	0.141929	-0.0791673	5.09475	16.9238	-0.947816	1.7678	-1.39302	0.927425	0.0203059	-0.984601	-1.22548	-0.633363	1.74092	2.97739	0.5851	-2.03916	-2.28042	0.140519	0.927425		P49792	RANBP2	P49792_RANBP2_T2613t _1_RANBP2	1	5	664.345	79.9674	0.3	59200000	14.96	14.96	14.96	77.7	FN20190829_SAM_JurkatCD3CD28timecourse_IMAC_fxn02.32102.32102.5	1.166	7	1	1	0	0	1	0	1	0	1	0	1	0	1
P49792_RANBP2_S2668s _1	0.92065	-0.0121042	0.2739	0.518174	-0.309324	0.318247	-0.0294255	0.129355	0.887529	0.767524	-1.11148	-0.58401	0.473966		0.162528	-0.496718	0.539593	-0.131151	0.428583	-0.169872	P49792	RANBP2	P49792_RANBP2_S2668s _1_RANBP2	1	3	1018.79	79.9626	-1.2	139000000	18.86	18.86	18.86	86.5	FN20190829_SAM_JurkatCD3CD28timecourse_IMAC_fxn04.22015.22015.3	5.623	3	1	1	0	0	1	0	1	0	1	0	1	0	1
P49792_RANBP2_T2743t _0	0.41733	0.0987949	1.75728	6.53833	-0.414238	0.606391	-0.511418	1.27607	0.221905	-0.604716	-0.218497	-0.4195	-0.820327	2.03311		0.193459	-1.15627	-0.571444	1.1382	1.41393	P49792	RANBP2	P49792_RANBP2_T2743t _0_RANBP2	1	4	961.925	79.9677	0.4	203000000	21	21	21	91.8	FN20190829_SAM_JurkatCD3CD28timecourse_IMAC_fxn3and10_3plus.32579.32579.4	0	4	1	0	1	0	1	0	1	0	1	0	1	0	1
P49792_RANBP2_S2805s _0	0.237646	-0.440736	3.04791	11.5519	-0.734668	0.0359444	-0.0174142	-1.34984	0.0699537	0.124044	-0.921487	-1.40656	-0.0911474	0.0770847	0.121896	0.271888	0.359728	-0.683859	-1.96024	-0.739442	P49792	RANBP2	P49792_RANBP2_S2805s _0_RANBP2	2	3	921.129	79.9644	-0.7	455000000	14.11	14.11	14.11	77.8	FN20190829_SAM_JurkatCD3CD28timecourse_IMAC_fxn04.22440.22675.3	0.068	9	1	0	1	0.048	2	0.056	2	0.072	2	0.033	2	0.026	2
P49792_RANBP2_S3207s _1	0.341078	0.0815946	2.15653	8.28875	-0.596391	0.129433	0.689633	0.114757	0.148295	-0.0387638	-0.968987	-0.781422	0.19141	0.115627	0.0812639	0.632662	0.218407	1.21783	-0.29509	0.524604	P49792	RANBP2	P49792_RANBP2_S3207s _1_RANBP2	4	3	587.336	79.9641	-1.3	1250000000	11.12	11.12	11.12	77.1	FN20190829_SAM_JurkatCD3CD28timecourse_IMAC_fxn3and10_3plus.17308.17308.3	2.206	2	1	1	0	0.566	4	0.224	4	0.065	4	0.252	4	0.113	4
P49792_RANBP2_T19t S21s _0	0.697074	0.0438029	0.782665	2.50469	-0.185842	0.559142	-0.208526	-0.00624528	0.561734	-0.155055	-0.73149	0.32902	0.127606	0.867202	0.682617	0.261431	0.218407	-1.10542	-0.112415	0.0999246	P49792	RANBP2	P49792_RANBP2_T19t S21s _0_RANBP2	3	2	876.401	159.931	-0.8	688000000	11.26	11.26	11.26	84.1	FN20190829_SAM_JurkatCD3CD28timecourse_IMAC_fxn11.17725.17857.2	0	5	2	0	2	0.076	3	0.069	3	0.06	3	0.113	3	0.036	3
P49792_RANBP2_T1396t S1400s _1	0.331277	-0.0953579	2.21579	8.51882	0.152452	-0.261965	-0.787584	0.821177	0.140643	1.17842	-0.408494	-0.312569	0.255213	-0.732304	-0.308803	-1.13984	-0.520321	-0.702595	0.807984	0.83437	P49792	RANBP2	P49792_RANBP2_T1396t S1400s _1_RANBP2	5	3	1081.54	159.933	0.2	2380000000	20.21	20.21	20.21	83.4	FN20190829_SAM_JurkatCD3CD28timecourse_IMAC_fxn02.30776.31309.3	0	4	2	1	1	0.357	5	0.22	5	0.095	5	0.187	5	0.084	5
P49792_RANBP2_S2242s S2251s _0	0.136516	0.107751	4.98668	17.4113	1.58306	-1.69485	1.39325	-1.32954	0.0181498	2.94605	0.503493	1.29963	-0.957048	-0.462508	-3.665	1.59473	0.430389	2.15462	-1.81972	-0.839366	P49792	RANBP2	P49792_RANBP2_S2242s S2251s _0_RANBP2	2	4	790.63	159.93	-0.9	571000000	13.45	13.45	13.45	70.7	FN20190829_SAM_JurkatCD3CD28timecourse_IMAC_fxn06.20710.20710.4	0	8	2	0	2	0.223	2	0.114	2	0.172	2	0.185	2	0.049	2
P49792_RANBP2_S2276s S2280s _2	0.0658421	0.600422	8.31382	24.8784	-0.662903	2.48836	-0.539317	1.3731	0.0032521	-1.16292	-0.75999	-0.065804	2.78	2.20655	2.47855	-1.70976	-1.07919	1.17099	0.962555	1.78365	P49792	RANBP2	P49792_RANBP2_S2276s S2280s _2_RANBP2	2	4	480.76	159.931	-1.1	938000000	8.85	8.85	8.85	51.6	FN20190829_SAM_JurkatCD3CD28timecourse_IMAC_fxn07.16260.16260.4	8.854	4	2	2	0	0.037	2	0.013	2	0.023	2	0.09	2	0.009	2
P49792_RANBP2_T2450t S2454s _2	0.144178	0.491066	4.7402	16.7442	0.6734	0.862223	-0.0893117	0.531396	0.0211631	0.697749	0.72199	0.600461	0.555999	1.29117	0.739502	0.0679719	0.160593	-0.4965	0.583153	0.479638	P49792	RANBP2	P49792_RANBP2_T2450t S2454s _2_RANBP2	2	3	505.238	159.93	-1.5	1090000000	11.77	11.77	11.77	81	FN20190829_SAM_JurkatCD3CD28timecourse_IMAC_fxn05.18647.18788.3	11.77	3	2	2	0	0.064	2	0.009	2	0.002	2	0.063	2	0.147	2
P49792_RANBP2_S2457s T2458t _2	0.276487	-0.0561796	2.64428	10.1257	-0.476921	0.62636	-0.650416	0.442478	0.0971465	-0.00775277	-0.674491	-0.74852	0.820327	1.15627	-0.0975167	-0.773834	-0.905745	-0.27167	0.81501	0.0699472	P49792	RANBP2	P49792_RANBP2_S2457s T2458t _2_RANBP2	2	3	608.61	159.932	-0.6	3980000000	10.22	10.22	10.22	59.8	FN20190829_SAM_JurkatCD3CD28timecourse_IMAC_fxn05.10405.10405.3	1.42	4	2	2	0	0.008	2	0.071	2	0.031	2	0.084	2	0	2
P49792_RANBP2_S2241s S2242s S2251s _0	0.37337	-0.0572427	2.00172	7.4858	0.0941269	0.856174	-0.559588	-0.444196	0.17841	-0.426402	0.132998	0.575785		0.192712	1.51964	-0.616976	-0.790118	-0.27167	-0.463712	-0.424679	P49792	RANBP2	P49792_RANBP2_S2241s S2242s S2251s _0_RANBP2	1	3	961.406	239.893	-2	49200000	11.43	11.43	11.43	67.6	FN20190829_SAM_JurkatCD3CD28timecourse_IMAC_fxn3and10_3plus.20686.20686.3	0	8	3	0	3	0	1	0	1	0	1	0	1	0	1
P62937_PPIA_T93t _1	0.366966	-0.0353049	2.04265	7.64107	0.731847	-0.392544	-1.43585	0.750371	0.172144	-0.891568	0.69349	2.39362	-0.337245	-0.125263	-0.715123	-1.96596	-0.905745		1.09605	0.404694	P62937	PPIA	P62937_PPIA_T93t _1_PPIA	1	4	833.163	79.9741	2.3	4410000	14.94	14.94	14.94	69.9	FN20190829_SAM_JurkatCD3CD28timecourse_IMAC_fxn02.29840.29840.4	14.942	5	1	1	0	0	1	0	1		0	0	1	0	1
Q08752_PPID_S5s _0	0.979872	0.0497276	0.11767	0.119781	0.235245	-0.0147771	-0.173089	0.091025	0.972796	1.18617	-0.883488	0.403049	0.0911474	-0.0867202	-0.0487584	-0.130715		-0.215462	0.716646	-0.534596	Q08752	PPID	Q08752_PPID_S5s _0_PPID	1	2	601.792	79.9659	-0.3	132000000	10.25	10.25	10.25	65.4	FN20190829_SAM_JurkatCD3CD28timecourse_IMAC_fxn05.8357.8357.2	0.365	2	1	0	1	0	1		0	0	1	0	1	0	1
Q08752_PPID_S201s _1	0.618923	0.106938	0.998606	3.40388	-0.0599071	0.900056	-0.494062	0.465586	0.45668	-1.03112	0.398995	0.452402		1.2719	0.528216	-1.15029	-1.15627	0.824378	0.871217	0.0599547	Q08752	PPID	Q08752_PPID_S201s _1_PPID	1	3	856.719	79.9546	-4.6	105000000	12.32	12.32	12.32	71.5	FN20190829_SAM_JurkatCD3CD28timecourse_IMAC_fxn05.24741.24741.3	1.307	2	1	1	0	0	1	0	1	0	1	0	1	0	1
Q7Z3J3_RGPD4_S1660s _1	0.0146651	-0.0667741	20.8151	40.9611	1.05391	-0.97966	3.15392	-5.2095	8.01467e-05	1.34898	0.636491	1.17625	-0.747409	-1.02137	-1.1702	1.43264	3.28895	4.74017	-6.49197	-3.92704	Q7Z3J3	RGPD4	Q7Z3J3_RGPD4_S1660s _1_RGPD4	2	3	710.739	79.9657	-0.3	183000000	13.92	13.92	13.92	83.9	FN20190829_SAM_JurkatCD3CD28timecourse_IMAC_fxn02.21454.21454.3	1.159	4	1	1	0	0.075	2	0.042	2	0.094	2	0.035	2	0.072	2
Q7Z3J3_RGPD4_S1743s _1	0.352635	0.60671	2.13662	7.99396	0.0390208	1.48464	-0.0665559	0.814619	0.15871	-0.13955	-0.968987	1.2256	1.41278	0.790118	2.25101	-1.32284		1.18973	0.77988	0.849359	Q7Z3J3	RGPD4	Q7Z3J3_RGPD4_S1743s _1_RGPD4	1	3	788.443	79.9743	3.4	2610000	17.87	17.87	17.87	85.7	FN20190829_SAM_JurkatCD3CD28timecourse_IMAC_fxn06.36443.36443.3	4.091	2	1	1	0	0	1		0	0	1	0	1	0	1
Q8IWJ2_GCC2_T14t _0	0.456323	0.267098	1.57585	5.8133	0.972226	0.898779	-0.715591	0.0517578	0.262222	0.108539	0.75999	2.04815		2.29327	-0.49571	-0.0261431	-0.687338	-1.43329	-0.0913373	0.194853	Q8IWJ2	GCC2	Q8IWJ2_GCC2_T14t _0_GCC2	1	3	742.017	79.9628	-1.6	8850000	9.1	9.1	9.1	55.4	FN20190829_SAM_JurkatCD3CD28timecourse_IMAC_fxn05.28894.28894.3	0	3	1	0	1	0	1	0	1	0	1	0	1	0	1
Q8IWJ2_GCC2_S1483s _1	0.341923	0.140894	2.15053	8.26535	-0.0654085	0.977187	-0.746152	0.526478	0.149096	-0.0232583	-0.921487	0.74852	0.802097	2.12946	0	-1.15552	-0.314762	-0.76817	0.843113	0.209842	Q8IWJ2	GCC2	Q8IWJ2_GCC2_S1483s _1_GCC2	3	3	766.401	79.9642	-0.9	149000000	14.56	14.56	14.56	81.4	FN20190829_SAM_JurkatCD3CD28timecourse_IMAC_fxn01.12347.12347.3	1.275	6	1	1	0	0.053	3	0.09	3	0.079	3	0.114	3	0.142	3
Q8IWJ2_GCC2_S1490s _1	0.25156	0.257622	2.88192	10.9753	1.45446	-0.501953	0.698918	-1.06022	0.0798856	0.736513	2.75496	0.871903	-1.23049	-0.616677	0.341309	-0.0313717	2.30612	-0.177991	-1.13118	-0.989253	Q8IWJ2	GCC2	Q8IWJ2_GCC2_S1490s _1_GCC2	2	2	799.93	79.9633	-1.9	399000000	11.67	11.67	11.67	84.7	FN20190829_SAM_JurkatCD3CD28timecourse_IMAC_fxn06.15904.15904.2	1.111	4	1	1	0	0.072	2	0.055	2	0.033	2	0.004	2	0.016	2
O15020_SPTBN2_S1255s _1	0.437226	-0.440965	1.6606	6.15422	-1.98844	-0.708997	0.904149	0.130605	0.242425	-1.17842	-1.65298	-3.13391	-0.647147	-0.770847		1.29147	2.47956	-1.05858	-2.15697	2.41817	O15020	SPTBN2	O15020_SPTBN2_S1255s _1_SPTBN2	1	2	743.388	79.9642	-1.4	70400000	9.73	3.56	9.73	73.5	FN20190829_SAM_JurkatCD3CD28timecourse_IMAC_fxn07.10006.10006.2	99	1	1	1	0	0	1	0	1	0	1	0	1	0	1
O15020_SPTBN2_S2171s _1	0.174121	0.208777	4.23419	14.6949	1.7241	-2.61988	0.827915	-0.164251	0.0339242	3.7911	0.607992	0.773197	-2.60682		-2.63295	1.74636	0.578135	0.159255	-1.5176	1.1891	O15020	SPTBN2	O15020_SPTBN2_S2171s _1_SPTBN2	1	3	835.04	79.9644	-0.8	408000000	24.56	24.56	24.56	94	FN20190829_SAM_JurkatCD3CD28timecourse_IMAC_fxn07.17160.17304.3	5.3	3	1	1	0	0	1	0	1	0	1	0	1	0	1
O15020_SPTBN2_S2359s _1	0.757448	0.140752	0.633907	1.87197	0.316237	-0.190154	-0.0257717	0.62367	0.649835	-0.286852	1.17798	0.0575785	-0.619802	-0.0481779	0.0975167	0.245745	0.623101	-0.946161	0.288064	0.959276	O15020	SPTBN2	O15020_SPTBN2_S2359s _1_SPTBN2	2	3	739.719	79.9711	2.1	52100000	10.7	10.7	10.7	62.1	FN20190829_SAM_JurkatCD3CD28timecourse_IMAC_fxn3and10_3plus.28652.28652.3	10.702	2	1	1	0	0.051	2	0.063	2	0.036	2	0.111	2	0.22	2
Q01082_SPTBN1_S781s _0	0.490415	-0.232423	1.42895	5.2134	0.308882	-1.01569	0.574778	-0.809623	0.301065	0.930332		-0.312569	0.154951	-0.520321	-2.68171	0.805206	0.0385423	0.880585	-1.6792	0.0599547	Q01082	SPTBN1	Q01082_SPTBN1_S781s _0_SPTBN1	1	3	863.766	79.9647	-0.6	60700000	18.92	18.92	18.92	88.3	FN20190829_SAM_JurkatCD3CD28timecourse_IMAC_fxn12.20385.20385.3	0	7	1	0	1	0	1	0	1	0	1	0	1		0
Q01082_SPTBN1_S1388s _1	0.779578	-0.250052	0.585356	1.66543	0.0374781	-1.09494	0.26768	-0.0468396	0.681487		1.66248	-1.58752	-1.1758	-2.20655	0.0975167	1.39081	0.423966	-1.01174	-1.06794	0.974264	Q01082	SPTBN1	Q01082_SPTBN1_S1388s _1_SPTBN1	1	3	679.332	79.9651	-0.6	10800000	14.75	14.75	14.75	78.7	FN20190829_SAM_JurkatCD3CD28timecourse_IMAC_fxn3and10_3plus.24365.24365.3	1.435	2	1	1	0	0	1	0	1	0	1		0	0	1
Q01082_SPTBN1_S1447s _1	0.22409	-0.552452	3.35078	12.1231	-1.07492	-0.322365	-0.0533505	-0.747483	0.0613329	-1.1319	-0.455994	-1.63687	-0.774753		0.130022	-0.596062	0.295491	0.140519	-0.695569	-0.799396	Q01082	SPTBN1	Q01082_SPTBN1_S1447s _1_SPTBN1	1	3	809.413	79.9701	1.6	28300000	18.31	18.31	18.31	87.2	FN20190829_SAM_JurkatCD3CD28timecourse_IMAC_fxn06.24171.24171.3	3.294	2	1	1	0	0	1	0	1	0	1	0	1	0	1
Q01082_SPTBN1_S1557s _0	0.225367	0.709589	3.33401	12.071	0.499443	1.53513	0.12058	1.08278	0.0620721	0.0852804	0.170998	1.24205		2.68833	0.381941	0.37646	0.0321186	-0.0468396	0.941477	1.22408	Q01082	SPTBN1	Q01082_SPTBN1_S1557s _0_SPTBN1	1	3	696.345	79.9655	-0.4	45000000	17.9	17.9	17.9	86.5	FN20190829_SAM_JurkatCD3CD28timecourse_IMAC_fxn07.21567.21567.3	0	6	1	0	1	0	1	0	1	0	1	0	1	0	1
Q01082_SPTBN1_S2041s _0	0.316038	0.114876	2.38579	8.9053	-0.815858	-0.680158	1.4168	1.4016	0.128668	-0.124044	-0.826489	-1.49704	0.0273442	-2.92922	0.861398	1.31761	1.516		1.19441	1.60879	Q01082	SPTBN1	Q01082_SPTBN1_S2041s _0_SPTBN1	1	3	801.06	79.9667	0.2	15800000	19.71	19.71	19.71	87.9	FN20190829_SAM_JurkatCD3CD28timecourse_IMAC_fxn06.35246.35246.3	1.097	4	1	0	1	0	1	0	1		0	0	1	0	1
Q01082_SPTBN1_S2074s _1	0.34035	-0.0843441	2.21949	8.30098	-1.04759	0.97836	-0.530833	0.967551	0.147878	-0.829546	-1.30148	-1.01174		0.819024	1.1377	-0.271888	-0.77727	-0.54334	-0.772854	2.70796	Q01082	SPTBN1	Q01082_SPTBN1_S2074s _1_SPTBN1	1	3	649.975	79.9617	-2.4	122000000	10.42	10.42	10.42	56.7	FN20190829_SAM_JurkatCD3CD28timecourse_IMAC_fxn09.23233.23233.3	10.423	3	1	1	0	0	1	0	1	0	1	0	1	0	1
Q01082_SPTBN1_S2102s _1	0.894546	0.123825	0.333514	0.709501	-0.0412535	0.253893	0.0529335	0.282677	0.849278	0.410897	-0.674491	0.139833	0.355475	0.41433	-0.00812639	0.345088	-0.411118	0.22483	0.400479	0.164876	Q01082	SPTBN1	Q01082_SPTBN1_S2102s _1_SPTBN1	16	2	624.812	79.9748	6.8	214000000000	12.47	12.47	12.47	65.9	FN20190829_SAM_JurkatCD3CD28timecourse_IMAC_fxn12.9700.9700.2	12.475	3	1	1	0	0.877	15	0.557	15	0.484	15	0.691	15	0.294	15
Q01082_SPTBN1_S2106s _1	0.352024	-0.53068	2.14188	8.01357	0.272009	-4.71519	6.35211	-5.38078	0.157995	6.8612		-6.31718	3.89199	-11.4471	-6.59051	10.7657	3.14762	5.14299	-8.02363	-2.73793	Q01082	SPTBN1	Q01082_SPTBN1_S2106s _1_SPTBN1	1	2	702.857	79.9645	-1.3	580000000	9.98	9.98	9.98	63.5	FN20190829_SAM_JurkatCD3CD28timecourse_IMAC_fxn07.7326.7326.2	1.332	3	1	1	0	0	1	0	1	0	1	0	1		0
Q01082_SPTBN1_S2122s _0	0.346648	-0.696897	2.17837	8.14913	-0.307162	0.749986	-2.32746	-0.811106	0.15314	-1.57381	0.959487		0.957048	0.472144	0.820766	-3.63911	-2.65942	-0.683859	1.47545	-3.09766	Q01082	SPTBN1	Q01082_SPTBN1_S2122s _0_SPTBN1	1	3	764.025	79.9641	-1	127000000	14.58	14.58	14.58	77.1	FN20190829_SAM_JurkatCD3CD28timecourse_IMAC_fxn06.18380.18380.3	0	4	1	0	1	0	1	0	1	0	1	0	1	0	1
Q01082_SPTBN1_S2128s _1	0.250561	0.348384	2.89359	11.0163	1.083	0.311455	-0.378311	0.391892	0.0791353	2.17077	0.74099	0.337245	0.0273442	0.395059	0.511963	-0.266659	-0.456084	-0.412189	0.758802	0.0249811	Q01082	SPTBN1	Q01082_SPTBN1_S2128s _1_SPTBN1	2	3	688.33	79.9653	-0.5	641000000	15.41	15.41	15.41	79	FN20190829_SAM_JurkatCD3CD28timecourse_IMAC_fxn04.14163.14163.3	4.725	2	1	1	0	0.081	2	0.047	2	0.039	2	0.071	2	0.024	2
Q01082_SPTBN1_S2138s _1	0.482822	-0.185456	1.4373	5.34714	-0.888259	0.0433104	0.216882	-0.0779099	0.291935	-0.13955	-0.674491	-1.85074	0.820327	-0.568499	-0.121896	0.135944	-0.0192712	0.533972	-0.210778	0.0549585	Q01082	SPTBN1	Q01082_SPTBN1_S2138s _1_SPTBN1	5	3	688.329	79.9642	-1.1	25100000000	17.71	17.71	17.71	87.4	FN20190829_SAM_JurkatCD3CD28timecourse_IMAC_fxn06.14011.14011.3	6.792	2	1	1	0	0.11	5	0.084	5	0.09	5	0.069	5	0.078	5
Q01082_SPTBN1_S2165s _1	0.0224799	0.256485	15.9993	36.0741	0.507755	3.55824	-2.52476	-0.901195	0.000246937	0.542694	0.503493	0.477079	3.4636	4.06622	3.14491	-2.34242	-3.8735	-1.35835	0.505868	-2.30826	Q01082	SPTBN1	Q01082_SPTBN1_S2165s _1_SPTBN1	4	3	647.003	79.9666	0.1	4690000000	10.9	10.9	10.9	74.4	FN20190829_SAM_JurkatCD3CD28timecourse_IMAC_fxn08.13948.14685.3	1.131	5	1	1	0	0.299	4	0.196	4	0.031	4	0.117	4	0.114	4
Q01082_SPTBN1_S2169s _1	0.504565	0.0149011	1.35334	4.98741	-0.240935	0.700409	-0.557223	0.228577	0.317146	0.387638	-0.674491	-0.435951	0.19141	0.934651	0.975167	-0.690177	-1.49673	0.515236	-0.112415	0.56957	Q01082	SPTBN1	Q01082_SPTBN1_S2169s _1_SPTBN1	3	2	791.371	79.9647	-1.1	3080000000	11.28	11.28	11.28	83.9	FN20190829_SAM_JurkatCD3CD28timecourse_IMAC_fxn05.15442.15589.2	1.24	5	1	1	0	0.028	3	0.126	3	0.11	3	0.103	3	0.102	3
Q01082_SPTBN1_T2320t _0	0.67173	-0.0655152	0.845688	2.7775	0.775374	-0.269305	-0.681236	-0.0975826	0.527533	1.21718	-0.256496	1.36543	0.136721	-0.375788	-0.568848	-1.81433	-1.17554	0.946161	-1.19441	0.999246	Q01082	SPTBN1	Q01082_SPTBN1_T2320t _0_SPTBN1	4	3	618.624	79.9643	-1.1	2480000000	17.23	17.23	17.23	81.3	FN20190829_SAM_JurkatCD3CD28timecourse_IMAC_fxn05.6624.6624.3	0	7	1	0	1	0.189	4	0.015	4	0.109	4	0.05	4	0.144	4
Q01082_SPTBN1_T2328t _1	0.0689187	-0.476844	8.80202	24.4125	0.59965	-6.95915	3.57362	2.09443	0.00362038		-1.72898	2.92828	-8.08477	-7.27486	-5.51782	2.20647	5.58221	2.93216	-1.56679	5.75565	Q01082	SPTBN1	Q01082_SPTBN1_T2328t _1_SPTBN1	1	3	814.437	79.9678	0.6	88700000	18.18	18.18	18.18	84.6	FN20190829_SAM_JurkatCD3CD28timecourse_IMAC_fxn09.26617.26617.3	1.28	8	1	1	0	0	1	0	1	0	1		0	0	1
Q01082_SPTBN1_S2341s _0	0.701023	0.128606	0.771845	2.45806	0.209509	0.283021	-0.202401	0.272138	0.567798	0.457413	0.294496	-0.123382	0.510425	0.0867202	0.251918	-0.465346	0.0642372	-0.206094	0.154571	0.389706	Q01082	SPTBN1	Q01082_SPTBN1_S2341s _0_SPTBN1	15	3	790.082	79.9646	-0.8	22700000000	17.89	17.89	17.89	77.1	FN20190829_SAM_JurkatCD3CD28timecourse_IMAC_fxn11.21114.21114.3	0	8	1	0	1	0.646	15	0.265	15	0.153	15	0.271	15	0.116	15
Q01082_SPTBN1_S2128s S2138s _2	0.993909	-0.0458599	0.0622916	0.0362519	0.00126816	-0.0751624	-0.144013	0.0746312	0.991687	0.689996	0.341995	-1.02819	0.118492	0.0867202	-0.430699	0.125487	-0.17344	-0.384085	0.0843113	0.064951	Q01082	SPTBN1	Q01082_SPTBN1_S2128s S2138s _2_SPTBN1	2	3	714.986	159.933	0.1	352000000	14.51	14.51	14.51	75.5	FN20190829_SAM_JurkatCD3CD28timecourse_IMAC_fxn3and10_3plus.13580.13580.3	99	2	2	2	0	0.045	2	0.014	2	0.031	2	0.041	2	0.009	2
Q01082_SPTBN1_S2165s S2169s _2	0.187514	-0.890567	3.79044	13.9739	-0.404888	0.167889	-2.38786	-0.960837	0.0400509	-0.519435	-0.522493	-0.172735	0.0273442	-0.279432	0.755755	-2.87574	-3.72576	-0.562076	0.646387	-2.56806	Q01082	SPTBN1	Q01082_SPTBN1_S2165s S2169s _2_SPTBN1	3	2	1009.98	159.93	-1.5	14800000000	8.41	8.41	8.41	70.7	FN20190829_SAM_JurkatCD3CD28timecourse_IMAC_fxn05.15239.15239.2	1.185	5	2	2	0	0.896	3	0.38	3	0.174	3	0.459	3	0.201	3
Q01082_SPTBN1_T2317t T2320t _0	0.186968	0.140298	3.80161	14.0085	1.85965	-0.661744	-0.867356	0.275807	0.0397332	0.78303	3.19196	1.60397	0.273442	-0.982829	-1.27584	-1.53198	0.597406	-1.66749	0.231856	0.319759	Q01082	SPTBN1	Q01082_SPTBN1_T2317t T2320t _0_SPTBN1	2	3	645.277	159.925	-4.1	125000000	13.16	13.16	13.16	70	FN20190829_SAM_JurkatCD3CD28timecourse_IMAC_fxn04.7534.7534.3	0	7	2	0	2	0.065	2	0.009	2	0.054	2	0.071	2	0.168	2
Q01082-3_SPTBN1_S14s _1	0.315178	-0.0013244	2.32141	8.9241	0.0173268	-0.743249	0.212232	0.763252	0.128112	0.0310111	0.0949987	-0.0740295	-1.57685	-0.17344	-0.479457	0.643119	0.218407	-0.22483	0.597205	0.929298	Q01082	SPTBN1	Q01082-3_SPTBN1_S14s _1_SPTBN1	16	2	1554.75	79.9645	-0.6	36200000000	22.84	22.84	22.84	88.2	FN20190829_SAM_JurkatCD3CD28timecourse_IMAC_fxn07.27353.27353.2	1.25	9	1	1	0	0.173	13	0.261	13	0.308	13	0.192	13	0.094	13
Q01082-3_SPTBN1_S10s S14s _1	0.0676439	-0.148821	8.18289	24.6277	0.543667	-1.94561	1.6095	-1.12985	0.00344535	1.03112	-0.617492	1.21737	-2.98052	-2.10056	-0.755755	1.65224	1.36825	1.80801	-1.66515	-0.594551	Q01082	SPTBN1	Q01082-3_SPTBN1_S10s S14s _1_SPTBN1	9	2	1594.73	159.938	1.7	3680000000	14.47	14.47	14.47	69.3	FN20190829_SAM_JurkatCD3CD28timecourse_IMAC_fxn3and10_2plus.24435.24435.2	0	9	2	1	1	0.159	8	0.336	8	0.191	8	0.183	8	0.14	8
Q96T49_PPP1R16B_S526s _0	0.837925	0.394147	0.457668	1.16194	0.803788	0.00893067	0.366206	0.404694	0.765255	2.00797	-0.978487	1.38188	-1.15757	0.0385423	1.14582	0.915007	-1.03422	1.21783		0.404694	Q96T49	PPP1R16B	Q96T49_PPP1R16B_S526s _0_PPP1R16B	1	3	1024.85	79.9655	-0.3	6980000	15.16	15.16	15.16	77	FN20190829_SAM_JurkatCD3CD28timecourse_IMAC_fxn02.31099.31099.3	0	12	1	0	1	0	1	0	1	0	1	0	1	0	1
Q9NVI1_FANCI_S407s _0	0.257921	0.265746	2.9246	10.76	-0.375755	1.12457	-0.140787	0.346301	0.0839462	0.116292	-0.930987	-0.312569	0.492196	1.89821	0.983294		-0.468932	0.187359	0.252934	0.439668	Q9NVI1	FANCI	Q9NVI1_FANCI_S407s _0_FANCI	1	2	700.355	79.9649	-1	4190000000	7.97	7.97	7.97	63	FN20190829_SAM_JurkatCD3CD28timecourse_IMAC_fxn08.15346.15492.2	0	5	1	0	1		0	0	1	0	1	0	1	0	1
Q9NVI1_FANCI_S732s _0	0.203257	-0.411339	3.52461	13.135	-0.490361	-0.882789	-0.658238	0.78472	0.0485848	-1.44977	0.208997	-0.230314	-0.8659	-1.52242	-0.260045	-0.575147	-0.809389	-0.590179	0.81501	0.75443	Q9NVI1	FANCI	Q9NVI1_FANCI_S732s _0_FANCI	2	3	626.992	79.9654	-0.5	117000000	9.87	9.87	9.87	63	FN20190829_SAM_JurkatCD3CD28timecourse_IMAC_fxn08.23469.23612.3	0	5	1	0	1	0.047	2	0.038	2	0.026	2	0.015	2	0.027	2
Q9NVI1_FANCI_T1124t _0	0.528063	-0.133938	1.28665	4.62235	-0.493744	0.45769	-0.572605	0.472144	0.344957	-1.48853	0.360995	-0.353696		0.24089	0.674491	-0.52809	-0.449661	-0.740066	-0.22483	1.16912	Q9NVI1	FANCI	Q9NVI1_FANCI_T1124t _0_FANCI	1	3	1065.87	79.966	-0.1	273000000	21.74	21.74	21.74	91.1	FN20190829_SAM_JurkatCD3CD28timecourse_IMAC_fxn07.21500.21500.3	0	6	1	0	1	0	1	0	1	0	1	0	1	0	1
Q9NVI1_FANCI_S1312s _0	0.345	-0.0769931	2.13218	8.19367	0.414174	0.430449	-0.82976	-0.445757	0.151577	-0.682244	1.34898	0.575785	0.0273442	0.443237	0.820766	-0.873178	-0.847931	-0.76817	-0.266986	-0.624528	Q9NVI1	FANCI	Q9NVI1_FANCI_S1312s _0_FANCI	5	4	921.171	79.9543	-3.3	228000000	25	25	25	89	FN20190829_SAM_JurkatCD3CD28timecourse_IMAC_fxn02.28337.28337.4	0	2	1	0	1	0.159	5	0.209	5	0.076	5	0.119	5	0.044	5
Q9UPT8_ZC3H4_S159s _1	0.737295	-0.0510814	0.682808	2.07767	-0.0763128	-0.623761	0.621443	-0.163002	0.619774	1.45752	-1.59598	-0.0904805	-0.373704	-0.481779	-1.0158	1.41172	0.218407	0.234198	-0.955529	0.629525	Q9UPT8	ZC3H4	Q9UPT8_ZC3H4_S159s _1_ZC3H4	5	5	690.747	79.9639	-0.7	7420000000	20.89	20.89	20.89	89.8	FN20190829_SAM_JurkatCD3CD28timecourse_IMAC_fxn12.16825.17135.5	1.645	8	1	1	0	0.138	5	0.059	5	0.061	5	0.083	5	0.057	5
[truncated: 25,090 more rows]
[truncated: 86 more columns]

## Sheet: SuppTable 1 class vector
Column	Experiment
log2_TMT_128N__median	nine
log2_TMT_128C__median	nine
log2_TMT_129N__median	nine
log2_TMT_129C__median	three
[truncated: 7 more rows]

## Sheet: ST1 Description of table header
ColumnHeader	Description	Source
[truncated: 120 more rows]

[truncated: 15 more sheets: SuppTable 2 Description, SuppTable 2 AG_exact_v1, SuppTable 2 CT_picks_v1, SuppTable 3 Description, SuppTable 3 Phosphosites, SuppTable 3 MAGeCK gene_summary, SuppTable 3MAGeCK sgrna_summary, SuppTable4 Description, SuppTable 4 Phosphosites, SuppTable4 MAGeCK gene_summary, SuppTable 4MAGeCK sgrna_summary, SuppTable5 Description, ST5 RNAseq_0and6hr_local_FC, SuppTable6 Description, Supp Table 6 Oligo Sequences]
